# Supplementary material for: Synthesis, characterization, crystal structure and supra­molecularity of ethyl (E)-2-cyano-3-(3-methyl­thio­phen-2-yl)acrylate and a new polymorph of ethyl (E)-2-cyano-3-(thio­phen-2-yl)acrylate
Source: Acta Crystallogr E Crystallogr Commun. 2019 Aug 23;75(Pt 9):1357–61. doi: 10.1107/S2056989019011435 (PMC6727058; doi:10.1107/S2056989019011435)
Supplement: Supplementary file 1 [file e-75-01357-sup1.cif]

##############################################################################
#                                                                            #
# This CIF contains the data in a paper accepted for publication in          #
# Acta Crystallographica Section E. It conforms to the requirements of       #
# Notes for Authors for Acta Crystallographica Section E, and has been       #
# peer reviewed under the auspices of the IUCr Commission on Journals.       #
#                                                                            #
# Full details of the Crystallographic Information File format               #
# are given in the paper "The Crystallographic Information File (CIF):       #
# a New Standard Archive File for Crystallography" by S. R. Hall, F. H.      #
# Allen and I. D. Brown [Acta Cryst. (1991), A47, 655-685].                  #
#                                                                            #
# The current version of the core CIF dictionary is obtainable from          #
# ftp://ftp.iucr.org/pub/cif_core.dic.                                       #
#                                                                            #
# Software is freely available for graphical display of the structure(s)     #
# in this CIF. For information consult the CIF software page                 #
# http://www.iucr.org/resources/cif/software.                                #
#                                                                            #
# This file may be used for bona fide research purposes within the           #
# scientific community so long as proper attribution is given to the journal # 
# article from which it was obtained.                                        #
#                                                                            #
##############################################################################
data_1
_audit_creation_method     'SHELXL-2018/3'
_chemical_name_systematic
;
Ethyl (<i>E</i>)-2-cyano-3-(3-methylthiophen-2-yl)acrylate
;
_chemical_name_common     ?
_chemical_formula_moiety     'C11 H11 N O2 S'
_chemical_formula_sum     'C11 H11 N O2 S'
_chemical_formula_iupac     'C11 H11 N O2 S'
_chemical_formula_weight     221.27
_chemical_melting_point     ?
_space_group_crystal_system     triclinic
_space_group_name_H-M_alt     'P -1'
_space_group_name_Hall     '-P 1'
loop_
    _space_group_symop_operation_xyz
    'x, y, z'
    '-x, -y, -z'
_cell_length_a     9.2784(2)
_cell_length_b     10.7925(3)
_cell_length_c     11.6696(2)
_cell_angle_alpha     74.464(2)
_cell_angle_beta     74.179(2)
_cell_angle_gamma     85.073(2)
_cell_volume     1083.11(4)
_cell_formula_units_Z     4
_cell_measurement_reflns_used     24144
_cell_measurement_theta_min     4.25
_cell_measurement_theta_max     76.58
_cell_measurement_temperature     100(2)
_exptl_crystal_description     plate
_exptl_crystal_colour     colourless
_exptl_crystal_size_max     0.26
_exptl_crystal_size_mid     0.24
_exptl_crystal_size_min     0.11
_exptl_crystal_density_diffrn     1.357
_exptl_crystal_density_meas     ?
_exptl_crystal_density_method     'not measured'
_exptl_crystal_F_000     464
_exptl_absorpt_coefficient_mu     2.492
_exptl_absorpt_correction_type     multi-scan
_exptl_absorpt_process_details
;
(<i>LANA</i>; Stoe & Cie, 2016)
;
_exptl_absorpt_correction_T_min     0.0741
_exptl_absorpt_correction_T_max     0.5456
_diffrn_ambient_temperature     100(2)
_diffrn_source     'GeniX 3D HF Cu'
_diffrn_radiation_type     CuK\a
_diffrn_radiation_wavelength     1.54186
_diffrn_measurement_device_type     'Stoe STADIVARI'
_diffrn_measurement_method     'rotation method, \w scans'
_diffrn_detector_area_resol_mean     5.81
_diffrn_reflns_number     21624
_diffrn_reflns_av_R_equivalents     0.0324
_diffrn_reflns_av_unetI/netI     0.0197
_diffrn_reflns_theta_min     4.252
_diffrn_reflns_theta_max     76.117
_diffrn_reflns_theta_full     67.686
_diffrn_measured_fraction_theta_max     0.971
_diffrn_measured_fraction_theta_full     0.990
_diffrn_reflns_limit_h_min     -11
_diffrn_reflns_limit_h_max     11
_diffrn_reflns_limit_k_min     -9
_diffrn_reflns_limit_k_max     13
_diffrn_reflns_limit_l_min     -14
_diffrn_reflns_limit_l_max     14
_refine_special_details
;
;
_reflns_number_total     4399
_reflns_number_gt     3911
_reflns_threshold_expression     'I > 2\s(I)'
_refine_ls_structure_factor_coef     Fsqd
_refine_ls_matrix_type     full
_refine_ls_R_factor_all     0.0441
_refine_ls_R_factor_gt     0.0408
_refine_ls_wR_factor_gt     0.1192
_refine_ls_wR_factor_ref     0.1221
_refine_ls_goodness_of_fit_ref     1.104
_refine_ls_restrained_S_all     1.104
_refine_ls_number_reflns     4399
_refine_ls_number_parameters     275
_refine_ls_number_restraints     0
_refine_ls_hydrogen_treatment     constr
_refine_ls_weighting_scheme     calc
_refine_ls_weighting_details
              'w=1/[\s^2^(Fo^2^)+(0.0848P)^2^+0.1177P] where P=(Fo^2^+2Fc^2^)/3'
_atom_sites_solution_hydrogens     geom
_atom_sites_solution_primary     dual
_atom_sites_solution_secondary     difmap
_refine_ls_shift/su_max     0.001
_refine_ls_shift/su_mean     0.000
_refine_diff_density_max     0.366
_refine_diff_density_min     -0.491
_refine_ls_extinction_method     none
_refine_ls_extinction_coef     .
loop_
    _atom_type_symbol
    _atom_type_description
    _atom_type_scat_dispersion_real
    _atom_type_scat_dispersion_imag
    _atom_type_scat_source
    'C' 'C' 0.0181 0.0091
                         'International Tables Vol C Tables 4.2.6.8 and 6.1.1.4'
    'H' 'H' 0.0000 0.0000
                         'International Tables Vol C Tables 4.2.6.8 and 6.1.1.4'
    'N' 'N' 0.0311 0.0180
                         'International Tables Vol C Tables 4.2.6.8 and 6.1.1.4'
    'O' 'O' 0.0492 0.0322
                         'International Tables Vol C Tables 4.2.6.8 and 6.1.1.4'
    'S' 'S' 0.3331 0.5567
                         'International Tables Vol C Tables 4.2.6.8 and 6.1.1.4'
_computing_data_collection
;
<i>X-AREA Pilatus</i> (Stoe & Cie, 2016)
;
_computing_cell_refinement
;
<i>X-AREA Recipe</i> (Stoe & Cie, 2015)
;
_computing_data_reduction
;
<i>X-AREA Integrate</i> (Stoe & Cie, 2016) and <i>LANA</i> (Stoe & Cie,
2016)
;
_computing_structure_solution
;
SHELXT2014 (Sheldrick, 2015a)
;
_computing_structure_refinement
;
SHELXL2018 (Sheldrick, 2015b)
;
_computing_molecular_graphics     'DIAMOND (Crystal Impact, 2014)'
_computing_publication_material
;
X-AREA (Stoe & Cie, 2016)
;
loop_
    _atom_site_type_symbol
    _atom_site_label
    _atom_site_fract_x
    _atom_site_fract_y
    _atom_site_fract_z
    _atom_site_U_iso_or_equiv
    _atom_site_adp_type
    _atom_site_calc_flag
    _atom_site_occupancy
    _atom_site_disorder_assembly
    _atom_site_disorder_group
    O O1 0.50743(12) 0.18612(11) -0.05309(9) 0.0282(2) Uani d 1 . .
    C C1 0.41104(16) 0.24976(14) -0.00171(13) 0.0244(3) Uani d 1 . .
    O O2 0.26787(11) 0.25753(11) -0.00683(9) 0.0272(2) Uani d 1 . .
    C C2 0.43611(16) 0.33079(14) 0.07627(13) 0.0241(3) Uani d 1 . .
    C C3 0.57815(16) 0.33732(14) 0.08609(13) 0.0237(3) Uani d 1 . .
    H H3 0.651544 0.290986 0.038820 0.028 Uiso calc 1 . .
    C C4 0.63437(16) 0.40276(14) 0.15613(13) 0.0237(3) Uani d 1 . .
    S S5 0.52472(4) 0.48985(3) 0.25473(3) 0.02482(13) Uani d 1 . .
    C C6 0.67767(17) 0.52373(15) 0.29500(13) 0.0279(3) Uani d 1 . .
    H H6 0.673143 0.573149 0.352151 0.033 Uiso calc 1 . .
    C C7 0.80743(16) 0.47210(15) 0.23616(13) 0.0271(3) Uani d 1 . .
    H H7 0.902616 0.481512 0.248382 0.033 Uiso calc 1 . .
    C C8 0.78481(16) 0.40304(14) 0.15496(13) 0.0253(3) Uani d 1 . .
    C C9 0.90876(16) 0.33949(15) 0.07698(14) 0.0288(3) Uani d 1 . .
    H H9A 1.002445 0.344255 0.098973 0.043 Uiso calc 1 . .
    H H9B 0.920518 0.383536 -0.010108 0.043 Uiso calc 1 . .
    H H9C 0.884318 0.249167 0.091128 0.043 Uiso calc 1 . .
    C C10 0.30968(16) 0.39583(15) 0.13711(13) 0.0260(3) Uani d 1 . .
    N N11 0.20792(14) 0.44850(13) 0.18585(12) 0.0307(3) Uani d 1 . .
    C C12 0.22775(17) 0.18030(16) -0.07799(14) 0.0293(3) Uani d 1 . .
    H H12A 0.311397 0.179597 -0.151655 0.035 Uiso calc 1 . .
    H H12B 0.138713 0.218888 -0.106211 0.035 Uiso calc 1 . .
    C C13 0.19407(17) 0.04420(16) -0.00130(15) 0.0335(3) Uani d 1 . .
    H H13A 0.154960 -0.003295 -0.046871 0.050 Uiso calc 1 . .
    H H13B 0.119282 0.045515 0.076064 0.050 Uiso calc 1 . .
    H H13C 0.286108 0.002013 0.016692 0.050 Uiso calc 1 . .
    O O14 0.39990(12) 0.67602(12) 0.40403(10) 0.0326(3) Uani d 1 . .
    C C14 0.29946(16) 0.72830(15) 0.46523(13) 0.0262(3) Uani d 1 . .
    O O15 0.15438(11) 0.72446(11) 0.46857(10) 0.0285(2) Uani d 1 . .
    C C15 0.32273(16) 0.80391(14) 0.54804(13) 0.0251(3) Uani d 1 . .
    C C16 0.46568(16) 0.81134(14) 0.55532(12) 0.0246(3) Uani d 1 . .
    H H16 0.538142 0.766223 0.506059 0.029 Uiso calc 1 . .
    C C17 0.52508(16) 0.87543(14) 0.62444(13) 0.0245(3) Uani d 1 . .
    S S18 0.42127(4) 0.96642(3) 0.72124(3) 0.02552(13) Uani d 1 . .
    C C19 0.57711(17) 0.99953(15) 0.75821(13) 0.0282(3) Uani d 1 . .
    H H19 0.575810 1.050830 0.813150 0.034 Uiso calc 1 . .
    C C20 0.70388(17) 0.94398(15) 0.69991(13) 0.0279(3) Uani d 1 . .
    H H20 0.800387 0.952569 0.710077 0.033 Uiso calc 1 . .
    C C22 0.79644(17) 0.80089(16) 0.54916(14) 0.0306(3) Uani d 1 . .
    H H22A 0.894192 0.818438 0.558037 0.046 Uiso calc 1 . .
    H H22B 0.796091 0.829397 0.462132 0.046 Uiso calc 1 . .
    H H22C 0.777504 0.708354 0.579387 0.046 Uiso calc 1 . .
    C C21 0.67641(16) 0.87201(15) 0.62249(13) 0.0258(3) Uani d 1 . .
    C C23 0.19658(16) 0.86371(15) 0.61513(13) 0.0271(3) Uani d 1 . .
    N N24 0.09612(15) 0.91263(14) 0.67014(12) 0.0324(3) Uani d 1 . .
    C C26 0.11875(17) 0.65600(15) 0.38777(14) 0.0300(3) Uani d 1 . .
    H H26A 0.017243 0.619428 0.424811 0.036 Uiso calc 1 . .
    H H26B 0.191159 0.584110 0.378726 0.036 Uiso calc 1 . .
    C C27 0.12498(19) 0.74571(17) 0.26288(14) 0.0360(4) Uani d 1 . .
    H H27A 0.092643 0.700287 0.212052 0.054 Uiso calc 1 . .
    H H27B 0.227878 0.775245 0.222919 0.054 Uiso calc 1 . .
    H H27C 0.058482 0.819932 0.272496 0.054 Uiso calc 1 . .
loop_
    _atom_site_aniso_label
    _atom_site_aniso_U_11
    _atom_site_aniso_U_22
    _atom_site_aniso_U_33
    _atom_site_aniso_U_12
    _atom_site_aniso_U_13
    _atom_site_aniso_U_23
    O1 0.0258(5) 0.0336(6) 0.0305(5) 0.0029(4) -0.0085(4) -0.0166(4)
    C1 0.0237(7) 0.0275(8) 0.0244(6) 0.0005(5) -0.0079(5) -0.0096(6)
    O2 0.0232(5) 0.0346(6) 0.0320(5) 0.0020(4) -0.0115(4) -0.0185(4)
    C2 0.0237(7) 0.0268(8) 0.0249(6) 0.0014(5) -0.0086(5) -0.0101(6)
    C3 0.0238(7) 0.0258(7) 0.0237(6) 0.0005(5) -0.0065(5) -0.0098(5)
    C4 0.0230(7) 0.0265(8) 0.0253(6) 0.0019(5) -0.0076(5) -0.0121(5)
    S5 0.0228(2) 0.0302(2) 0.0267(2) 0.00155(14) -0.00801(14) -0.01489(15)
    C6 0.0293(7) 0.0315(8) 0.0290(7) -0.0017(6) -0.0115(6) -0.0135(6)
    C7 0.0253(7) 0.0313(8) 0.0291(7) -0.0012(6) -0.0101(6) -0.0115(6)
    C8 0.0244(7) 0.0282(8) 0.0251(6) 0.0002(5) -0.0071(5) -0.0095(6)
    C9 0.0226(7) 0.0357(9) 0.0311(7) 0.0029(6) -0.0068(6) -0.0149(6)
    C10 0.0256(7) 0.0302(8) 0.0280(6) 0.0005(6) -0.0117(5) -0.0126(6)
    N11 0.0263(6) 0.0384(8) 0.0342(6) 0.0030(5) -0.0103(5) -0.0190(6)
    C12 0.0282(7) 0.0361(9) 0.0325(7) 0.0023(6) -0.0134(6) -0.0188(6)
    C13 0.0303(7) 0.0382(9) 0.0393(8) -0.0019(6) -0.0111(6) -0.0194(7)
    O14 0.0289(5) 0.0416(7) 0.0359(6) 0.0049(5) -0.0102(4) -0.0239(5)
    C14 0.0258(7) 0.0296(8) 0.0264(7) 0.0007(6) -0.0088(5) -0.0105(6)
    O15 0.0249(5) 0.0360(6) 0.0312(5) -0.0003(4) -0.0092(4) -0.0175(4)
    C15 0.0252(7) 0.0285(8) 0.0248(6) 0.0017(5) -0.0076(5) -0.0116(5)
    C16 0.0255(7) 0.0277(8) 0.0232(6) 0.0005(5) -0.0068(5) -0.0106(5)
    C17 0.0247(7) 0.0278(8) 0.0242(6) 0.0014(5) -0.0068(5) -0.0121(5)
    S18 0.0248(2) 0.0310(2) 0.0255(2) 0.00185(14) -0.00731(14) -0.01494(15)
    C19 0.0319(7) 0.0306(8) 0.0273(7) -0.0015(6) -0.0111(6) -0.0124(6)
    C20 0.0281(7) 0.0322(8) 0.0283(7) -0.0023(6) -0.0108(6) -0.0119(6)
    C22 0.0261(7) 0.0364(9) 0.0325(7) 0.0043(6) -0.0077(6) -0.0158(6)
    C21 0.0245(7) 0.0294(8) 0.0259(7) 0.0005(6) -0.0073(5) -0.0105(6)
    C23 0.0268(7) 0.0312(8) 0.0278(7) 0.0002(6) -0.0105(6) -0.0117(6)
    N24 0.0272(6) 0.0403(8) 0.0342(7) 0.0025(5) -0.0078(5) -0.0178(6)
    C26 0.0300(7) 0.0338(9) 0.0337(8) -0.0012(6) -0.0112(6) -0.0179(6)
    C27 0.0377(8) 0.0441(10) 0.0341(8) -0.0029(7) -0.0139(6) -0.0179(7)
_geom_special_details
;
 All esds (except the esd in the dihedral angle between two l.s. planes)
 are estimated using the full covariance matrix.  The cell esds are taken
 into account individually in the estimation of esds in distances, angles
 and torsion angles; correlations between esds in cell parameters are only
 used when they are defined by crystal symmetry.  An approximate (isotropic)
 treatment of cell esds is used for estimating esds involving l.s. planes.
;
loop_
    _geom_bond_atom_site_label_1
    _geom_bond_atom_site_label_2
    _geom_bond_site_symmetry_2
    _geom_bond_distance
    _geom_bond_publ_flag
    O1 C1 . 1.2057(17) ?
    C1 O2 . 1.3404(17) ?
    C1 C2 . 1.4912(19) ?
    O2 C12 . 1.4545(16) ?
    C2 C3 . 1.363(2) ?
    C2 C10 . 1.4298(19) ?
    C3 C4 . 1.4296(19) ?
    C3 H3 . 0.9500 ?
    C4 C8 . 1.3925(19) ?
    C4 S5 . 1.7375(14) ?
    S5 C6 . 1.7068(14) ?
    C6 C7 . 1.368(2) ?
    C6 H6 . 0.9500 ?
    C7 C8 . 1.4181(19) ?
    C7 H7 . 0.9500 ?
    C8 C9 . 1.4997(19) ?
    C9 H9A . 0.9800 ?
    C9 H9B . 0.9800 ?
    C9 H9C . 0.9800 ?
    C10 N11 . 1.1517(19) ?
    C12 C13 . 1.509(2) ?
    C12 H12A . 0.9900 ?
    C12 H12B . 0.9900 ?
    C13 H13A . 0.9800 ?
    C13 H13B . 0.9800 ?
    C13 H13C . 0.9800 ?
    O14 C14 . 1.2081(18) ?
    C14 O15 . 1.3399(17) ?
    C14 C15 . 1.4876(19) ?
    O15 C26 . 1.4593(16) ?
    C15 C16 . 1.3625(19) ?
    C15 C23 . 1.428(2) ?
    C16 C17 . 1.4282(19) ?
    C16 H16 . 0.9500 ?
    C17 C21 . 1.3955(19) ?
    C17 S18 . 1.7339(14) ?
    S18 C19 . 1.7076(15) ?
    C19 C20 . 1.366(2) ?
    C19 H19 . 0.9500 ?
    C20 C21 . 1.421(2) ?
    C20 H20 . 0.9500 ?
    C22 C21 . 1.499(2) ?
    C22 H22A . 0.9800 ?
    C22 H22B . 0.9800 ?
    C22 H22C . 0.9800 ?
    C23 N24 . 1.153(2) ?
    C26 C27 . 1.508(2) ?
    C26 H26A . 0.9900 ?
    C26 H26B . 0.9900 ?
    C27 H27A . 0.9800 ?
    C27 H27B . 0.9800 ?
    C27 H27C . 0.9800 ?
loop_
    _geom_angle_atom_site_label_1
    _geom_angle_atom_site_label_2
    _geom_angle_atom_site_label_3
    _geom_angle_site_symmetry_1
    _geom_angle_site_symmetry_3
    _geom_angle
    _geom_angle_publ_flag
    O1 C1 O2 . . 124.91(13) ?
    O1 C1 C2 . . 124.13(13) ?
    O2 C1 C2 . . 110.96(12) ?
    C1 O2 C12 . . 116.44(11) ?
    C3 C2 C10 . . 123.99(13) ?
    C3 C2 C1 . . 117.90(13) ?
    C10 C2 C1 . . 118.10(12) ?
    C2 C3 C4 . . 130.33(14) ?
    C2 C3 H3 . . 114.8 ?
    C4 C3 H3 . . 114.8 ?
    C8 C4 C3 . . 123.93(13) ?
    C8 C4 S5 . . 111.36(10) ?
    C3 C4 S5 . . 124.71(11) ?
    C6 S5 C4 . . 91.34(7) ?
    C7 C6 S5 . . 112.77(11) ?
    C7 C6 H6 . . 123.6 ?
    S5 C6 H6 . . 123.6 ?
    C6 C7 C8 . . 112.84(13) ?
    C6 C7 H7 . . 123.6 ?
    C8 C7 H7 . . 123.6 ?
    C4 C8 C7 . . 111.68(13) ?
    C4 C8 C9 . . 124.57(13) ?
    C7 C8 C9 . . 123.75(13) ?
    C8 C9 H9A . . 109.5 ?
    C8 C9 H9B . . 109.5 ?
    H9A C9 H9B . . 109.5 ?
    C8 C9 H9C . . 109.5 ?
    H9A C9 H9C . . 109.5 ?
    H9B C9 H9C . . 109.5 ?
    N11 C10 C2 . . 179.8(2) ?
    O2 C12 C13 . . 110.63(12) ?
    O2 C12 H12A . . 109.5 ?
    C13 C12 H12A . . 109.5 ?
    O2 C12 H12B . . 109.5 ?
    C13 C12 H12B . . 109.5 ?
    H12A C12 H12B . . 108.1 ?
    C12 C13 H13A . . 109.5 ?
    C12 C13 H13B . . 109.5 ?
    H13A C13 H13B . . 109.5 ?
    C12 C13 H13C . . 109.5 ?
    H13A C13 H13C . . 109.5 ?
    H13B C13 H13C . . 109.5 ?
    O14 C14 O15 . . 124.76(13) ?
    O14 C14 C15 . . 123.55(13) ?
    O15 C14 C15 . . 111.68(12) ?
    C14 O15 C26 . . 116.44(11) ?
    C16 C15 C23 . . 123.75(13) ?
    C16 C15 C14 . . 117.06(13) ?
    C23 C15 C14 . . 119.19(12) ?
    C15 C16 C17 . . 130.94(14) ?
    C15 C16 H16 . . 114.5 ?
    C17 C16 H16 . . 114.5 ?
    C21 C17 C16 . . 123.66(14) ?
    C21 C17 S18 . . 111.12(11) ?
    C16 C17 S18 . . 125.22(11) ?
    C19 S18 C17 . . 91.77(7) ?
    C20 C19 S18 . . 112.44(11) ?
    C20 C19 H19 . . 123.8 ?
    S18 C19 H19 . . 123.8 ?
    C19 C20 C21 . . 113.02(13) ?
    C19 C20 H20 . . 123.5 ?
    C21 C20 H20 . . 123.5 ?
    C21 C22 H22A . . 109.5 ?
    C21 C22 H22B . . 109.5 ?
    H22A C22 H22B . . 109.5 ?
    C21 C22 H22C . . 109.5 ?
    H22A C22 H22C . . 109.5 ?
    H22B C22 H22C . . 109.5 ?
    C17 C21 C20 . . 111.66(13) ?
    C17 C21 C22 . . 124.81(13) ?
    C20 C21 C22 . . 123.53(13) ?
    N24 C23 C15 . . 178.96(15) ?
    O15 C26 C27 . . 110.46(12) ?
    O15 C26 H26A . . 109.6 ?
    C27 C26 H26A . . 109.6 ?
    O15 C26 H26B . . 109.6 ?
    C27 C26 H26B . . 109.6 ?
    H26A C26 H26B . . 108.1 ?
    C26 C27 H27A . . 109.5 ?
    C26 C27 H27B . . 109.5 ?
    H27A C27 H27B . . 109.5 ?
    C26 C27 H27C . . 109.5 ?
    H27A C27 H27C . . 109.5 ?
    H27B C27 H27C . . 109.5 ?
loop_
    _geom_torsion_atom_site_label_1
    _geom_torsion_atom_site_label_2
    _geom_torsion_atom_site_label_3
    _geom_torsion_atom_site_label_4
    _geom_torsion_site_symmetry_1
    _geom_torsion_site_symmetry_2
    _geom_torsion_site_symmetry_3
    _geom_torsion_site_symmetry_4
    _geom_torsion
    _geom_torsion_publ_flag
    O1 C1 O2 C12 . . . . 1.4(2) ?
    C2 C1 O2 C12 . . . . -178.63(12) ?
    O1 C1 C2 C3 . . . . 2.7(2) ?
    O2 C1 C2 C3 . . . . -177.20(13) ?
    O1 C1 C2 C10 . . . . -176.67(14) ?
    O2 C1 C2 C10 . . . . 3.39(18) ?
    C10 C2 C3 C4 . . . . 1.6(3) ?
    C1 C2 C3 C4 . . . . -177.78(14) ?
    C2 C3 C4 C8 . . . . -178.52(15) ?
    C2 C3 C4 S5 . . . . 2.4(2) ?
    C8 C4 S5 C6 . . . . -0.81(12) ?
    C3 C4 S5 C6 . . . . 178.37(14) ?
    C4 S5 C6 C7 . . . . 0.29(12) ?
    S5 C6 C7 C8 . . . . 0.30(17) ?
    C3 C4 C8 C7 . . . . -178.06(14) ?
    S5 C4 C8 C7 . . . . 1.12(16) ?
    C3 C4 C8 C9 . . . . 2.5(2) ?
    S5 C4 C8 C9 . . . . -178.36(12) ?
    C6 C7 C8 C4 . . . . -0.93(19) ?
    C6 C7 C8 C9 . . . . 178.56(14) ?
    C1 O2 C12 C13 . . . . 83.60(15) ?
    O14 C14 O15 C26 . . . . -2.6(2) ?
    C15 C14 O15 C26 . . . . 178.16(12) ?
    O14 C14 C15 C16 . . . . -1.2(2) ?
    O15 C14 C15 C16 . . . . 178.04(13) ?
    O14 C14 C15 C23 . . . . 179.03(15) ?
    O15 C14 C15 C23 . . . . -1.8(2) ?
    C23 C15 C16 C17 . . . . -0.5(3) ?
    C14 C15 C16 C17 . . . . 179.71(15) ?
    C15 C16 C17 C21 . . . . 179.19(16) ?
    C15 C16 C17 S18 . . . . -0.6(2) ?
    C21 C17 S18 C19 . . . . 0.10(12) ?
    C16 C17 S18 C19 . . . . 179.92(14) ?
    C17 S18 C19 C20 . . . . -0.07(13) ?
    S18 C19 C20 C21 . . . . 0.02(18) ?
    C16 C17 C21 C20 . . . . -179.93(14) ?
    S18 C17 C21 C20 . . . . -0.11(17) ?
    C16 C17 C21 C22 . . . . -0.4(2) ?
    S18 C17 C21 C22 . . . . 179.43(12) ?
    C19 C20 C21 C17 . . . . 0.1(2) ?
    C19 C20 C21 C22 . . . . -179.49(14) ?
    C14 O15 C26 C27 . . . . -88.66(16) ?
loop_
    _geom_hbond_atom_site_label_D
    _geom_hbond_atom_site_label_H
    _geom_hbond_atom_site_label_A
    _geom_hbond_site_symmetry_A
    _geom_hbond_distance_DH
    _geom_hbond_distance_HA
    _geom_hbond_distance_DA
    _geom_hbond_angle_DHA
    _geom_hbond_publ_flag
    C3 H3 O1 . 0.95 2.43 2.8136(19) 104 yes
    C16 H16 O14 . 0.95 2.38 2.7829(19) 105 yes
    C19 H19 O1 1_566 0.95 2.34 3.2708(19) 165 yes
    C22 H22A O15 1_655 0.98 2.59 3.292(2) 128 yes
_shelx_space_group_comment
;
The symmetry employed for this shelxl refinement is uniquely defined
by the following loop, which should always be used as a source of
symmetry information in preference to the above space-group names.
They are only intended as comments.
;
_shelx_estimated_absorpt_T_min     0.564
_shelx_estimated_absorpt_T_max     0.771
_shelx_hkl_file
;
  -2  -1   2   11.31    0.22   0
   0  -3   2   52.63    0.70   0
  -3   1   3   46.34    0.86   0
   0   2   0    4.33    0.19   0
   2   0   0   20.20    0.38   0
  -1   4   1   53.46    0.90   0
   1   5   1   10.18    0.39   0
  -2   1   1  111.65    0.99   0
  -2   2   1   30.09    0.61   0
   4   0   1    0.29    0.18   0
   1  -3   2  133.49    1.47   0
   2   2   0   14.40    0.14   0
  -3   0   3   94.46    1.08   0
   1   3   0    9.80    0.25   0
  -2   3   1  130.13    1.40   0
   1  -2   1  358.72    1.97   0
   4   1   1    8.42    0.35   0
  -3   1   2   47.83    0.84   0
   4   2   1   64.78    0.79   0
   1   0   0 1250.09    2.09   0
  -1   2   0    4.77    0.27   0
  -1   1   0  118.71    0.85   0
  -1   3   0   43.79    0.76   0
   1  -3   3   54.21    1.03   0
  -3   0   2    0.66    0.17   0
  -1  -2   2 1813.09    2.67   0
   0   4   0  240.01    1.76   0
   1   4   0    2.02    0.18   0
   2  -1   1    1.09    0.20   0
  -1   4   0  366.53    2.55   0
  -1   0  -2  386.68    1.63   0
  -2  -2  -5  205.55    1.67   0
  -2   1  -2   66.08    0.86   0
  -2   2   0  107.40    0.92   0
  -1  -2  -4  403.55    1.71   0
   0   0   4  269.74    1.72   0
   1  -2   1  355.07    1.74   0
   1  -3   0   42.96    0.61   0
   1  -4   0  370.93    2.10   0
   1  -3   2  130.74    1.42   0
  -1   1   4    0.07    0.10   0
   1  -4   1    4.61    0.29   0
   1  -3   1  520.52    2.47   0
  -1   0   5    3.45    0.28   0
  -2   0  -4   98.26    1.17   0
  -1   1  -1  148.19    0.93   0
   0  -1   4   10.08    0.43   0
  -2  -1  -5  134.61    1.42   0
  -2   2  -1   11.74    0.37   0
  -2   1  -3  207.03    1.67   0
  -3   3   1   48.95    0.74   0
  -3   3   0   23.53    0.59   0
  -1   0  -3  165.54    1.23   0
   0   0   2    1.06    0.13   0
  -3   1  -1    2.46    0.21   0
  -2   3   0   22.48    0.48   0
   0  -1   0    5.76    0.07   0
   1   1   1  145.43    0.65   0
   3   2   4    5.58    0.28   0
  -4  -3  -1   29.26    0.70   0
  -2  -2  -1  483.74    1.66   0
  -1   4   1   55.17    0.57   0
   2   3   3   35.11    0.49   0
  -3  -3  -1   49.89    0.70   0
   1  -1   1  154.76    0.84   0
  -2   1  -1    0.86    0.15   0
   1  -3   2  122.37    1.03   0
  -3   2  -1  105.76    1.19   0
   1   0   1    0.03    0.06   0
   2   4   4   42.26    0.60   0
   2  -1   3  215.93    1.57   0
   2   2   3  106.71    0.94   0
   0  -4   2    2.26    0.19   0
  -2   2  -1   11.86    0.36   0
  -3  -1  -2  950.21    3.33   0
  -2  -3  -1   59.78    0.53   0
  -2   4   0    1.95    0.19   0
  -1   3   0   42.70    0.49   0
  -3   0  -2    6.97    0.32   0
   0  -3   1 1560.20    2.74   0
   1  -3   3   57.91    0.86   0
  -3  -2  -2   33.49    0.61   0
   2   3   4 1440.62    3.85   0
  -4  -3  -2   15.50    0.52   0
  -3   1  -2  478.21    2.54   0
   2   4   5  134.42    1.31   0
  -1   0  -1    0.19    0.07   0
  -3   2  -2  136.65    1.00   0
  -3   2  -4    6.61    0.43   0
  -2  -1   2   11.77    0.51   0
   0  -1   1    0.73    0.12   0
  -1   0   1   51.13    0.57   0
  -2   2  -3   33.58    0.70   0
   1  -5   0    4.07    0.27   0
  -4   0   1  283.69    2.23   0
  -2   2  -2    2.06    0.17   0
   0   1  -3  781.37    3.27   0
   1  -2   0    4.33    0.12   0
   2  -3  -4    3.96    0.32   0
   2  -3  -3   24.78    0.50   0
   0   1  -2  129.90    1.10   0
  -3   0   1   91.65    1.09   0
   0  -4   1    8.89    0.41   0
   1  -4   0  390.80    1.83   0
   1   0  -3    4.18    0.29   0
   0  -2   1   92.16    0.87   0
  -1   2  -3    4.86    0.30   0
   1   0  -2   13.92    0.38   0
   1  -3   0   45.16    0.50   0
   2  -3  -2    7.13    0.19   0
   2  -2  -4 1259.66    4.43   0
   2  -2  -3    8.02    0.32   0
  -1   2  -2 1206.00    3.50   0
  -1  -1   1  377.12    1.87   0
  -3  -1   1   20.28    0.61   0
   0   1  -1    0.71    0.13   0
  -1   0  -2  400.41    1.62   0
   0   2   4  295.22    2.11   0
  -2  -2  -4   19.90    0.57   0
  -3   2  -3  154.41    1.46   0
   0   1   1  622.32    1.45   0
  -2   2  -2    1.85    0.15   0
  -1  -5  -2  118.20    1.07   0
  -3   3  -2   72.27    0.83   0
  -2  -1  -4   76.16    1.12   0
  -2   1  -3  213.33    1.59   0
  -1  -3  -3   40.96    0.71   0
  -1  -2  -3   70.98    0.91   0
   0  -4   2    2.18    0.19   0
  -1   3   4   28.55    0.74   0
   0  -4   1    8.32    0.20   0
  -2   4   2 1280.18    3.39   0
  -2   4   3    5.17    0.34   0
  -1  -4  -3  349.46    2.07   0
  -1   3   3    0.68    0.16   0
  -2   0  -4   97.50    1.23   0
  -1  -1  -3   14.97    0.43   0
   0   0   4  288.90    2.23   0
   0   1   2   39.21    0.54   0
   0   1   3  362.61    2.04   0
   0  -3   3    0.54    0.17   0
   0  -2  -1   -0.02    0.08   0
  -1  -5  -3   51.78    0.80   0
  -1   1  -2   29.38    0.45   0
   0  -3  -1  498.13    1.28   0
   0  -2   3   55.30    0.86   0
   0   0   3  169.77    1.41   0
   0  -3   2   53.22    0.70   0
   0  -1   3  811.26    3.20   0
  -1   0  -3  159.11    1.28   0
   0  -1  -1  612.78    1.44   0
  -1  -2  -4  429.11    2.53   0
   0  -3   0    0.32    0.12   0
  -2  -4  -1  437.07    2.90   0
  -1  -5  -1   11.23    0.49   0
   1   2  -1   10.76    0.39   0
   3   1  -1   20.17    0.64   0
  -4   0  -3   83.90    1.19   0
   2   0   0   20.98    0.49   0
   1   3  -2    1.70    0.24   0
   2   2  -1   69.02    1.07   0
  -2  -3  -1   58.42    0.93   0
  -2   0  -1   23.87    0.44   0
   0   3  -2   49.38    0.69   0
   2  -3   0   23.16    0.30   0
  -3   0  -2    7.33    0.31   0
   3  -1   0  447.88    2.37   0
  -2  -2  -1  496.36    2.37   0
   3  -2   0    3.13    0.22   0
  -2  -1  -1  159.05    1.21   0
   1  -3   0   39.59    0.27   0
   2   1   0  147.35    1.32   0
   3   0   0  616.48    2.96   0
  -3  -2  -2   34.16    0.75   0
  -3  -1  -2  965.61    3.55   0
  -1  -4  -1    1.27    0.19   0
   0  -2   0    4.22    0.15   0
   1   1   0   27.59    0.43   0
   3   1   0  553.33    3.04   0
  -3   1  -3  116.36    1.06   0
   2   3  -1  189.35    1.89   0
   4  -1   0    3.40    0.31   0
  -2  -4  -2   87.05    1.24   0
   1   3  -1  157.27    1.39   0
   3  -3   0   25.42    0.48   0
   4  -2   0    5.87    0.36   0
   2   2   0   11.62    0.42   0
   2   1   1  159.03    1.13   0
   2   3  -4   38.66    0.92   0
   4   3  -3    5.26    0.53   0
   4   3  -2   73.71    1.49   0
   5   0   2   23.88    0.72   0
   7  -1   1  122.47    1.94   0
   7   1  -1   51.77    1.48   0
   2   2   0   12.27    0.39   0
   3   0   2    7.12    0.28   0
   4   3  -4    1.59    0.48   0
   6  -1   2  100.28    1.51   0
   6   2  -1   47.38    1.32   0
   2   3  -2   65.99    1.05   0
   3   3  -5   27.13    0.96   0
   4   3  -1    0.08    0.29   0
   6   1   1  125.14    1.88   0
   3   3  -1   17.01    0.62   0
   4   2   1   54.27    1.10   0
   4   3  -5    0.55    0.45   0
   5   3  -2    6.58    0.61   0
   6   2   0    5.34    0.55   0
   7   0   1    0.24    0.38   0
   7   1   0   34.14    1.16   0
   5   2   1   72.78    1.43   0
   5   3  -4   48.32    1.44   0
   5   3  -1    0.52    0.38   0
   6   0   2   23.00    0.80   0
   1   3  -4    3.18    0.27   0
   3   2   1   86.79    1.15   0
   4   1   2 1325.36    4.72   0
   5   1   2  349.72    2.84   0
   7   2  -2    1.28    0.49   0
   4   3   0  870.32    4.74   0
   6   3  -2   44.76    1.41   0
   7   1   1   31.81    1.11   0
   7   2  -1    1.84    0.43   0
   3   3   0  369.60    2.65   0
   5   3   0  456.14    3.85   0
   6   3  -1   97.71    1.99   0
   6   1   2  204.92    2.41   0
   7   2   0    0.18    0.31   0
   1   3  -2    1.76    0.19   0
   6   3   0  141.15    2.34   0
   7   0   2   17.75    0.80   0
   8   0   1    8.96    0.73   0
   3   4  -3   49.44    1.20   0
   4   4  -3    0.12    0.41   0
   4   4  -2    0.25    0.34   0
   3   4  -4   64.86    1.41   0
   3   4  -2    6.40    0.49   0
   4   3   1   34.25    0.95   0
   4   4  -4    6.53    0.65   0
   5   3   1    1.37    0.38   0
   7   2   1    1.08    0.46   0
   1   2   0  605.59    2.10   0
   2   2   1  491.55    2.25   0
   4   2   2   17.99    0.64   0
   4   4  -1   57.58    1.35   0
   5   4  -3   23.60    1.03   0
   5   4  -1   17.97    0.92   0
   6   2   2    0.36    0.35   0
   7   1   2   37.98    1.16   0
   7   3  -1   19.67    0.98   0
   2   3   0    2.95    0.26   0
   5   0   3   70.52    1.16   0
   5   4  -4    1.62    0.58   0
   6   3   1   10.52    0.73   0
   7   3   0   52.87    1.55   0
   2   4  -3   11.38    0.53   0
   3   3   1   55.34    1.01   0
   5   4   0    0.40    0.41   0
   6   0   3    0.35    0.35   0
   6   4  -2    2.60    0.57   0
   6   4  -1    3.14    0.58   0
   2   4  -2   67.84    1.14   0
   4   4   0    2.55    0.34   0
   1   3  -1  151.81    1.25   0
   3   2   2   35.10    0.72   0
   4   0   3   87.44    1.05   0
   5   1   3   44.44    1.00   0
   6   4   0    0.52    0.47   0
   7   2   2    0.54    0.44   0
   7   3   1   52.76    1.53   0
   3   4   0    1.69    0.32   0
   5   3   2   73.83    1.52   0
   6   1   3    3.75    0.45   0
   8   1   2    1.88    0.54   0
   2   4  -1  160.93    1.68   0
   4   3   2   18.22    0.69   0
   5   4   1   93.43    1.86   0
   4   1   3    0.17    0.19   0
   4   4   1   53.88    1.25   0
   6   4   1   17.89    0.98   0
   7   4   0    1.11    0.52   0
   4   5  -3    0.38    0.46   0
   4   5  -2  440.41    3.98   0
   5   2   3   93.67    1.54   0
   5   5  -2  159.14    2.63   0
   6   2   3   64.12    1.47   0
   7   3   2   27.22    1.14   0
   8   2   2    1.13    0.54   0
   4   5  -1    1.83    0.44   0
   5   5  -3    0.53    0.56   0
   0   3  -3    0.26    0.12   0
   1   4  -3    5.25    0.32   0
   2   3   1   60.57    0.90   0
   3   5  -3    1.04    0.42   0
   3   5  -2  205.61    2.41   0
   5   5   0   58.08    1.60   0
   6   5  -1    9.25    0.82   0
   7   2   3    2.92    0.52   0
   7   4   1    3.01    0.51   0
   3   3   2  100.68    1.32   0
   3   4   1   27.07    0.79   0
   3   5  -1   20.45    0.79   0
   4   2   3   10.21    0.46   0
   4   5   0    6.95    0.60   0
   5   4   2   21.92    0.93   0
   6   4   2    5.47    0.65   0
   6   5   0   45.83    1.54   0
   1   4  -2   60.78    0.92   0
   6   3   3  355.17    3.59   0
   1   3   0    9.01    0.33   0
   4   4   2    9.34    0.57   0
   5   5   1  114.89    2.19   0
   7   4   2    0.56    0.50   0
   3   0   3  134.39    1.03   0
   6   5   1  192.96    3.03   0
   7   3   3   60.46    1.63   0
   8   2   3    0.12    0.50   0
   2   2   2  280.89    1.70   0
   2   5  -2   25.83    0.78   0
   3   1   3   30.65    0.59   0
   4   3   3    0.72    0.29   0
   4   5   1    3.11    0.47   0
   0   3  -2   48.19    0.60   0
   1   2   1  337.50    1.59   0
   1   4  -1   78.97    1.02   0
   2   5  -1    5.66    0.41   0
   5   1   4   85.01    1.32   0
   5   4   3    0.81    0.39   0
   5   5   2  232.39    3.03   0
   5   6  -2    1.42    0.63   0
   5   6  -1   10.98    0.88   0
   6   2   4   13.88    0.75   0
   6   5   2   54.82    1.68   0
   8   3   3   29.37    1.21   0
   2   4   1  441.71    2.68   0
   3   4   2    6.39    0.43   0
   4   6  -2    0.05    0.47   0
   4   6  -1   21.63    1.02   0
   7   2   4    8.06    0.70   0
   7   4   3   -0.24    0.51   0
   3   5   1    0.64    0.29   0
   5   2   4  103.67    1.57   0
   6   6   0    2.88    0.63   0
   7   5   2    3.50    0.57   0
   4   4   3   27.89    0.89   0
   4   5   2  110.12    1.85   0
   4   6   0   12.11    0.79   0
   6   3   4   37.02    1.20   0
   2   3   2  104.56    1.18   0
   2   5   0   53.17    1.05   0
   3   6  -2    3.39    0.51   0
   3   6  -1    8.45    0.61   0
   5   3   4  435.85    3.46   0
   5   6   1    7.03    0.66   0
   6   6   1    7.11    0.71   0
   7   3   4    0.94    0.51   0
   3   3   3   10.59    0.45   0
   4   6   1    3.83    0.52   0
   6   5   3   32.25    1.30   0
   1   4   0    2.31    0.23   0
   3   6   0    0.63    0.33   0
   4   1   4    2.57    0.26   0
   5   5   3  115.63    2.10   0
   6   4   4   18.59    0.96   0
   6   6   2   41.91    1.55   0
   1   3   1   11.49    0.37   0
   4   2   4    0.47    0.23   0
   5   6   2   12.45    0.86   0
   7   4   4   27.52    1.23   0
   1   5  -2   36.98    0.80   0
   3   5   2  421.41    3.20   0
   5   4   4    8.97    0.64   0
   0   3  -1 1480.41    3.31   0
   2   5   1   81.95    1.30   0
   3   4   3  667.14    3.70   0
   4   3   4   46.33    1.03   0
   4   5   3   20.60    0.81   0
   4   6   2   36.36    1.19   0
   2   4   2   89.52    1.22   0
   2   6  -2   14.69    0.66   0
   6   6   3    0.35    0.55   0
   1   5  -1  134.11    1.48   0
   2   6  -1   72.88    1.34   0
   4   7  -1    6.01    0.61   0
   4   7   0   40.32    1.35   0
   5   6   3    1.68    0.52   0
   7   5   4    3.81    0.69   0
   5   5   4   88.64    1.84   0
   2   6   0   17.27    0.69   0
   4   7   1   43.15    1.38   0
   0   4  -2    2.09    0.20   0
   1   4   1    1.08    0.21   0
   2   2   3  100.52    1.06   0
   3   5   3    1.68    0.33   0
   3   6   2    1.90    0.38   0
   3   7  -1    1.19    0.44   0
   4   6   3   17.81    0.86   0
   5   7   2   96.33    2.19   0
   6   4   5    2.50    0.55   0
   7   4   5    1.53    0.59   0
   1   5   0   44.41    0.87   0
   2   1   3    1.15    0.14   0
   3   7   0  202.27    2.61   0
   5   2   5    0.20    0.27   0
   5   3   5   62.72    1.33   0
   6   6   4  192.41    3.12   0
   2   3   3   36.23    0.72   0
   2   5   2  627.52    3.58   0
   3   2   4    6.05    0.34   0
   4   5   4  428.66    3.61   0
   4   7   2  322.59    3.61   0
   6   7   3    0.81    0.57   0
   1   2   2    0.06    0.13   0
   2   6   1   70.06    1.32   0
   5   4   5    5.47    0.56   0
   5   6   4   12.23    0.84   0
   5   7   3  109.66    2.32   0
   6   5   5    9.41    0.81   0
   7   5   5   15.66    1.05   0
   3   1   4  120.15    1.15   0
   3   7   1    4.25    0.53   0
   0   3   0    0.41    0.12   0
   0   4  -1    8.43    0.32   0
   1   3   2  225.32    1.61   0
   2   4   3  194.80    1.85   0
   3   4   4   13.98    0.57   0
   3   6   3    0.51    0.23   0
   4   3   5  131.47    1.72   0
   4   6   4   44.00    1.29   0
   4   7   3   78.65    1.82   0
   4   8   0   14.95    0.94   0
   5   5   5  216.12    2.82   0
   6   7   4    0.09    0.53   0
   1   6  -1   13.20    0.55   0
   2   7  -1   11.90    0.66   0
   4   2   5   61.37    1.07   0
   4   4   5    0.86    0.32   0
   4   8   1   -0.41    0.47   0
   6   6   5    1.91    0.62   0
   2   6   2    2.37    0.30   0
   2   7   0  385.52    3.27   0
   3   5   4   83.57    1.48   0
   5   7   4   14.52    0.95   0
   1   4   2  224.15    1.81   0
   1   6   0  219.89    2.11   0
   2   5   3    0.17    0.18   0
   5   6   5   26.96    1.14   0
   2   7   1    3.09    0.45   0
   4   8   2    5.42    0.68   0
   5   8   3    5.87    0.78   0
   6   4   6  284.10    3.26   0
   0   4   0  250.80    1.68   0
   3   7   3    0.13    0.37   0
   3   8   0    0.13    0.43   0
   4   7   4   67.34    1.70   0
   6   5   6   -0.25    0.46   0
   7   5   6    8.50    0.87   0
   3   6   4    3.13    0.45   0
   3   8   1    0.44    0.44   0
   6   7   5    0.88    0.47   0
   1   5   2  114.45    1.46   0
   1   6   1  144.27    1.75   0
   2   6   3    4.15    0.41   0
   4   6   5   10.24    0.72   0
   4   8   3   13.69    0.89   0
   5   3   6   96.40    1.63   0
   5   4   6   25.88    0.98   0
   5   7   5   12.26    0.89   0
   0   5  -1  240.79    1.79   0
   2   3   4 1424.34    4.70   0
   2   4   4   43.56    0.94   0
   2   7   2   46.43    1.20   0
   3   8   2   17.41    0.92   0
   5   5   6    4.06    0.58   0
   5   8   4    9.94    0.86   0
   6   6   6  336.73    4.01   0
   3   3   5    6.79    0.42   0
   0   3   1  493.18    2.16   0
   2   2   4   20.91    0.53   0
   2   5   4  113.22    1.63   0
   3   5   5   10.50    0.60   0
   3   7   4    1.31    0.43   0
   5   6   6    0.62    0.50   0
   0   5   0    1.66    0.23   0
   1   3   3   41.00    0.75   0
   3   2   5  527.70    2.84   0
   4   7   5  200.26    2.89   0
   4   8   4   30.63    1.25   0
   1   4   3  336.54    2.33   0
   1   7   0   10.98    0.60   0
   2   7   3   -0.04    0.32   0
   2   8   1    1.56    0.45   0
   4   4   6    1.78    0.37   0
   4   5   6  209.20    2.61   0
   1   2   3   68.63    0.84   0
   3   6   5    2.89    0.45   0
   4   3   6  460.42    3.25   0
   1   5   3   53.09    1.05   0
   1   7   1    3.50    0.42   0
   2   6   4    1.15    0.29   0
   6   5   7   33.30    1.27   0
   2   8   2   -0.03    0.39   0
   0   5   1    2.33    0.27   0
   3   7   5    7.61    0.65   0
   3   8   4   16.01    0.85   0
   3   9   2    0.29    0.52   0
   4   8   5   59.98    1.67   0
   6   6   7    1.60    0.69   0
   1   6   3   61.66    1.24   0
   1   7   2    9.32    0.58   0
   2   1   4   71.76    0.82   0
   2   7   4  153.69    2.24   0
   4   7   6   82.69    1.90   0
   5   5   7   14.20    0.85   0
   0   6   0  102.17    1.36   0
   2   4   5  141.15    1.73   0
   2   8   3   15.16    0.82   0
   5   4   7   13.00    0.76   0
   5   6   7    1.79    0.56   0
   0   4   2  346.46    2.21   0
   2   5   5    6.66    0.45   0
   3   1   5   12.42    0.41   0
   3   4   6   42.76    1.06   0
   0   3   2   13.64    0.40   0
   0   6   1   24.43    0.72   0
   2   3   5    4.40    0.34   0
   2   6   5   68.81    1.45   0
   3   6   6   24.80    0.98   0
   3   8   5   17.22    0.94   0
   1   4   4    9.36    0.44   0
   1   5   4    0.65    0.26   0
   1   8   1    1.46    0.42   0
   3   3   6   80.22    1.30   0
   4   8   6   17.03    0.99   0
   5   7   7  129.99    2.46   0
   1   3   4   36.47    0.76   0
   2   8   4    0.68    0.40   0
   2   9   2   77.75    1.72   0
   4   5   7  143.33    2.21   0
   4   6   7   16.86    0.92   0
   1   6   4   59.63    1.26   0
   1   8   2    2.85    0.45   0
   2   7   5    0.05    0.36   0
   3   7   6  213.72    2.86   0
   4   4   7   -0.00    0.35   0
   0   2   2   22.04    0.44   0
   0   6   2    1.60    0.30   0
   2   9   3    0.59    0.45   0
   2   2   5  207.36    1.71   0
   3   9   5    8.06    0.74   0
   0   7   1   62.16    1.21   0
   1   7   4  196.96    2.44   0
   1   8   3  126.01    2.04   0
   3   8   6   75.38    1.83   0
  -1   4  -1    4.57    0.24   0
   0   4   3   67.58    1.06   0
   0   5   3   17.24    0.62   0
   2   5   6   65.01    1.35   0
   2   8   5    6.56    0.64   0
   3   2   6    0.31    0.21   0
   5   6   8   21.42    1.08   0
   2   4   6    0.24    0.26   0
   2   6   6    1.31    0.33   0
   2   9   4   67.51    1.65   0
   3   5   7   71.90    1.53   0
   3   6   7   39.48    1.23   0
  -1   4   0  369.68    1.99   0
   0   3   3   61.50    0.91   0
   0   7   2   22.40    0.77   0
   1   5   5    1.73    0.32   0
   2   7   6  165.49    2.46   0
  -1   3   0   42.84    0.59   0
   1   4   5   16.01    0.59   0
   1   6   5  218.05    2.47   0
   1   9   2  171.30    2.37   0
   3   4   7   -0.10    0.31   0
   3   7   7   10.18    0.70   0
  -1   5   0    3.21    0.27   0
   2   9   5   12.43    0.83   0
   4   6   8   53.50    1.49   0
   0   7   3   48.46    1.17   0
   1   7   5    4.43    0.46   0
   1   9   3   21.59    0.95   0
   2   3   6   79.22    1.25   0
   2   8   6   -0.00    0.42   0
   3   8   7    6.65    0.69   0
   4   5   8   57.55    1.46   0
   4   7   8   15.91    0.97   0
  -1   4   1   55.65    0.85   0
  -1   5   1  110.84    1.32   0
   0   5   4   16.78    0.64   0
   0   4   4   48.58    0.96   0
   0   6   4    5.78    0.46   0
   0   8   2   17.38    0.77   0
   3   3   7   10.20    0.53   0
  -1   6   0  162.78    1.63   0
   0   2   3   37.66    0.64   0
   1   8   5   48.62    1.35   0
   1   9   4  141.23    2.31   0
  -1   6   1    1.92    0.28   0
   0   7   4   31.81    1.01   0
   0   8   3   53.52    1.31   0
   1   6   6    0.54    0.34   0
   2   1   5  143.45    1.23   0
   2   5   7    0.40    0.35   0
   2   7   7   26.81    1.07   0
  -1   4   2  359.04    2.28   0
  -1   5   2    4.88    0.36   0
   1   5   6  462.24    3.48   0
   1   7   6  207.47    2.69   0
   3   6   8   22.74    0.96   0
   3   7   8   42.91    1.38   0
  -1   6   2   91.07    1.39   0
   0   3   4   66.61    1.01   0
   1   1   4  134.81    1.11   0
   2   4   7   55.46    1.22   0
   2   8   7   12.31    0.82   0
   3   5   8  271.68    2.97   0
   0   8   4   28.18    1.02   0
   1   2   5  359.42    2.24   0
   1   9   5    1.44    0.49   0
   2   2   6   -0.07    0.20   0
  -1   7   1   48.99    1.05   0
   0   5   5    7.81    0.50   0
   0   6   5  114.07    1.78   0
   1   8   6    3.80    0.48   0
  -1   3   2    1.63    0.18   0
  -1   5   3   27.63    0.77   0
  -1   7   2   20.44    0.75   0
   0   7   5  115.85    1.93   0
   0   9   3   34.88    1.12   0
   3   4   8   13.30    0.70   0
  -1   2   1    0.09    0.12   0
  -1   4   3   11.12    0.47   0
  -1   6   3   29.02    0.85   0
   0   4   5   65.64    1.17   0
   1   3   6    9.81    0.48   0
   1   6   7    1.77    0.42   0
   2   3   7    3.17    0.34   0
   2   6   8    3.68    0.54   0
  -1   7   3  221.68    2.42   0
   0   2   4  309.57    1.97   0
   0   9   4  277.07    3.09   0
   1   7   7    0.25    0.30   0
   1   8   7   46.21    1.39   0
   2   5   8  159.25    2.25   0
  -1   3   3    0.73    0.20   0
  -1   5   4   25.75    0.79   0
  -1   6   4   53.01    1.18   0
  -1   8   2   46.05    1.14   0
   0   3   5   16.88    0.58   0
   0   6   6   18.82    0.79   0
   0   7   6  343.09    3.40   0
   3   6   9    0.39    0.46   0
  -1   7   4   50.34    1.24   0
  -1   8   3    3.12    0.45   0
   0   1   3  355.19    1.71   0
   0   5   6   37.11    1.01   0
   0   9   5    0.33    0.45   0
   1   4   7  218.35    2.34   0
  -1   2   2 1555.63    3.87   0
  -1   4   4   61.12    1.10   0
   0   8   6    8.44    0.67   0
   2   4   8   11.73    0.65   0
   3   5   9   18.17    0.89   0
   0   4   6   27.67    0.83   0
  -1   6   5    6.52    0.51   0
  -1   8   4   14.51    0.76   0
   1   2   6   10.24    0.44   0
   1   7   8  147.94    2.36   0
  -2   5   1    2.53    0.27   0
  -1   5   5  412.29    3.17   0
  -1   7   5    5.12    0.51   0
   1   1   5   20.84    0.49   0
   1   6   8    2.03    0.37   0
   2   2   7   36.78    0.83   0
  -2   5   0   10.95    0.41   0
  -2   5   2    0.41    0.22   0
  -2   6   1    1.37    0.27   0
  -1   3   4   27.97    0.70   0
   0   6   7  215.95    2.65   0
   0   7   7    1.14    0.42   0
   1   3   7    1.73    0.30   0
   1   5   8  214.42    2.57   0
   2   6   9   12.76    0.78   0
  -2   4   1   44.00    0.77   0
  -2   6   2   44.59    0.98   0
  -1   2   3    8.78    0.36   0
  -1   8   5    7.38    0.62   0
   0   2   5   33.59    0.72   0
   0   5   7   84.36    1.58   0
   0   8   7   28.57    1.10   0
  -1   4   5  137.93    1.72   0
   0   3   6   32.00    0.82   0
   2   3   8  120.18    1.65   0
   2   5   9   11.10    0.73   0
  -2   6   3    8.25    0.50   0
  -2   7   2    1.06    0.33   0
  -1   6   6   61.78    1.39   0
  -2   7   3   45.37    1.11   0
  -1   7   6   91.63    1.75   0
   0   1   4   20.63    0.47   0
   1   4   8    0.10    0.32   0
  -2   3   1  125.41    1.18   0
  -2   4  -1   16.50    0.38   0
  -2   4   3    5.45    0.37   0
  -1   5   6   10.35    0.60   0
  -1   8   6   83.40    1.74   0
   0   4   7  169.95    2.07   0
  -2   3   0   21.66    0.45   0
  -2   3   2    5.76    0.32   0
  -2   5   4    4.84    0.41   0
  -2   7   4    0.82    0.36   0
  -1   3   5   16.06    0.58   0
   0   7   8   33.12    1.15   0
   1   6   9   37.23    1.19   0
  -2   8   3    7.35    0.56   0
  -1   2   4  328.44    2.13   0
   0   6   8   13.00    0.71   0
  -1   1   2   14.96    0.36   0
  -1   4   6   43.64    1.04   0
  -2   3   3   23.01    0.62   0
  -2   4   4   53.87    1.05   0
  -2   6   5   17.64    0.76   0
  -2   8   4  159.60    2.17   0
  -1   6   7    1.53    0.42   0
  -1   7   7    1.92    0.38   0
   0   2   6    2.48    0.29   0
   0   5   8  289.94    2.97   0
   1   2   7  102.54    1.35   0
   1   5   9    4.35    0.51   0
  -2   5   5   22.97    0.81   0
   0   3   7   11.96    0.57   0
   1   3   8  203.62    2.16   0
  -2   8   5   41.18    1.18   0
  -1   5   7    6.06    0.52   0
   1   1   6  118.72    1.22   0
  -1   3   6    5.14    0.40   0
   0   1   5   19.26    0.50   0
   0   4   8   30.01    0.95   0
  -2   2   1   29.65    0.53   0
  -2   3   4    3.69    0.33   0
  -2   4   5    0.38    0.25   0
  -2   6   6  198.56    2.46   0
  -2   7   6   33.47    1.08   0
  -1   1   3    0.18    0.10   0
  -1   2   5   30.23    0.72   0
   1   4   9   10.77    0.64   0
  -2   2   2    1.73    0.18   0
   3   4   4   14.36    0.64   0
   5   5   5  226.52    3.08   0
   6   2   6    6.13    0.69   0
   6   3   6    2.56    0.61   0
   6   7   3    0.12    0.63   0
   7   1   6    2.71    0.66   0
   1   4   1    1.29    0.16   0
   2   5   2  598.38    3.14   0
   4   4   5    1.28    0.37   0
   5  -1   5    5.29    0.51   0
   6   1   6   52.98    1.57   0
   7   4   6  195.73    3.40   0
   4   0   5    2.84    0.37   0
   5   7   3  103.71    2.11   0
   6   4   6  303.22    3.91   0
   2  -1   3  204.45    1.39   0
   3  -1   4  347.54    2.27   0
   5   3   6  103.90    2.04   0
   6   6   5    2.42    0.67   0
   7   0   6    1.36    0.67   0
   4   6   4   43.29    1.27   0
   5   1   6  195.81    2.61   0
   6   0   6   20.65    1.04   0
   6   7   4   -0.08    0.65   0
   7   5   6    8.95    0.94   0
   3   5   4   78.70    1.44   0
   3   6   3    0.51    0.29   0
   4   5   5  131.59    2.14   0
   5   4   6   25.98    1.08   0
   5   6   5   28.29    1.21   0
   6   5   6   -0.08    0.41   0
   3   2   5  536.12    3.48   0
   3   3   5    6.43    0.48   0
   5   7   4   13.25    0.92   0
   2   2   4   21.07    0.61   0
   4  -1   5   15.57    0.66   0
   4   7   3   71.55    1.58   0
   5   5   6    4.15    0.62   0
   2   1   4   73.53    1.06   0
   2   3   4 1435.39    5.09   0
   2   5   3    0.07    0.23   0
   4   2   6   35.09    1.08   0
   4   3   6  473.30    3.92   0
   5   0   6   42.66    1.22   0
   7   2   7   10.50    0.88   0
   7   4   7    0.25    0.66   0
   3   4   5   14.19    0.64   0
   6   2   7    0.92    0.57   0
   6   4   7    3.27    0.68   0
   1   4   2  214.55    1.61   0
   4   1   6   85.59    1.58   0
   4   4   6    1.51    0.33   0
   4   6   5   11.55    0.77   0
   7   1   7  191.76    3.10   0
   2   4   4   43.48    0.95   0
   2   6   2    2.67    0.30   0
   3   0   5    0.69    0.26   0
   3   6   4    2.40    0.40   0
   4   7   4   64.39    1.56   0
   5   7   5    9.42    0.82   0
   6   1   7   33.09    1.31   0
   6   5   7   36.27    1.50   0
   1   2   3   69.23    0.92   0
   2   0   4  100.46    1.18   0
   3   5   5    9.29    0.60   0
   4   5   6  206.35    2.79   0
   5   2   7    1.93    0.52   0
   5   3   7  241.76    3.21   0
   5   4   7   14.02    0.92   0
   1   5   1   10.79    0.37   0
   1   1   3   16.68    0.44   0
   1   3   3   40.75    0.76   0
   4   0   6   25.66    0.86   0
   5   5   7   15.51    0.98   0
   2   5   4  109.25    1.57   0
   5   1   7   85.09    1.82   0
   6   6   7    0.94    0.48   0
   2   6   3    3.81    0.37   0
   3   2   6   -0.20    0.27   0
   3   3   6   77.25    1.49   0
   4   7   5  199.39    2.78   0
   5   7   6   30.77    1.32   0
   2   2   5  209.32    2.05   0
   2   3   5    4.29    0.39   0
   3   4   6   41.66    1.14   0
   3   6   5    2.82    0.43   0
   4   3   7  146.48    2.33   0
   6   3   8    0.09    0.57   0
   6   4   8  392.81    4.60   0
   1   4   3  338.73    2.25   0
   1   5   2  113.20    1.24   0
   3   1   6  392.76    3.10   0
   3   7   4    0.63    0.41   0
   4   2   7   33.52    1.12   0
   4   4   7    0.21    0.27   0
   5   6   7    1.09    0.44   0
   6   2   8  185.63    3.02   0
   2   4   5  141.17    1.83   0
   3  -1   5   12.13    0.50   0
   3   5   6    9.44    0.64   0
   4   5   7  144.60    2.46   0
   5   0   7    1.10    0.48   0
   6   5   8   -0.04    0.42   0
   2  -1   4    0.08    0.18   0
   5   4   8    8.75    0.81   0
   2   6   4    0.90    0.30   0
   4   1   7   27.72    0.98   0
   4   7   6   78.96    1.86   0
   6   1   8    2.88    0.69   0
   4   6   7   17.51    0.97   0
   5   2   8    3.62    0.63   0
   5   5   8    3.02    0.54   0
   5   7   7  129.00    2.57   0
   1   2   4  421.88    2.53   0
   1   3   4   37.08    0.80   0
   1   5   3   52.32    0.95   0
   3   0   6    5.43    0.43   0
   3   6   6   22.74    0.96   0
   3   7   5    7.48    0.62   0
   3   3   7   10.90    0.69   0
   3   4   7    0.26    0.38   0
   5   6   8   23.11    1.19   0
   1   1   4  134.00    1.37   0
   1   4   4    9.49    0.44   0
   2   0   5  355.15    2.45   0
   2   3   6   77.58    1.43   0
   4   0   7   74.16    1.53   0
   4   4   8   16.15    0.93   0
   5   1   8   50.32    1.48   0
   2   2   6    0.15    0.27   0
   2   4   6    0.06    0.29   0
   2   6   5   66.60    1.38   0
   3   5   7   75.95    1.71   0
   4   2   8   23.23    1.04   0
   4   5   8   62.15    1.69   0
   4   7   7   82.64    1.96   0
   1   5   4    0.75    0.26   0
   2   5   6   64.93    1.41   0
   2   7   4  152.88    1.98   0
   3   7   6  208.34    2.77   0
   4   8   6   17.34    0.99   0
   5   4   9    5.03    0.72   0
   0   2   2   22.83    0.46   0
   3   1   7    1.98    0.39   0
   4   6   8   49.84    1.58   0
   5   3   9   12.17    0.92   0
   5   5   9  142.29    2.74   0
   1   3   5   10.89    0.53   0
   2   1   6  511.08    3.36   0
   1  -1   3  337.98    1.63   0
   1   0   4   20.55    0.53   0
   1   2   5  355.71    2.59   0
   1   4   5   14.75    0.62   0
   1   6   3   60.71    1.05   0
   4   1   8  293.13    3.23   0
   5   2   9   14.21    0.97   0
   2   6   6    1.39    0.35   0
   2   7   5    0.04    0.35   0
   3  -1   6   81.87    1.30   0
   3   3   8    0.34    0.37   0
   3   4   8   14.13    0.85   0
   4   7   8   14.98    0.98   0
   0   4   1    0.36    0.11   0
   2   3   7    3.43    0.46   0
   2   4   7   53.32    1.35   0
   3   5   8  267.62    3.33   0
   3   7   7   10.03    0.80   0
   4   4   9   32.44    1.30   0
   0   4   2  339.21    1.92   0
   1   1   5   20.25    0.63   0
   1   6   4   58.93    1.14   0
   2  -1   5    4.64    0.32   0
   2   5   7   -0.15    0.36   0
   3   0   7  153.48    2.01   0
   3   2   8    4.31    0.55   0
   3   8   6   75.42    1.70   0
   4   3   9  220.27    3.12   0
   4   5   9  109.45    2.32   0
   0   2   3   37.23    0.68   0
   0   3   3   62.22    0.90   0
   2   0   6   23.33    0.73   0
   3   6   8   21.83    1.05   0
   4   6   9   17.73    1.04   0
   2   7   6  155.90    2.28   0
   4   2   9    0.21    0.47   0
   0   4   3   68.49    1.00   0
   1   3   6   10.91    0.58   0
   1   4   6   26.33    0.87   0
   0   1   3  348.61    1.93   0
   1   2   6   10.12    0.55   0
   1   6   5  213.02    2.33   0
   2   1   7    0.62    0.31   0
   3   1   8   63.28    1.47   0
   0   3   4   66.79    1.07   0
   1   5   6  450.67    3.55   0
   3   4   9   17.13    0.96   0
   3   7   8   43.09    1.40   0
   3   8   7    7.25    0.71   0
   0   2   4  304.87    2.16   0
   1   0   5    7.89    0.40   0
   2   4   8   11.93    0.77   0
   3   5   9   19.50    1.04   0
   4   1   9  111.54    2.09   0
   0   5   2   66.15    0.88   0
   0   5   3   15.86    0.52   0
   2   3   8  122.95    2.07   0
   2   5   8  154.24    2.44   0
   2   7   7   28.56    1.10   0
   3   6   9    0.22    0.47   0
   1  -1   4    1.51    0.19   0
   1   6   6    0.60    0.36   0
   4   3  10   39.35    1.42   0
   0   5   4   16.43    0.60   0
   1   3   7    2.05    0.38   0
   1   4   7  210.74    2.56   0
   1   7   5    3.78    0.46   0
   2   2   8    1.63    0.40   0
   2   6   8    3.51    0.48   0
   2   8   6    0.65    0.42   0
   3   2   9    4.79    0.61   0
   0   1   4   21.59    0.58   0
   0   3   5   17.39    0.64   0
   1   5   7   19.30    0.85   0
   2  -1   6   45.20    0.93   0
   2   0   7   81.04    1.42   0
   3   0   8   11.14    0.68   0
   0   4   5   68.08    1.22   0
   1   2   7  104.62    1.71   0
   4   2  10    2.19    0.62   0
   0   0   3  171.20    1.29   0
   0   2   5   35.92    0.85   0
   1   6   7    1.85    0.43   0
   1   7   6  206.55    2.51   0
   2   7   8   66.55    1.68   0
   2   8   7   11.80    0.78   0
   0   5   5    8.50    0.48   0
   2   1   8   27.69    0.98   0
   2   4   9   32.19    1.22   0
   2   5   9   10.60    0.80   0
   3   1   9   52.99    1.43   0
   0   6   3   22.36    0.62   0
   0   6   4    6.12    0.42   0
   1   0   6  138.01    1.66   0
   2   6   9   13.06    0.85   0
   3   3  10  180.14    2.80   0
   0   3   6   31.94    0.92   0
   0   4   6   28.37    0.90   0
   1   1   7   21.64    0.79   0
   1   4   8    0.11    0.38   0
   1   5   8  209.91    2.79   0
   0   1   5   20.47    0.62   0
   0   6   5  109.27    1.64   0
   1  -1   5    1.99    0.25   0
   1   3   8  211.37    2.68   0
   1   7   7    0.14    0.40   0
   0   2   6    1.93    0.33   0
   2   2   9   15.50    0.81   0
   3   2  10   30.07    1.19   0
   0   6   6   18.29    0.78   0
   2   0   8    9.66    0.63   0
   0   3   7   13.50    0.70   0
   0   4   7  168.77    2.27   0
   0   5   7   86.74    1.69   0
   1   7   8  146.59    2.37   0
   2   4  10    1.96    0.53   0
  -1   3   3    0.72    0.16   0
   1   0   7   84.66    1.43   0
   1   4   9   10.80    0.77   0
   1   5   9    3.31    0.56   0
   2   1   9    1.08    0.48   0
   2   3  10  111.16    2.17   0
  -1   2   3    8.27    0.37   0
  -1   3   2    1.46    0.18   0
  -1   3   4   27.85    0.72   0
  -1   4   3   11.51    0.45   0
   0   0   5    1.57    0.25   0
   0   2   7   85.61    1.55   0
   0   7   5  114.46    1.69   0
   1   1   8    0.50    0.38   0
   1   3   9    3.01    0.51   0
   1   6   9   36.15    1.27   0
   1   8   7   44.82    1.27   0
  -1   2   2 1568.14    3.90   0
  -1   2   4  347.83    2.39   0
   0   6   7  209.92    2.62   0
   0   7   6  343.74    3.13   0
   1  -1   6  134.67    1.55   0
  -1   3   5   16.43    0.63   0
  -1   4   2  350.24    1.96   0
  -1   4   5  137.74    1.76   0
   2   2  10    0.21    0.45   0
  -1   5   3   27.55    0.67   0
  -1   5   4   26.06    0.74   0
   0  -1   3  781.93    2.57   0
   0   4   8   29.85    1.05   0
   0   5   8  285.81    3.21   0
   1   2   9  177.19    2.53   0
  -1   1   3    0.34    0.18   0
  -1   2   5   34.41    0.86   0
  -1   5   5  413.38    3.10   0
   0   1   7    9.82    0.57   0
   0   3   8   36.33    1.13   0
   0   7   7    1.01    0.41   0
   1  -2   4  159.22    1.17   0
  -1   1   2   15.05    0.39   0
  -1   1   4    0.35    0.20   0
  -1   3   6    5.89    0.46   0
  -1   4   6   43.70    1.11   0
   0  -1   4   10.61    0.38   0
   0   0   6  153.29    1.77   0
   1   4  10   -0.04    0.42   0
  -1   3   1    0.30    0.10   0
  -1   2   6  162.36    1.98   0
  -1   5   2    4.24    0.25   0
  -1   6   4   49.80    1.00   0
  -1   6   5    7.08    0.49   0
   1   0   8    2.53    0.42   0
  -1   1   5   38.40    0.87   0
  -1   4   7    7.55    0.59   0
   0   4   9  164.20    2.52   0
   0   5   9    8.44    0.70   0
   0   7   8   33.28    1.12   0
   1  -1   7   23.29    0.76   0
   1   1   9    0.58    0.32   0
  -1   3   7  158.97    2.18   0
  -1   5   7    4.94    0.51   0
  -1   6   3   27.00    0.67   0
  -1   6   6   63.52    1.37   0
   0  -1   5  133.57    1.42   0
   0   3   9   70.58    1.64   0
   0   6   9   34.59    1.23   0
  -1   4   1   53.01    0.61   0
   0   0   7   93.84    1.51   0
   0   1   8    1.96    0.43   0
   1   2  10    1.04    0.50   0
  -1   0   3    4.16    0.26   0
  -1   0   4  563.74    2.85   0
  -1   1   6    3.00    0.36   0
  -1   2   7   64.31    1.38   0
  -1   6   7    1.20    0.45   0
  -1   4   8   11.99    0.75   0
  -1   7   5    5.36    0.49   0
   0   2   9   89.68    1.81   0
  -1   0   2   15.17    0.37   0
  -1   5   8  119.52    2.08   0
  -1   7   6   85.65    1.56   0
  -2   3   4    4.13    0.35   0
  -1   3   8   20.02    0.86   0
  -1   6   8   70.57    1.62   0
   0  -1   6    0.32    0.23   0
  -2   3   5  112.48    1.62   0
  -2   4   4   53.68    1.05   0
  -1   7   7    1.60    0.44   0
  -2   2   4 1279.32    4.86   0
  -2   4   3    5.04    0.34   0
  -1   2   8   31.21    1.06   0
   0   0   8   42.20    1.13   0
   0   1   9    4.52    0.54   0
  -2   2   3    7.25    0.36   0
  -2   2   5    9.18    0.51   0
  -2   3   6    0.38    0.31   0
  -2   4   6  214.28    2.46   0
  -2   5   4    4.29    0.37   0
  -2   5   5   21.00    0.75   0
  -1   0   6  159.70    1.88   0
  -1   4   9    9.26    0.71   0
  -2   5   6    6.11    0.49   0
  -1   3   9    9.86    0.71   0
  -2   1   4   90.63    1.29   0
  -2   2   6   68.56    1.38   0
  -2   3   2    6.47    0.32   0
  -2   4   7    8.13    0.62   0
  -2   5   3  177.27    1.70   0
   0  -1   7    0.80    0.32   0
  -2   1   3  292.19    2.08   0
  -2   1   5    6.10    0.43   0
  -2   2   2    1.06    0.19   0
  -2   3   7   11.21    0.69   0
  -2   6   5   17.32    0.72   0
  -2   6   6  202.01    2.44   0
  -1  -1   4    9.65    0.40   0
  -1   1   8    2.14    0.45   0
  -2   4   2 1336.85    4.09   0
  -2   6   4  193.24    1.99   0
  -1  -1   3  294.02    1.78   0
  -1   2   9    0.09    0.46   0
   0  -2   4    5.66    0.28   0
  -2   1   6   -0.12    0.26   0
  -2   2   7    5.05    0.52   0
  -2   4   8  225.93    2.90   0
  -2   6   7  124.94    2.06   0
  -1  -1   5   25.83    0.70   0
   0  -2   3   58.65    0.67   0
   0  -2   5   36.07    0.73   0
  -2   1   2    2.39    0.24   0
  -2   3   8    0.78    0.42   0
  -2   5   8   36.26    1.19   0
   0   0   9   52.56    1.35   0
  -2   7   6   34.00    1.06   0
  -2   0   4    1.58    0.23   0
  -2   5   2    0.59    0.20   0
  -2   7   7  309.14    3.16   0
  -1  -1   6    0.06    0.23   0
  -1   1   9  111.44    2.02   0
  -2   0   3    6.53    0.34   0
  -2   2   8  112.00    2.04   0
  -1   0   8   57.42    1.38   0
  -3   3   4   71.63    1.32   0
  -3   3   5  141.66    2.01   0
  -3   4   4    5.15    0.44   0
  -3   2   4  699.43    4.05   0
  -3   2   5   68.40    1.40   0
  -3   3   6    7.26    0.59   0
  -3   4   6  118.60    1.98   0
  -3   5   5   18.88    0.81   0
  -2   0   6  788.96    4.54   0
  -2   3   1  132.23    1.11   0
  -3   4   7    7.47    0.65   0
  -3   5   6    2.40    0.47   0
  -2   1   8    3.18    0.53   0
  -1  -1   7    1.14    0.38   0
  -3   2   3   33.49    0.85   0
  -3   2   6    0.60    0.27   0
  -3   3   7   28.70    1.11   0
  -3   4   3   28.85    0.80   0
  -3   5   4    2.38    0.37   0
  -3   5   7   36.21    1.22   0
  -2   0   2  201.11    1.55   0
  -3   1   4    4.09    0.40   0
  -3   1   5    0.08    0.31   0
  -3   6   6  104.48    1.87   0
  -2   0   7    0.06    0.29   0
  -2   1   1  117.81    1.05   0
  -2   4   1   46.01    0.65   0
  -1   0   9   58.38    1.48   0
  -3   2   7    5.12    0.59   0
  -3   6   5    0.25    0.36   0
  -3   6   7    0.96    0.48   0
  -2  -1   4    1.79    0.28   0
  -3   1   3   47.22    0.98   0
  -3   1   6   30.21    1.04   0
  -3   3   2    8.70    0.43   0
  -3   3   8    2.68    0.55   0
  -3   5   3  239.45    2.20   0
  -2  -1   5   92.85    1.45   0
  -1  -2   4    5.55    0.34   0
  -1  -2   5    0.60    0.24   0
  -3   2   2  217.11    1.92   0
  -3   6   4   91.20    1.50   0
  -2  -1   6    0.88    0.36   0
  -3   2   8  119.06    2.24   0
  -3   4   2  536.01    2.98   0
  -2   0   8   52.03    1.41   0
  -1  -2   3  103.87    1.11   0
  -1  -2   6  327.50    2.68   0
  -3   0   4  253.34    2.45   0
  -3   0   5   24.79    0.89   0
  -3   1   2   48.25    0.93   0
  -3   0   3   93.17    1.39   0
  -3   0   6  422.21    3.71   0
  -4   3   4    0.15    0.32   0
  -4   3   5   55.20    1.40   0
  -4   3   6   31.19    1.16   0
  -4   4   5   29.84    1.07   0
  -2  -1   2   11.86    0.42   0
  -2  -1   7    7.41    0.61   0
  -2   0   1   50.38    0.70   0
  -4   2   4   51.82    1.28   0
  -4   2   5  130.22    2.14   0
  -4   4   4   78.72    1.57   0
  -4   5   5  268.54    3.01   0
  -4   5   6   21.74    0.98   0
  -3   1   8    1.02    0.48   0
  -3   5   2   72.71    1.09   0
  -4   2   6   88.77    1.89   0
  -4   3   3   34.58    0.99   0
  -4   3   7  140.09    2.45   0
  -3   0   7    2.48    0.51   0
  -4   1   5   16.95    0.84   0
  -4   2   3   11.52    0.61   0
  -4   5   4   12.43    0.72   0
  -3   0   2    0.80    0.23   0
  -3   3   1   43.96    0.78   0
  -4   1   4   12.79    0.67   0
  -4   1   6    1.18    0.45   0
  -4   2   7   24.54    1.10   0
  -4   4   3  205.91    2.31   0
  -3  -1   4   16.10    0.67   0
  -2  -2   4   17.53    0.62   0
  -2  -2   5   26.07    0.82   0
  -1  -2   2 1693.25    4.04   0
  -4   1   3   19.95    0.78   0
  -4   6   5    6.97    0.63   0
  -3  -1   3   13.09    0.58   0
  -3  -1   6   12.23    0.73   0
  -3   0   8   15.92    0.86   0
  -3   4   1   28.19    0.63   0
  -2  -2   6   26.53    0.91   0
  -2   2   0  107.12    0.90   0
  -4   0   4   91.20    1.71   0
  -4   0   5   23.85    0.98   0
  -4   1   7   29.83    1.17   0
  -4   2   2  159.41    1.92   0
  -4   3   2   42.22    1.00   0
  -4   5   3   68.42    1.34   0
  -3  -1   7    1.31    0.50   0
  -2   3   0   22.01    0.41   0
  -4   0   3   75.48    1.43   0
  -4   1   2  126.59    1.71   0
  -4   4   2   18.37    0.67   0
  -3  -1   2   33.29    0.80   0
  -3   0   1   94.68    1.17   0
  -2  -1   1   12.62    0.39   0
  -2   1   0   52.19    0.65   0
  -5   3   5    6.93    0.66   0
  -5   3   6    8.63    0.78   0
  -5   4   5   29.47    1.16   0
  -5   2   4    2.88    0.50   0
  -5   2   5   37.00    1.28   0
  -5   2   6    8.27    0.74   0
  -5   4   4    9.95    0.72   0
  -4   0   7   68.67    1.75   0
  -2  -2   2   30.35    0.68   0
  -5   5   5    0.25    0.49   0
  -4   0   2    2.76    0.36   0
  -3  -2   4    9.42    0.56   0
  -3  -2   5   86.87    1.63   0
  -5   1   4   83.94    1.83   0
  -5   1   5   11.22    0.81   0
  -5   2   3   11.12    0.72   0
  -5   3   3   11.24    0.71   0
  -4  -1   5    0.25    0.32   0
  -4   2   1   74.18    1.21   0
  -3  -2   3   51.23    1.09   0
  -3  -2   6   72.79    1.60   0
  -5   1   3   25.22    1.00   0
  -5   1   6    2.86    0.57   0
  -5   4   3  105.69    1.87   0
  -5   5   4   27.91    1.06   0
  -4  -1   3    0.24    0.30   0
  -4  -1   6    0.95    0.48   0
  -4   1   1    5.69    0.41   0
  -4   3   1    3.26    0.33   0
  -2   0   0   21.04    0.47   0
  -3  -1   1   22.64    0.63   0
  -3   2   0    2.80    0.23   0
  -1  -3   3   86.47    1.07   0
  -5   0   4    2.79    0.52   0
  -5   0   5    3.67    0.57   0
  -3   1   0  444.16    2.37   0
  -2  -3   4   43.82    1.00   0
  -5   0   3    1.73    0.43   0
  -5   1   2    8.87    0.63   0
  -5   5   3    0.09    0.40   0
  -4  -1   2    1.16    0.26   0
  -4   0   1  297.60    2.46   0
  -4   4   1    2.43    0.31   0
  -3  -2   2  148.86    1.75   0
  -3   3   0   23.49    0.55   0
  -5   4   2   22.99    0.84   0
  -4  -2   4    6.16    0.60   0
  -4  -2   5   48.95    1.40   0
  -3   0   0  659.07    3.05   0
  -6   2   4    9.63    0.80   0
  -6   3   4   28.75    1.20   0
  -5   0   2    6.94    0.59   0
  -4  -2   3  117.34    1.89   0
  -3  -1  -7    1.55    0.38   0
   0  -1  -8    2.62    0.65   0
   2  -1  -7   16.40    1.06   0
   2   0  -5    7.37    0.63   0
   3   0  -3   96.23    1.61   0
   3   0  -2    1.04    0.28   0
  -2  -1  -8   27.62    1.13   0
   1  -2  -9    0.50    0.67   0
   1   0  -6  164.30    2.57   0
   4  -2  -6   93.73    2.24   0
   4  -1  -4   11.64    0.75   0
   1  -1  -8    1.41    0.65   0
  -2   0  -6   24.43    0.83   0
  -1  -2 -10    0.77    0.72   0
  -1   0  -7   76.72    1.75   0
   0   0  -7   90.69    2.01   0
   2   0  -6  777.32    5.85   0
   4  -1  -5   20.29    1.06   0
  -2  -2 -10    0.37    0.63   0
   0   1  -4    9.06    0.55   0
   0   1  -3  757.82    3.70   0
   1   0  -7   32.53    1.34   0
   1   1  -3  299.98    2.57   0
  -1  -1  -9    1.03    0.52   0
   1   1  -4    9.23    0.55   0
   1   1  -2    2.88    0.32   0
   2  -1  -8    2.40    0.72   0
   3  -1  -7   76.53    2.08   0
   4  -2  -7   26.90    1.39   0
  -2  -1  -9    0.65    0.57   0
  -2   0  -7   82.01    1.63   0
   0   1  -5  123.03    1.95   0
   2   1  -3    7.12    0.53   0
  -1   1  -4    1.37    0.28   0
   0   1  -2  138.50    1.34   0
   1  -1  -9  107.14    2.65   0
   1   1  -5   25.66    0.97   0
   2   0  -7   -0.68    0.53   0
   2   1  -4    1.91    0.42   0
   4  -1  -6    1.32    0.63   0
  -1   0  -8    1.95    0.61   0
  -1   1  -5    1.48    0.34   0
   2   1  -2   13.03    0.54   0
   3   0  -6  434.97    4.58   0
   4   0  -3   83.68    1.60   0
   4   0  -2    2.59    0.37   0
   0   1  -6    0.22    0.40   0
   1   0  -8   55.35    1.86   0
   2   1  -5   89.26    1.89   0
   4   0  -4  100.89    1.96   0
   1   1  -6    0.06    0.35   0
   3  -1  -8    0.88    0.66   0
  -2   0  -8    8.27    0.72   0
  -1  -1 -10  145.35    2.96   0
  -1   1  -6  132.01    2.04   0
   3   1  -3   15.01    0.73   0
   1   1  -1  355.47    2.03   0
   2   0  -8   49.36    1.80   0
   2   1  -6    1.30    0.54   0
   3   0  -7    2.42    0.66   0
   3   1  -2   38.99    0.97   0
   5  -1  -5   12.48    0.94   0
  -1   0  -9   31.98    1.41   0
   0   0  -9   48.05    1.77   0
   1   1  -7    1.61    0.60   0
  -2   1  -5    5.12    0.39   0
  -1   1  -7   23.20    1.04   0
   1   0  -9   55.63    1.95   0
   3   1  -5    2.72    0.49   0
   4   0  -6   33.06    1.41   0
  -2   1  -6   45.52    1.10   0
  -2   0  -9   61.05    1.70   0
  -2   1  -4    0.39    0.18   0
   2   1  -7    5.24    0.78   0
   3   1  -6   12.09    0.92   0
   5  -1  -6    2.91    0.70   0
   1   1  -8    4.15    0.76   0
   1   2  -4    4.83    0.52   0
   3   0  -8   18.00    1.16   0
   5   0  -3    1.42    0.46   0
  -2   1  -7   29.57    1.02   0
  -1   1  -8   33.11    1.32   0
   0   2  -5   32.98    1.09   0
   0   2  -4    4.28    0.47   0
   1   2  -5    0.47    0.30   0
   1   2  -3   99.40    1.60   0
   2   2  -4   18.65    0.88   0
   4   0  -7   70.52    2.06   0
   4   1  -4   60.72    1.58   0
   4   1  -3    0.15    0.25   0
   5   0  -4    3.13    0.61   0
   2   2  -5   26.66    1.12   0
   2   2  -3   12.25    0.68   0
   4   1  -5   -0.19    0.52   0
   4   1  -2    1.64    0.33   0
   5   0  -5    3.61    0.68   0
   0   2  -6   15.16    0.89   0
   1   2  -6  301.17    3.67   0
   2   1  -8    0.12    0.60   0
   3   1  -7    2.09    0.55   0
  -2   1  -8  304.59    3.36   0
  -1   2  -5  278.69    2.74   0
   0   1  -9    4.97    0.81   0
   2   2  -6   31.26    1.33   0
  -1   1  -9    7.83    0.84   0
  -1   2  -6    8.27    0.62   0
  -1   2  -4  160.44    1.85   0
   1   2  -7    1.03    0.57   0
   1   2  -2 1789.11    5.90   0
   3   2  -5   90.75    2.06   0
   4   1  -6    0.19    0.59   0
  -2   1  -3  215.17    1.42   0
  -1   2  -7   26.31    1.11   0
   2   2  -7    3.77    0.73   0
   3   2  -2  152.49    2.01   0
   4   1  -1   62.86    1.10   0
   3   2  -6   69.18    1.92   0
   5   1  -4   21.30    1.04   0
  -1   2  -3    5.56    0.35   0
   0   2  -8   54.88    1.78   0
   0   2  -2 9466.59   11.96   0
   1   2  -8   96.06    2.42   0
   4   2  -4    5.66    0.67   0
   5   1  -3    1.25    0.48   0
  -1   2  -8   46.50    1.53   0
   3   2  -7   22.70    1.26   0
   4   2  -5   46.58    1.56   0
   4   2  -3  107.89    1.94   0
   5   1  -5    0.19    0.56   0
  -2   2  -6   92.29    1.59   0
   1   3  -5   97.92    2.05   0
   1   3  -4    4.37    0.53   0
   2   2  -1   68.25    1.14   0
   2   3  -4   41.93    1.34   0
  -2   2  -7   81.18    1.66   0
  -2   2  -5  170.85    1.91   0
   0   3  -5   28.89    1.07   0
   1   3  -6    0.74    0.54   0
   2   3  -5    5.02    0.60   0
   3   1   0  552.14    2.57   0
   4   2  -6   53.05    1.75   0
   4   2  -2   12.22    0.66   0
   0   3  -4    1.99    0.41   0
   1   2  -1   12.10    0.46   0
   1   3  -3   89.24    1.63   0
   2   3  -6    0.52    0.60   0
   2   3  -3   25.06    0.94   0
   3   2  -1  297.18    2.51   0
  -1   2  -9   65.25    1.86   0
   1   3  -7    1.68    0.61   0
   3   3  -5   33.10    1.35   0
   3   3  -4   18.68    0.95   0
  -2   2  -8    4.49    0.62   0
  -2   2  -4   31.12    0.74   0
   0   3  -7   14.28    0.97   0
   3   3  -3   20.10    0.89   0
  -1   3  -6    0.99    0.43   0
  -1   3  -5   34.67    1.06   0
   0   3  -3    0.18    0.30   0
   2   3  -7   95.95    2.37   0
   2   3  -2   69.97    1.43   0
   3   3  -6    1.08    0.59   0
   5   2  -4    4.46    0.71   0
  -1   3  -7    1.33    0.52   0
   1   3  -2    2.45    0.36   0
   4   2  -1    1.35    0.30   0
   5   2  -5    8.86    0.88   0
   5   2  -3   13.25    0.83   0
  -1   3  -4   12.39    0.61   0
   0   3  -8    9.40    0.90   0
   4   1   0   19.62    0.55   0
   4   3  -5    0.50    0.57   0
   4   3  -4    1.04    0.55   0
   4   3  -3    4.80    0.62   0
   5   2  -2    0.86    0.41   0
  -1   3  -8   10.24    0.90   0
   0   2  -1   96.70    1.03   0
   1   4  -5   16.45    0.99   0
   1   4  -6    0.72    0.54   0
   1   4  -4  640.56    5.00   0
   2   4  -5    6.01    0.68   0
   2   4  -4   11.50    0.79   0
   4   3  -2   80.39    1.64   0
  -2   3  -6    6.97    0.58   0
  -1   3  -3   56.88    1.06   0
   2   3  -1  178.24    2.01   0
   2   4  -6   34.05    1.48   0
   2   4  -3   12.09    0.78   0
   3   4  -4   76.83    1.95   0
  -2   2  -3   31.21    0.62   0
  -2   3  -7    0.49    0.44   0
   0   4  -6   14.15    0.87   0
   0   4  -4 3396.74   10.57   0
   1   4  -7    5.33    0.78   0
   1   4  -3    6.10    0.56   0
   3   2   0   11.29    0.46   0
   3   3  -1   21.45    0.77   0
   3   4  -5    4.60    0.63   0
   3   4  -3   56.14    1.59   0
  -2   3  -5   27.44    0.85   0
   0   4  -7   42.60    1.57   0
   5   3  -4   53.16    1.62   0
   5   3  -3    8.46    0.74   0
   1   3  -1  163.55    1.73   0
   2   4  -2   67.71    1.52   0
  -1   4  -6   58.40    1.56   0
  -1   4  -5    4.16    0.53   0
   0   4  -3    0.70    0.33   0
   3   4  -2    6.52    0.61   0
   4   3  -1    0.62    0.32   0
   4   4  -5   72.78    2.01   0
   4   4  -4    8.62    0.83   0
  -2   3  -4   51.11    1.02   0
  -1   4  -7   42.43    1.42   0
   1   4  -2   67.05    1.39   0
   4   2   0   24.21    0.68   0
   4   4  -3   -0.06    0.37   0
   5   3  -2    6.14    0.62   0
  -1   4  -4  169.21    2.18   0
   1   2   0  623.72    2.53   0
   1   5  -5   70.37    1.94   0
   2   5  -5    4.44    0.74   0
   2   5  -4   15.37    1.02   0
   4   4  -2   -0.24    0.39   0
  -1   3  -2  119.89    1.36   0
   1   5  -6    2.11    0.63   0
   1   5  -4    4.40    0.64   0
   2   5  -6    1.45    0.63   0
   0   3  -1 1635.20    4.91   0
   0   4  -2    2.98    0.37   0
   0   5  -5    0.51    0.47   0
   2   4  -1  153.73    2.07   0
   2   5  -3   12.54    0.88   0
   3   3   0  352.25    2.73   0
   3   5  -5   10.37    0.94   0
   3   5  -4   90.90    2.22   0
   5   4  -4    1.72    0.67   0
   0   5  -6    4.01    0.68   0
   1   5  -3    8.11    0.69   0
   2   3   0    2.49    0.31   0
   3   5  -3    1.59    0.46   0
   5   3  -1    0.32    0.36   0
   5   4  -3   24.20    1.14   0
  -2   4  -6   12.05    0.74   0
  -1   4  -3   19.59    0.70   0
   4   4  -1   66.51    1.51   0
  -2   3  -3   24.63    0.64   0
  -2   4  -5    1.91    0.42   0
   1   4  -1   83.28    1.39   0
   2   5  -2   26.31    1.07   0
   3   5  -2  200.23    2.96   0
   4   3   0  955.12    4.62   0
   4   5  -4   16.66    1.01   0
   4   5  -3    0.30    0.55   0
   5   4  -2    3.46    0.58   0
  -1   5  -6    6.85    0.70   0
   0   5  -3  428.27    3.75   0
  -1   5  -7   17.68    1.04   0
  -1   5  -5    8.02    0.70   0
   1   3   0    9.89    0.43   0
   1   5  -2   39.56    1.17   0
   4   5  -2  489.33    4.62   0
  -2   4  -4    1.13    0.31   0
  -2   2  -2    1.63    0.15   0
  -1   5  -4   58.08    1.42   0
   1   6  -5    1.43    0.60   0
   1   6  -4   69.60    1.92   0
   2   6  -5    1.88    0.54   0
   2   6  -4    7.33    0.77   0
   3   4   0    1.25    0.35   0
   5   4  -1   15.58    0.82   0
  -1   4  -2    4.25    0.37   0
   0   4  -1    8.79    0.48   0
   2   4   0   10.30    0.57   0
   2   5  -1    4.97    0.47   0
   2   6  -3   47.92    1.65   0
   3   6  -4    0.41    0.45   0
   3   6  -3   15.00    1.04   0
   5   5  -3    0.75    0.62   0
   0   5  -2   21.62    0.81   0
   0   6  -5    1.71    0.59   0
   1   6  -3   14.50    0.92   0
   4   4   0    2.71    0.41   0
   4   5  -1    2.96    0.57   0
  -1   5  -3  441.56    3.54   0
   0   2   0    4.58    0.24   0
   0   6  -4    1.56    0.51   0
   1   5  -1  149.48    2.09   0
   3   2   1   75.62    0.97   0
   5   5  -2  177.75    2.76   0
   2   6  -2   14.46    0.89   0
   3   6  -2    2.97    0.54   0
   4   6  -3    4.14    0.73   0
  -2   4  -3   46.67    0.99   0
  -2   5  -5   19.11    0.87   0
   1   4   0    2.45    0.32   0
   1   6  -2   10.57    0.75   0
   3   3   1   47.61    0.93   0
   4   2   1   64.02    0.93   0
   4   6  -2   -0.05    0.54   0
   5   4   0   -0.02    0.41   0
   5   5  -1   11.86    0.81   0
  -2   3  -2   27.23    0.60   0
  -1   6  -6   68.92    1.80   0
  -1   6  -5   47.17    1.47   0
   0   3   0    0.25    0.18   0
   2   5   0   52.65    1.28   0
   3   6  -1    8.13    0.77   0
  -2   5  -4    2.52    0.45   0
  -1   6  -4    4.87    0.60   0
   0   5  -1  266.98    2.58   0
   2   6  -1   74.41    1.76   0
   4   3   1   32.56    0.82   0
   4   5   0    6.25    0.62   0
  -1   5  -2   10.31    0.54   0
   0   6  -2   38.30    1.21   0
   1   7  -4    3.94    0.62   0
   2   7  -3   21.01    1.23   0
   4   6  -1   22.10    1.13   0
   1   6  -1   12.93    0.78   0
   1   7  -3   31.47    1.37   0
   3   4   1   22.81    0.77   0
   5   6  -2    1.37    0.63   0
  -1   6  -3    0.59    0.40   0
   0   7  -4    5.14    0.71   0
   1   5   0   46.40    1.10   0
   2   7  -2   25.97    1.30   0
   3   7  -2   24.66    1.31   0
  -2   5  -3    5.21    0.47   0
   0   4   0  269.15    2.17   0
   2   4   1  422.12    2.93   0
   4   4   1   55.76    1.21   0
   5   5   0   58.18    1.45   0
  -2   4  -2   47.30    0.92   0
   0   7  -3  132.49    2.48   0
   1   7  -2    0.82    0.42   0
   2   6   0   15.86    0.84   0
   4   7  -2   28.17    1.36   0
   5   6  -1   12.58    0.90   0
   0   6  -1    0.67    0.35   0
   2   7  -1   10.75    0.88   0
   3   7  -1    0.83    0.57   0
   4   6   0   13.35    0.85   0
  -1   6  -2  207.25    2.55   0
   1   2   1  350.40    1.74   0
   1   3   1   12.01    0.43   0
   3   5   1    0.26    0.23   0
   4   7  -1    7.31    0.83   0
  -2   6  -4   41.77    1.24   0
  -1   5  -1    8.80    0.51   0
  -1   7  -4    1.49    0.54   0
   1   6   0  231.25    2.74   0
   2   5   1   84.14    1.52   0
   4   5   1    3.33    0.40   0
   0   5   0    1.62    0.27   0
   1   4   1    1.34    0.27   0
   1   7  -1    0.94    0.35   0
   5   6   0   21.04    1.04   0
   2   8  -2   12.31    1.02   0
  -2   5  -2    1.13    0.29   0
  -2   6  -3    4.74    0.53   0
  -1   7  -3   -0.02    0.35   0
   2   7   0  371.62    4.10   0
   4   7   0   42.24    1.56   0
   5   5   1  112.24    1.87   0
   1   5   1   11.76    0.59   0
   1   8  -2   32.11    1.41   0
   2   6   1   66.81    1.54   0
   4   6   1    3.19    0.59   0
  -1   6  -1    0.02    0.30   0
   0   6   0  105.90    1.78   0
   0   7  -1    8.95    0.66   0
   0   8  -3   -0.11    0.56   0
   2   8  -1   16.18    1.10   0
   3   8  -1  114.70    2.65   0
  -1   7  -2    0.25    0.44   0
   1   7   0   11.01    0.74   0
  -2   3  -1   21.80    0.51   0
   0   8  -2   63.44    1.80   0
   1   8  -1   64.63    1.88   0
   5   6   1    4.96    0.63   0
   5   7   0  130.64    2.48   0
  -2   4  -1   13.34    0.50   0
   1   6   1  145.03    2.12   0
   3   8   0   -0.36    0.54   0
   4   4   2    9.23    0.53   0
  -2   6  -2    0.69    0.37   0
   0   3   1  521.26    2.53   0
   0   4   1    0.14    0.22   0
   2   7   1    3.06    0.58   0
   2   8   0    5.84    0.79   0
   3   5   2  360.69    3.18   0
   4   3   2   19.34    0.60   0
   4   5   2  109.18    1.82   0
   4   7   1   37.13    1.43   0
   4   8   0   13.27    1.05   0
  -2   7  -3    6.57    0.67   0
  -1   8  -3    6.95    0.78   0
   0   7   0   15.82    0.85   0
   2   4   2   84.68    1.29   0
  -2   5  -1   11.33    0.54   0
  -1   7  -1   31.57    1.13   0
   0   5   1    2.08    0.28   0
   1   8   0    0.99    0.55   0
   2   5   2  617.05    3.95   0
   3   6   2    1.20    0.41   0
   1   7   1    3.44    0.54   0
   4   6   2   36.58    1.24   0
   5   7   1   55.36    1.61   0
  -1   6   0  158.73    2.11   0
  -1   8  -2   71.15    1.82   0
   0   6   1   22.32    0.85   0
   2   6   2    2.53    0.45   0
   3   2   2   29.12    0.56   0
  -3   3  -2   72.45    0.89   0
  -2   7  -2    0.06    0.42   0
   0   2   1    0.81    0.16   0
   2   8   1    1.21    0.59   0
   4   8   1    0.15    0.63   0
  -3   4  -2    6.61    0.38   0
  -2   6  -1    1.63    0.35   0
   0   8   0    6.48    0.69   0
   1   4   2  231.55    2.06   0
   1   5   2  116.69    1.68   0
   3   7   2   10.00    0.76   0
   4   7   2  319.84    3.84   0
   5   6   2   10.96    0.75   0
   2   7   2   41.41    1.37   0
  -1   7   0    8.01    0.65   0
  -1   8  -1   -0.01    0.48   0
   0   7   1   59.93    1.50   0
   1   6   2    0.15    0.23   0
   1   8   1    0.77    0.41   0
   1   9   0    7.05    0.82   0
   2   2   2  262.25    1.60   0
   1   3   2  233.40    1.78   0
   5   7   2   89.70    1.98   0
   1   7   2    9.05    0.70   0
   2   9   1    0.67    0.61   0
   4   8   2    5.37    0.79   0
  -2   7  -1    7.76    0.65   0
  -1   4   1   53.57    0.97   0
   2   8   2    0.10    0.51   0
   3   5   3    1.21    0.36   0
  -2   4   0    1.75    0.25   0
  -2   5   0   10.58    0.53   0
  -2   8  -2  172.64    2.67   0
   0   8   1    5.12    0.65   0
   3   6   3    0.62    0.30   0
   4   5   3   19.93    0.83   0
   4   6   3   16.10    0.88   0
  -1   8   0   15.80    0.88   0
   0   5   2   68.43    1.26   0
   0   6   2    1.90    0.38   0
   1   9   1    5.94    0.78   0
   2   5   3   -0.49    0.29   0
   2   6   3    3.84    0.49   0
   3   7   3    0.02    0.50   0
   4   4   3   28.16    0.85   0
  -2   6   0  654.84    4.22   0
  -1   3   1    0.14    0.17   0
   0   4   2  357.23    2.54   0
   1   8   2    3.51    0.64   0
   4   7   3   74.89    1.89   0
  -2   3   0   22.63    0.54   0
  -1   7   1   46.50    1.32   0
   0   7   2   25.09    1.03   0
   2   7   3    0.14    0.44   0
   2   9   2   68.46    2.07   0
  -2   8  -1    3.18    0.59   0
   3   8   3   40.71    1.57   0
  -3   5  -1   31.59    0.86   0
  -2   7   0   16.87    0.85   0
   0   9   1   31.10    1.36   0
   1   2   2    0.32    0.16   0
   1   6   3   65.99    1.47   0
   4   8   3   12.25    0.99   0
  -3   4  -1  117.29    1.36   0
  -1   8   1   36.64    1.32   0
  -1   9   0    7.30    0.82   0
   0   3   2   15.11    0.50   0
   0   8   2   15.47    0.94   0
   1   5   3   54.26    1.18   0
   1   7   3   15.27    0.87   0
   1   9   2  164.47    3.02   0
   2   8   3   13.09    0.95   0
   1   4   3  346.01    2.65   0
   3   9   3   14.86    1.15   0
   4   3   3    0.44    0.22   0
  -2   8   0   37.34    1.31   0
  -1   6   2   89.58    1.64   0
   1   8   3  132.49    2.54   0
   2   3   3   35.54    0.78   0
   2   9   3    0.30    0.59   0
  -3   3  -1    8.17    0.34   0
  -2   5   1    2.22    0.35   0
  -2   6   1    1.78    0.39   0
  -1   5   2    4.53    0.38   0
   0   9   2    9.88    0.87   0
   3   6   4    2.17    0.52   0
   3   7   4    0.84    0.48   0
   4   6   4   42.76    1.34   0
   4   7   4   65.93    1.79   0
  -1   9   1  143.87    2.67   0
   0   6   3   24.42    0.93   0
   2   6   4    0.99    0.41   0
   3   5   4   75.01    1.53   0
  -2   7   1  103.73    1.93   0
  -1   2   1    0.46    0.15   0
  -1   4   2  360.51    2.63   0
   0   5   3   18.96    0.75   0
   0   7   3   50.80    1.41   0
   1   9   3   22.60    1.24   0
   2   7   4  153.89    2.58   0
   3   8   4   13.73    1.04   0
   4   5   4  422.77    3.55   0
   4   8   4   29.95    1.39   0
  -2   4   1   44.84    0.91   0
  -1   8   2   46.72    1.49   0
   0   8   3   49.84    1.58   0
   2   8   4    0.33    0.53   0
   1   3   3   43.01    0.87   0
   3   9   4  187.84    3.43   0
  -3   5   0    4.47    0.41   0
  -3   6   0  260.47    2.68   0
  -2   8   1    2.24    0.56   0
   0   4   3   71.47    1.25   0
   1   6   4   61.83    1.50   0
   1   7   4  207.69    2.95   0
   3   4   4   13.57    0.63   0
  -1   9   2   17.27    1.07   0
   0   9   3   35.75    1.47   0
   1   8   4    1.41    0.59   0
   2   9   4   60.43    1.98   0
   0   2   2   23.95    0.54   0
   1   5   4    0.01    0.32   0
   4   4   4   40.84    1.00   0
  -3   4   0  291.47    2.23   0
  -1   3   2    1.94    0.27   0
  -1   6   3   28.09    1.01   0
  -1   7   3  216.29    2.92   0
  -2   3   1  135.70    1.40   0
  -2   6   2   45.45    1.22   0
  -2   7   2    1.30    0.49   0
  -2   9   1   23.57    1.19   0
   1   9   4  138.35    2.83   0
   3   7   5    6.52    0.80   0
  -2   5   2    0.03    0.29   0
  -1   5   3   29.15    0.93   0
   0   7   4   33.79    1.25   0
   3   6   5    2.83    0.58   0
   3   8   5   16.78    1.14   0
   4   7   5  216.71    3.22   0
   4   8   5   61.59    1.92   0
  -2   8   2   79.34    1.91   0
   0   6   4    6.40    0.57   0
   0   8   4   29.14    1.29   0
   1   4   4   10.24    0.58   0
   2   2   3   98.06    1.12   0
   2   8   5    5.55    0.80   0
   4   6   5   11.69    0.85   0
   3   9   5    5.47    0.78   0
  -3   0  -5    0.89    0.30   0
  -1   0  -3  171.90    1.44   0
   0  -1  -3  352.23    2.02   0
  -4  -4  -9   34.05    1.47   0
  -3  -5  -9   18.77    1.12   0
  -3  -3  -8    1.19    0.41   0
  -2  -4  -8   11.60    0.80   0
  -1  -4  -7  221.34    2.73   0
   1  -4  -4   62.81    1.01   0
  -6  -2  -8  179.08    2.95   0
  -6  -1  -7   30.99    1.21   0
  -5  -2  -8    4.58    0.63   0
  -4  -2  -8   24.18    1.14   0
  -4  -1  -7   27.03    1.05   0
  -2  -1  -6  535.31    3.82   0
  -1  -2  -6    9.33    0.57   0
   0  -4  -6   30.35    0.92   0
  -5   0  -6   38.15    1.16   0
  -4   1  -4  881.89    4.07   0
  -3  -4  -9   16.80    1.06   0
  -2  -2  -7   37.38    1.14   0
  -1  -6  -8    1.88    0.57   0
  -1  -1  -5   21.42    0.69   0
  -4  -3  -9  215.06    3.38   0
  -4   0  -6   23.96    0.91   0
  -2  -6  -9   11.71    0.93   0
  -1  -3  -7    1.39    0.39   0
  -3  -2  -8    6.35    0.68   0
  -3  -1  -7    1.96    0.46   0
  -2  -3  -8  127.49    2.31   0
  -2   0  -5  368.00    2.84   0
  -1  -5  -8  219.13    2.99   0
   0  -2  -5   33.66    0.86   0
  -3   1  -4  331.71    2.45   0
  -2  -5  -9   11.59    0.85   0
  -2   1  -3  209.29    1.64   0
   1  -3  -4   28.00    0.68   0
  -3   0  -6    5.13    0.49   0
  -1   0  -4   20.19    0.59   0
   0  -5  -7   86.17    1.71   0
   0  -1  -4   20.78    0.61   0
  -5  -2  -9   14.18    1.02   0
  -3  -3  -9   34.37    1.35   0
  -1  -4  -8    0.21    0.45   0
   1  -4  -5  141.76    1.70   0
   1  -2  -3    8.95    0.35   0
  -6  -1  -8    2.74    0.67   0
  -4  -1  -8  273.95    3.47   0
  -4   1  -5   14.80    0.66   0
  -2  -4  -9   31.90    1.27   0
  -5   0  -7    1.56    0.51   0
  -4  -2  -9    0.01    0.51   0
  -2  -2  -8    1.63    0.46   0
  -2  -1  -7    0.62    0.40   0
  -1  -2  -7  100.73    1.83   0
  -1  -1  -6  122.15    1.81   0
   0  -4  -7  177.46    2.40   0
  -4   0  -7   70.82    1.65   0
  -3  -4 -10   43.87    1.63   0
  -4  -3 -10   37.05    1.55   0
  -3  -1  -8   62.23    1.66   0
  -3   1  -5   12.69    0.61   0
  -2   0  -6   22.42    0.84   0
  -2   1  -4    0.09    0.21   0
  -1  -6  -9   39.20    1.41   0
  -1  -3  -8  210.57    2.88   0
   0  -2  -6    2.13    0.38   0
  -3  -2  -9    3.84    0.67   0
  -2  -3  -9    0.81    0.41   0
  -1  -5  -9    3.49    0.68   0
  -1   0  -5    7.77    0.48   0
   1  -3  -5   15.53    0.60   0
  -1   1  -2   31.06    0.53   0
   0  -3  -7   13.29    0.73   0
   0  -1  -5   20.89    0.68   0
   0   0  -3  168.66    1.45   0
   1  -2  -4  346.13    2.34   0
  -4   1  -6    2.37    0.42   0
  -3  -3 -10  173.09    3.09   0
   0  -5  -8  294.42    3.32   0
  -4  -1  -9  104.94    2.33   0
  -1  -4  -9   11.55    0.81   0
  -1   1  -3  355.95    2.16   0
   1  -4  -6   45.59    1.10   0
  -5   0  -8    2.35    0.60   0
  -4  -2 -10    2.60    0.67   0
  -4   0  -8   35.83    1.32   0
  -2  -1  -8   28.35    1.14   0
  -1  -2  -8   34.97    1.24   0
  -1  -1  -7   21.20    0.86   0
   0  -4  -8   31.07    1.16   0
  -3   1  -6   84.20    1.60   0
  -2  -2  -9   13.44    0.87   0
  -2   0  -7   76.82    1.66   0
   0   0  -4  264.32    2.13   0
  -3  -1  -9   50.47    1.63   0
  -1   0  -6  137.40    1.95   0
   0  -1  -6   71.21    1.41   0
   1  -3  -6    5.48    0.47   0
   1  -2  -5   33.85    0.87   0
  -3  -2 -10   28.50    1.34   0
  -2  -3 -10  110.66    2.44   0
  -1   1  -4    1.48    0.28   0
  -4   1  -7   43.50    1.31   0
  -3   2  -3  155.08    1.46   0
   0  -3  -8   35.61    1.24   0
   0  -5  -9    9.00    0.79   0
   1  -4  -7    8.23    0.65   0
  -5   0  -9    7.47    0.81   0
  -3   1  -7    0.23    0.42   0
  -3   2  -4    7.72    0.45   0
  -1  -4 -10   -0.41    0.59   0
  -1  -1  -8    0.37    0.40   0
   0   0  -5    2.00    0.28   0
  -4   0  -9   12.40    0.97   0
  -2  -1  -9    0.94    0.43   0
  -2   0  -8    9.62    0.77   0
  -1  -2  -9  167.84    2.80   0
  -1   0  -7   79.86    1.69   0
  -1   1  -5    1.59    0.27   0
   0  -4  -9  164.55    2.69   0
   1  -2  -6  159.60    2.08   0
  -2  -2 -10    0.06    0.54   0
   0  -1  -7   10.65    0.70   0
   1  -3  -7  160.00    2.28   0
  -3  -1 -10    4.70    0.74   0
  -3   2  -5   78.77    1.42   0
  -2   2  -3   34.04    0.72   0
  -2   2  -4   29.23    0.79   0
  -2   2  -2    1.56    0.19   0
   0  -3  -9   74.31    1.88   0
   0   0  -6  150.52    2.09   0
   2  -3  -3   24.46    0.53   0
  -4   2  -6   13.21    0.77   0
  -1   1  -6  128.01    1.97   0
   0   1  -3  770.01    3.32   0
  -3   1  -8  127.34    2.39   0
  -2   2  -5  171.19    2.10   0
  -1  -1  -9    1.01    0.54   0
   0   1  -4   10.29    0.50   0
   0   1  -2  132.70    1.17   0
   1  -4  -8   12.22    0.81   0
   1  -2  -7   67.08    1.54   0
  -3   2  -6    1.47    0.32   0
  -2  -1 -10   32.20    1.41   0
  -2   0  -9   61.16    1.80   0
  -1   0  -8    2.36    0.46   0
   0  -1  -8    1.37    0.49   0
   1   0  -3    3.93    0.30   0
  -1  -2 -10    0.84    0.46   0
   0  -2  -9   87.22    2.07   0
   1  -3  -8   20.61    0.99   0
   1   0  -4  556.27    3.25   0
   2  -3  -5  117.12    1.57   0
  -1   1  -7   24.83    1.04   0
   0   0  -7   94.80    1.86   0
   0   1  -5  130.60    1.82   0
   1   0  -2   15.34    0.42   0
  -4   1  -9   33.33    1.38   0
  -4   2  -7    2.21    0.53   0
  -2   2  -6   98.94    1.79   0
   1   0  -5    4.25    0.43   0
   2  -2  -4 1319.69    4.77   0
   2  -2  -3    8.43    0.36   0
  -3   1  -9   -0.22    0.55   0
  -3   2  -7   20.70    0.99   0
   2  -3  -6    0.68    0.42   0
  -1   0  -9   34.79    1.41   0
  -1   2  -5  256.80    2.61   0
   0   1  -6    0.22    0.33   0
   1  -2  -8   34.26    1.26   0
   2  -2  -5   11.92    0.58   0
  -2   2  -7   84.27    1.87   0
  -1   2  -2 1267.29    3.82   0
   0  -1  -9    4.25    0.66   0
   1   0  -6  163.89    2.28   0
  -4   2  -8    6.01    0.78   0
  -1   1  -8   34.54    1.33   0
  -1   2  -6    9.41    0.67   0
   1  -3  -9   10.43    0.86   0
   2  -2  -6   67.92    1.43   0
   2  -1  -4   93.91    1.38   0
   0   1  -7    0.73    0.31   0
   1  -1  -8    1.94    0.56   0
   2  -3  -7   13.09    0.78   0
   2  -1  -5    6.79    0.51   0
   2  -1  -3  304.46    2.13   0
  -3   3  -5    4.25    0.47   0
  -3   3  -4  129.43    1.68   0
   0   2  -4    5.45    0.45   0
   1  -2  -9    0.07    0.53   0
   1   0  -7   33.11    1.20   0
   1   1  -4   10.23    0.51   0
   1   1  -3  304.79    2.30   0
  -2   2  -8    3.87    0.68   0
  -1   2  -7   26.75    1.13   0
   0   2  -5   34.61    1.04   0
   1   1  -5   25.81    0.90   0
  -3   3  -6  224.74    2.80   0
  -2   3  -5   30.24    1.00   0
  -1   1  -9    9.24    0.88   0
   0   0  -9   48.04    1.62   0
   2  -1  -6    0.43    0.37   0
  -3   2  -9   37.09    1.52   0
   0   1  -8   19.00    1.07   0
   0   2  -6   18.03    0.89   0
   1   1  -6   -0.29    0.38   0
  -2   3  -6    7.07    0.61   0
  -2   3  -3   25.92    0.73   0
   1  -1  -9  112.58    2.43   0
   1   0  -8   57.47    1.70   0
   1   1  -2    3.21    0.28   0
   2  -1  -2    3.15    0.23   0
  -3   3  -7    3.07    0.63   0
  -2   2  -9   30.54    1.40   0
  -1   2  -8   55.87    1.69   0
  -1   3  -5   37.17    1.14   0
  -1   3  -4   12.63    0.64   0
   0   2  -2 9312.14   11.32   0
   2  -1  -7   18.43    0.96   0
   2   0  -5    7.01    0.54   0
  -2   3  -7    0.59    0.53   0
   0   2  -7   14.07    0.91   0
   1   1  -7    1.95    0.54   0
  -1   3  -6    1.11    0.49   0
  -1   3  -3   60.98    1.15   0
   2   0  -6  791.71    5.32   0
  -3   3  -8   30.44    1.35   0
   0   1  -9    5.05    0.67   0
   1   2  -4    4.76    0.46   0
  -1   2  -9   70.67    2.07   0
   1   2  -5    0.45    0.26   0
   2  -1  -8    2.93    0.68   0
  -2   3  -8   10.24    0.92   0
  -1   3  -7    2.09    0.50   0
   0   2  -8   57.27    1.81   0
   0   3  -5   30.75    1.09   0
   0   3  -4    1.72    0.40   0
   1   1  -8    4.63    0.72   0
   1   2  -6  333.95    3.69   0
   1   2  -3  103.33    1.49   0
   2   0  -7    1.12    0.43   0
   2   1  -4    2.67    0.41   0
   2   0  -2  182.37    1.60   0
   2   1  -5   92.47    1.76   0
   3  -2  -5   72.13    1.41   0
   0   3  -6    0.14    0.36   0
   0   3  -3   -0.07    0.29   0
   2   1  -6    0.99    0.48   0
   2   1  -3    7.06    0.48   0
   3  -2  -6    0.38    0.43   0
   3  -2  -4  727.49    3.85   0
  -1   3  -8    9.72    0.94   0
  -1   3  -2  132.65    1.51   0
   1   2  -7    0.34    0.41   0
   2   0  -8   48.75    1.66   0
   3  -1  -5    0.60    0.36   0
  -2   4  -5    2.54    0.54   0
   0   3  -7   12.82    0.94   0
   1   1  -1  358.67    1.85   0
   1   2  -2 1846.23    5.59   0
   3  -1  -4    4.19    0.43   0
  -2   4  -6   14.31    0.93   0
  -2   4  -4    1.33    0.39   0
   0   2  -1  101.69    1.07   0
   3  -1  -6   28.29    1.11   0
  -1   4  -5    4.34    0.62   0
   1   3  -5  110.62    2.11   0
   1   3  -4    3.28    0.47   0
  -2   4  -7  110.59    2.39   0
  -1   4  -6   62.99    1.77   0
  -1   4  -4  183.01    2.47   0
   0   3  -8    9.48    0.94   0
   1   3  -6    0.23    0.50   0
   2   2  -5   29.33    1.10   0
   2   2  -4   18.71    0.83   0
   3  -1  -7   74.78    1.86   0
   3   0  -5   25.79    1.01   0
   3   0  -4  266.19    2.76   0
   1   3  -3   90.19    1.57   0
   2   2  -6   27.19    1.21   0
   3  -1  -3   49.88    1.00   0
   3   0  -6  457.67    4.34   0
  -2   4  -3   50.30    1.11   0
  -1   4  -7   48.29    1.69   0
   0   4  -5    4.05    0.61   0
   1   3  -7    1.81    0.64   0
   2   2  -3   11.87    0.59   0
   0   4  -6   15.04    0.99   0
   0   4  -4 3473.53   11.09   0
   2   2  -7    3.74    0.70   0
   3  -1  -8    0.93    0.67   0
   3   0  -7    2.98    0.65   0
   3   0  -3   97.47    1.52   0
   3   1  -5    3.39    0.58   0
   3   1  -4   18.19    0.85   0
   0   4  -7   47.91    1.75   0
   0   4  -3    0.09    0.34   0
   3   1  -6   13.17    0.93   0
   1   2  -1   11.20    0.44   0
   1   3  -2    2.28    0.29   0
   2   0  -1   48.93    0.70   0
   2   2  -8  212.39    3.56   0
   2   2  -2   30.19    0.84   0
   2   3  -5    5.09    0.66   0
   2   3  -4   42.67    1.32   0
   1   4  -5   19.08    1.03   0
   1   4  -4  683.51    5.16   0
   2   3  -6    0.66    0.56   0
   3   1  -7    2.07    0.66   0
   3   1  -3   13.06    0.67   0
   1   4  -6    0.19    0.54   0
   2   3  -3   26.10    0.96   0
  -1   3  -1  491.76    2.45   0
  -1   4  -2    3.93    0.39   0
  -1   5  -5    8.57    0.82   0
   2   3  -7  106.19    2.52   0
   3  -1  -2   47.07    0.83   0
   3   0  -2    0.84    0.24   0
   3   2  -4    9.65    0.73   0
  -1   5  -6    8.31    0.90   0
   0   4  -2    1.91    0.37   0
   1   4  -7    6.55    0.84   0
   1   4  -3    6.72    0.53   0
   2   1  -1   13.01    0.44   0
  -1   5  -4   57.17    1.57   0
   0   5  -5    0.79    0.60   0
   3   2  -7   22.03    1.27   0
   3   2  -3   48.09    1.29   0
   0   5  -6    2.32    0.71   0
   0   5  -4    0.39    0.52   0
   2   3  -2   68.35    1.36   0
   3   1  -2   35.81    0.93   0
   4   0  -5   25.95    1.12   0
   2   4  -6   37.95    1.56   0
   2   4  -5    5.49    0.65   0
   2   4  -4   10.67    0.79   0
   4   0  -6   31.61    1.30   0
   4   0  -4   99.29    1.87   0
  -1   5  -3  418.87    3.71   0
   1   3  -1  160.44    1.77   0
   1   4  -2   64.53    1.41   0
   2   2  -1   65.64    1.09   0
   3   3  -6    1.72    0.64   0
   3   3  -5   30.48    1.28   0
   3   3  -4   19.53    1.03   0
   0   5  -3  399.24    3.90   0
   2   4  -3   11.32    0.75   0
   3   2  -2  137.15    1.93   0
   4   1  -6    1.04    0.62   0
   4   1  -5    0.34    0.54   0
   4   1  -4   59.13    1.57   0
   3   3  -3   20.64    0.95   0
   4   0  -3   77.60    1.49   0
   4   1  -3    0.51    0.38   0
   4   2  -5   43.79    1.57   0
   4   2  -4    5.81    0.70   0
   0   4  -1    8.30    0.49   0
   2   3  -1  173.15    1.98   0
   2   4  -2   67.95    1.49   0
   2   5  -5    5.08    0.78   0
   3   4  -5    4.80    0.76   0
   3   4  -4   66.14    1.86   0
   4   2  -6   44.90    1.62   0
   0   5  -2   19.24    0.86   0
   2   5  -6    1.68    0.68   0
   2   5  -4   16.88    1.05   0
   3   3  -2  174.30    2.34   0
   3   4  -6    8.31    0.91   0
  -1   4  -1    4.25    0.35   0
  -1   5  -2    9.80    0.59   0
   0   6  -5    2.17    0.74   0
   1   4  -1   80.79    1.48   0
   3   0  -1   93.12    1.14   0
   3   1  -1   19.59    0.62   0
   3   4  -3   51.88    1.54   0
   4   2  -3  101.19    1.99   0
   0   6  -4    1.49    0.61   0
   1   5  -2   39.48    1.23   0
   2   5  -3   13.55    0.85   0
   3   2  -1  247.04    2.33   0
   4   3  -5    0.90    0.65   0
   1   2   0  593.53    2.76   0
   1   6  -5    0.92    0.72   0
   4   1  -2    1.74    0.38   0
   0   6  -3    1.20    0.55   0
   1   6  -4   70.27    2.03   0
   2   4  -1  158.69    2.15   0
   3   4  -2    6.34    0.61   0
   4   0  -2    2.97    0.37   0
   2   5  -2   28.17    1.13   0
   3   3  -1   17.90    0.74   0
   3   5  -5    9.80    0.95   0
   3   5  -4   96.21    2.34   0
   1   6  -3   14.41    1.02   0
   4   4  -5   62.80    2.00   0
   4   4  -4    6.70    0.81   0
   5   1  -5   -0.03    0.65   0
   0   3   0    0.24    0.17   0
   1   3   0    9.92    0.45   0
   2   1   0  155.94    1.40   0
   2   2   0   12.42    0.51   0
   3   5  -3    1.39    0.48   0
   4   3  -2   70.34    1.68   0
   5   1  -4   19.58    1.04   0
   0   5  -1  243.43    2.55   0
   1   5  -1  140.29    2.16   0
   4   4  -3    0.07    0.51   0
   5   2  -5    9.98    0.98   0
   0   6  -2   36.05    1.23   0
   1   6  -2   11.86    0.89   0
   2   3   0    3.15    0.38   0
   3   4  -1   20.21    0.87   0
   3   5  -2  205.13    3.00   0
   5   2  -4    4.97    0.74   0
   2   5  -1    5.83    0.59   0
   5   1  -3    1.53    0.54   0
   1   4   0    2.01    0.36   0
   3   6  -4   -0.31    0.56   0
   4   1  -1   60.58    1.19   0
   4   2  -1    1.24    0.35   0
   4   4  -2    0.01    0.35   0
   4   5  -4   17.87    1.17   0
   5   2  -3   13.12    0.84   0
   5   3  -4   56.70    1.84   0
  -1   5  -1    8.85    0.47   0
   1   7  -4    4.39    0.88   0
   4   3  -1    1.19    0.39   0
   4   5  -3    0.11    0.57   0
   0   4   0  269.69    2.12   0
   3   2   0   10.82    0.53   0
   3   6  -3   16.99    1.05   0
   5   3  -3    6.70    0.72   0
   0   7  -3  117.95    2.42   0
   1   7  -3   37.06    1.55   0
   3   1   0  543.65    2.93   0
   3   3   0  384.93    3.07   0
   3   5  -1   20.87    0.93   0
   4   0  -1  292.37    2.23   0
   5   1  -2   42.41    1.25   0
   5   2  -2    0.94    0.49   0
   5   4  -4    1.90    0.69   0
   1   6  -1   12.40    0.81   0
   3   6  -2    3.60    0.67   0
   4   4  -1   63.96    1.59   0
   4   5  -2  486.33    4.87   0
   5   3  -2    7.30    0.75   0
   0   6  -1    0.41    0.36   0
   2   7  -3   24.17    1.34   0
   3   4   0    1.35    0.38   0
   5   4  -3   27.36    1.29   0
   1   5   0   44.98    1.15   0
   1   7  -2    0.73    0.59   0
   0   7  -2    3.32    0.62   0
   2   7  -2   35.21    1.51   0
   4   6  -3    2.93    0.60   0
   0   5   0    2.04    0.31   0
   3   6  -1    8.41    0.80   0
   4   2   0   23.30    0.79   0
   4   3   0  936.28    5.13   0
   4   5  -1    1.93    0.40   0
   5   5  -3    0.62    0.62   0
   4   6  -2    0.15    0.42   0
   5   2  -1   22.80    0.92   0
   5   3  -1    0.32    0.45   0
   3   0   0  607.51    2.65   0
   4   4   0    2.89    0.45   0
   5   1  -1    5.41    0.49   0
   5   5  -2  166.92    3.04   0
  -1   4   0  381.88    1.99   0
   1   7  -1    0.71    0.52   0
   2   7  -1   13.22    1.00   0
   4   1   0   19.05    0.64   0
   6   3  -3    3.94    0.78   0
   1   6   0  238.01    2.78   0
   2   3   1   59.43    1.10   0
   4   6  -1   21.07    1.14   0
   1   3   1   12.00    0.45   0
   2   2   1  472.48    2.66   0
   2   4   1  437.52    3.26   0
   3   6   0    0.44    0.45   0
   4   5   0    5.60    0.56   0
   5   5  -1   11.25    0.90   0
   3   4   1   27.94    0.95   0
   5   6  -2    0.86    0.59   0
   6   2  -2    0.41    0.52   0
   6   3  -2   50.20    1.62   0
   0   6   0  111.37    1.65   0
   1   8  -2   30.25    1.41   0
   2   5   1   82.23    1.58   0
   2   8  -2   14.16    1.14   0
   3   2   1   93.59    1.35   0
   5   3   0  430.65    3.76   0
   6   4  -2    2.10    0.69   0
   1   2   1  339.34    1.87   0
   3   5   1    0.07    0.36   0
   4   6   0   14.10    0.92   0
   5   2   0   70.15    1.41   0
  -1   5   0    3.87    0.30   0
   1   5   1    9.63    0.53   0
   2   7   0  405.25    4.30   0
   4   3   1   35.13    1.02   0
   4   4   1   56.03    1.36   0
   4   7  -1    6.53    0.72   0
   5   6  -1   11.11    0.94   0
   6   3  -1   95.68    2.06   0
   1   7   0   10.79    0.75   0
   2   8  -1   16.54    1.11   0
   4   0   0    0.28    0.23   0
   5   5   0   56.33    1.60   0
   6   2  -1   51.78    1.41   0
   6   4  -1    3.59    0.68   0
   1   8  -1   60.84    1.73   0
   3   6   1  236.71    3.12   0
   4   2   1   62.69    1.21   0
   4   5   1    3.29    0.50   0
   4   7   0   38.01    1.49   0
   5   1   0   15.35    0.63   0
   5   6   0   19.08    1.07   0
   6   5  -1   11.21    0.97   0
   0   4   1    0.52    0.18   0
   1   6   1  135.20    1.91   0
   4   6   1    5.11    0.58   0
  -5  -5  -3   88.04    1.95   0
  -3  -3  -3   10.14    0.50   0
  -3  -1  -3   28.61    0.69   0
  -8   0  -3   -0.05    0.54   0
  -7  -5  -3  134.36    2.84   0
  -7   1  -3   37.87    1.25   0
  -6  -3  -4   35.84    1.34   0
  -6  -2  -4   14.02    0.83   0
  -4  -6  -2   33.87    1.16   0
  -2  -4  -2   86.95    1.16   0
  -7  -3  -4    0.56    0.57   0
  -7  -2  -4    8.39    0.80   0
  -6  -1  -4   44.25    1.35   0
  -5  -3  -4  414.33    3.82   0
  -5  -2  -4   99.97    1.80   0
  -4  -5  -3   19.65    0.86   0
  -4   1  -3    4.70    0.36   0
  -3   2  -2  134.40    1.16   0
  -7  -1  -4    3.41    0.64   0
  -6  -4  -4   19.00    1.08   0
  -7  -4  -4   25.04    1.26   0
  -6  -6  -3    1.23    0.72   0
  -5  -4  -4   10.74    0.76   0
  -1  -4  -1    1.21    0.18   0
  -8  -2  -4   26.17    1.21   0
  -6   0  -4    0.20    0.43   0
  -5  -6  -3    1.71    0.59   0
  -4  -3  -4   48.13    1.18   0
  -4  -2  -4    0.30    0.29   0
  -8  -1  -4    2.21    0.66   0
  -7  -5  -4    2.63    0.72   0
  -7   0  -4    0.20    0.50   0
  -6  -5  -4   37.66    1.47   0
  -5   0  -4    2.56    0.41   0
  -4  -1  -4    2.65    0.37   0
  -3  -6  -2    2.49    0.43   0
  -2   1  -2   60.46    0.70   0
  -4  -4  -4   42.27    1.17   0
  -4  -6  -3   17.83    0.89   0
  -3  -5  -3    1.77    0.35   0
  -2  -5  -2  639.11    3.32   0
  -8   0  -4    0.25    0.52   0
  -7  -3  -5  300.41    4.11   0
  -6  -3  -5   14.70    0.96   0
  -7  -4  -5    1.44    0.66   0
  -6  -7  -3    1.14    0.76   0
  -6  -6  -4  183.17    3.29   0
  -6  -4  -5    2.93    0.65   0
  -6  -2  -5    9.29    0.72   0
  -6   1  -4   51.57    1.34   0
  -4  -5  -4  387.83    3.62   0
  -4   0  -4    3.33    0.36   0
  -2  -3  -3   34.70    0.76   0
  -2  -2  -3  107.22    1.23   0
  -6  -1  -5  381.99    3.93   0
  -5  -6  -4   13.84    0.96   0
  -5  -3  -5   71.27    1.68   0
  -5  -2  -5    0.46    0.40   0
  -3   1  -3  114.11    1.24   0
  -7  -5  -5   14.17    1.12   0
  -5  -7  -3   93.47    2.18   0
  -5  -4  -5    5.82    0.64   0
  -5   1  -4  322.62    2.87   0
  -4   2  -3    4.13    0.32   0
  -3  -3  -4  481.56    3.26   0
  -3  -2  -4    6.29    0.39   0
  -2  -1  -3    1.13    0.17   0
  -1  -2  -2    0.01    0.14   0
  -6  -5  -5    8.09    0.78   0
  -3  -4  -4   14.08    0.65   0
  -2  -4  -3  192.74    1.84   0
  -8  -1  -5   30.82    1.31   0
  -5  -5  -5  217.67    3.14   0
  -5  -1  -5  169.17    2.35   0
  -3  -6  -3    0.56    0.33   0
  -3  -1  -4  123.21    1.53   0
  -1  -1  -2   95.87    0.88   0
  -7   0  -5    0.49    0.54   0
  -6  -7  -4   -0.41    0.74   0
  -6   0  -5   18.42    0.93   0
  -4  -7  -3   78.55    1.77   0
  -4  -6  -4   44.05    1.34   0
  -4  -3  -5  130.44    2.01   0
  -6  -6  -5    1.93    0.73   0
  -4  -4  -5    0.93    0.38   0
  -4  -2  -5   58.34    1.31   0
  -1  -5  -1    9.54    0.35   0
  -7  -4  -6  175.83    3.33   0
  -7  -3  -6    0.20    0.58   0
  -5  -7  -4   13.68    1.00   0
  -4   1  -4  947.12    4.34   0
  -3  -5  -4   83.51    1.52   0
  -2   0  -3  496.28    2.40   0
  -7  -2  -6   36.61    1.50   0
  -6  -4  -6  281.34    3.91   0
  -6  -3  -6    2.76    0.54   0
  -5  -6  -5   28.70    1.30   0
  -5   0  -5  215.62    2.57   0
  -2  -5  -3   -0.08    0.22   0
  -7  -5  -6    7.17    0.92   0
  -3   0  -4   15.88    0.56   0
  -1  -4  -2  203.87    1.56   0
  -7  -1  -6    2.00    0.63   0
  -6  -5  -6    0.16    0.45   0
  -5  -4  -6   24.38    1.12   0
  -5  -3  -6  101.74    2.07   0
  -6  -7  -5    1.81    0.78   0
  -6  -1  -6   52.74    1.57   0
  -5  -2  -6    3.81    0.56   0
  -4  -7  -4   70.17    1.72   0
  -5  -5  -6    4.47    0.66   0
  -4  -6  -5   10.54    0.79   0
  -3  -6  -4    2.64    0.42   0
  -3  -3  -5    7.17    0.51   0
  -2  -3  -4 1452.55    5.22   0
  -5  -7  -5   10.00    0.91   0
  -4   0  -5    2.56    0.38   0
  -3  -4  -5   13.95    0.69   0
  -3  -2  -5  532.20    3.56   0
  -2  -2  -4   22.01    0.65   0
  -5  -1  -6  199.60    2.69   0
  -5   1  -5    5.36    0.49   0
  -3   2  -3  150.34    1.32   0
  -7  -4  -7    0.31    0.67   0
  -7   0  -6    1.32    0.64   0
  -5  -6  -6    0.43    0.62   0
  -4  -4  -6    2.15    0.49   0
  -4  -3  -6  488.85    4.09   0
  -3  -5  -5    9.14    0.61   0
  -2  -6  -3    3.85    0.38   0
  -6  -4  -7    3.88    0.73   0
  -6  -3  -7   14.40    1.00   0
  -6   0  -6   19.40    0.99   0
  -4  -2  -6   37.61    1.14   0
  -3  -1  -5   10.65    0.55   0
  -2  -1  -4   75.11    1.11   0
  -1  -5  -2  114.78    1.24   0
  -7  -2  -7   10.46    0.89   0
  -6  -5  -7   34.95    1.54   0
  -4  -5  -6  214.44    2.92   0
  -3   1  -4  333.49    2.32   0
  -2  -5  -4  112.37    1.61   0
  -2   1  -3  205.62    1.48   0
  -1  -3  -3   40.89    0.76   0
  -1  -2  -3   68.63    0.93   0
  -6  -2  -7    0.97    0.46   0
  -4  -7  -5  203.23    2.93   0
  -5  -7  -6   29.71    1.36   0
  -5  -4  -7   12.75    0.87   0
  -5  -3  -7  229.89    3.23   0
  -5   0  -6   38.68    1.19   0
  -4  -1  -6   82.29    1.60   0
  -3  -7  -4    0.92    0.43   0
  -3  -6  -5    3.59    0.52   0
  -1  -4  -3  351.74    2.29   0
  -7  -1  -7  198.73    3.20   0
  -5  -5  -7   15.76    1.02   0
  -4  -6  -6   28.45    1.19   0
  -4   1  -5   15.37    0.65   0
  -6  -1  -7   30.25    1.27   0
  -3   0  -5    1.13    0.28   0
  -1  -1  -3   16.11    0.45   0
  -3  -4  -6   42.56    1.21   0
  -3  -3  -6   77.43    1.55   0
  -2  -6  -4    1.36    0.39   0
  -2  -3  -5    4.06    0.40   0
  -4  -4  -7    0.42    0.44   0
  -3  -2  -6   -0.18    0.28   0
  -2  -4  -5  140.41    1.87   0
  -6  -5  -8    0.27    0.60   0
  -6  -4  -8  386.85    4.72   0
  -5  -1  -7   84.75    1.88   0
  -4  -7  -6   83.62    1.98   0
  -4  -5  -7  147.98    2.57   0
  -4  -3  -7  142.63    2.37   0
  -4   0  -6   24.51    0.89   0
  -2  -2  -5  213.42    2.14   0
  -1  -5  -3   54.01    0.96   0
  -3  -7  -5    7.39    0.67   0
  -2  -5  -5    6.81    0.51   0
  -6   0  -7    6.92    0.74   0
  -5  -7  -7  128.91    2.70   0
  -5   1  -6   51.92    1.30   0
  -4  -2  -7   32.22    1.12   0
  -6  -2  -8  173.00    2.98   0
  -5  -5  -8    2.72    0.66   0
  -5  -4  -8   10.25    0.89   0
  -4  -6  -7   18.68    1.06   0
  -3  -6  -6   25.87    1.03   0
  -2  -1  -5  141.19    1.69   0
  -1  -3  -4   35.40    0.81   0
  -5  -3  -8   27.70    1.21   0
  -1  -4  -4   10.29    0.48   0
  -1  -2  -4  421.51    2.60   0
  -1   0  -3  161.08    1.31   0
  -5   0  -7    1.83    0.50   0
  -4  -1  -7   25.38    1.00   0
  -2  -6  -5   70.53    1.44   0
  -6  -1  -8    2.96    0.68   0
  -5  -2  -8    3.72    0.59   0
  -3  -4  -7   -0.14    0.38   0
  -3   1  -5   11.39    0.52   0
  -3   2  -4    7.21    0.36   0
  -4  -7  -7   80.25    2.01   0
  -3  -7  -6  211.62    2.87   0
  -3  -5  -7   78.90    1.80   0
  -3  -3  -7   10.69    0.65   0
  -2  -4  -6    0.06    0.30   0
  -2  -3  -6   77.12    1.48   0
  -2   1  -4    0.02    0.17   0
  -1  -5  -4    0.77    0.26   0
  -4  -5  -8   59.43    1.75   0
  -4  -4  -8   14.92    0.90   0
  -4  -3  -8  104.37    2.17   0
  -4   1  -6    2.14    0.37   0
  -3   0  -6    5.65    0.47   0
  -1  -1  -4  132.62    1.43   0
  -5  -1  -8   50.74    1.55   0
  -3  -2  -7   17.43    0.80   0
  -2  -5  -6   71.27    1.50   0
  -2  -2  -6   -0.29    0.26   0
  -2   0  -5  354.27    2.60   0
   0  -3  -2   14.48    0.38   0
   0  -2  -2   23.53    0.46   0
  -2   2  -3   31.98    0.55   0
  -5  -5  -9  142.75    2.86   0
  -5  -4  -9    4.04    0.71   0
  -4   0  -7   71.33    1.54   0
  -2  -7  -5    0.25    0.39   0
  -1  -3  -5   12.23    0.57   0
  -5  -3  -9   10.07    0.91   0
  -3  -1  -7    1.35    0.41   0
  -2  -6  -6    1.42    0.44   0
   0  -4  -2  337.11    1.84   0
  -4  -7  -8   15.91    1.08   0
  -3  -7  -7    9.50    0.79   0
  -2  -1  -6  518.03    3.58   0
  -1  -6  -4   60.67    1.16   0
  -1  -2  -5  355.75    2.69   0
  -5  -2  -9   13.91    0.98   0
  -4  -1  -8  289.18    3.39   0
  -3  -5  -8  267.21    3.44   0
  -3  -4  -8   13.35    0.87   0
  -1  -5  -5    1.95    0.35   0
  -5   0  -8    2.58    0.60   0
  -4  -4  -9   34.26    1.40   0
  -3  -3  -8    1.12    0.48   0
  -2  -4  -7   54.97    1.39   0
  -2  -3  -7    3.18    0.48   0
  -1   0  -4   20.48    0.57   0
  -4  -5  -9  109.38    2.40   0
  -3  -6  -8   22.28    1.12   0
  -3   1  -6   82.03    1.41   0
  -1   1  -3  340.55    1.83   0
   0  -2  -3   36.32    0.69   0
  -4  -3  -9  214.28    3.22   0
  -3  -2  -8    5.43    0.61   0
  -2  -7  -6  161.85    2.37   0
  -2  -2  -7   35.43    1.10   0
  -1  -1  -5   21.02    0.68   0
   0  -4  -3   70.42    1.00   0
  -4   1  -7   46.74    1.26   0
  -3   0  -7  155.18    2.18   0
  -2  -6  -7    2.67    0.55   0
  -2   0  -6   23.91    0.79   0
  -2   1  -5    4.81    0.36   0
  -1  -6  -5  217.06    2.37   0
  -1  -4  -6   25.90    0.90   0
  -5  -1  -9  121.08    2.41   0
  -4  -2  -9    0.41    0.56   0
  -1  -3  -6   10.26    0.56   0
  -4   0  -8   39.23    1.29   0
  -3  -7  -8   40.68    1.42   0
  -1  -5  -6  460.97    3.68   0
   0  -1  -3  356.97    2.05   0
  -3  -4  -9   17.77    1.03   0
  -3  -1  -8   63.99    1.58   0
  -1  -2  -6    9.74    0.53   0
   0  -3  -4   65.62    1.08   0
  -3  -5  -9   17.67    1.00   0
  -2  -7  -7   28.89    1.15   0
  -2  -5  -8  159.36    2.60   0
  -2  -4  -8   11.82    0.79   0
  -2   2  -4   29.86    0.63   0
   0  -5  -3   17.46    0.53   0
   0  -4  -4   49.06    0.95   0
   0  -2  -4  300.95    2.23   0
  -4  -1  -9  106.78    2.20   0
  -3  -6  -9    0.53    0.58   0
  -3  -3  -9   34.26    1.29   0
  -2  -3  -8  127.64    2.22   0
  -1  -6  -6    0.65    0.36   0
  -2  -6  -8    3.61    0.62   0
  -1  -1  -6  117.65    1.71   0
  -2  -2  -8    1.54    0.46   0
  -1  -4  -7  220.46    2.73   0
  -1  -3  -7    1.60    0.39   0
  -1   1  -4    1.38    0.21   0
   0  -5  -4   16.67    0.60   0
  -3   1  -7    1.28    0.41   0
  -1  -5  -7   19.01    0.84   0
   0  -4  -5   67.34    1.26   0
   0  -3  -5   16.74    0.65   0
   0  -1  -4   21.62    0.62   0
  -4  -2 -10    2.85    0.66   0
  -3   0  -8   11.16    0.75   0
  -2   0  -7   81.45    1.56   0
  -2   1  -6   42.37    1.00   0
  -1  -2  -7   99.17    1.77   0
  -2  -7  -8   67.59    1.77   0
  -1  -6  -7    1.49    0.48   0
   0  -5  -5    8.78    0.53   0
   0  -2  -5   35.03    0.87   0
   0   0  -3  169.53    1.40   0
  -4   0  -9   10.14    0.83   0
  -3  -4 -10   44.76    1.58   0
  -3  -1  -9   51.36    1.54   0
  -2  -5  -9   10.71    0.85   0
  -2  -4  -9   31.16    1.24   0
  -2  -1  -8   27.71    1.07   0
  -3  -3 -10  170.28    2.93   0
  -2  -6  -9   11.62    0.90   0
  -2  -3  -9    0.91    0.51   0
  -2   2  -5  168.07    1.68   0
  -1  -4  -8    0.14    0.43   0
  -1  -1  -7   20.27    0.83   0
  -1   1  -5    1.25    0.26   0
   0  -3  -6   33.15    0.99   0
   0  -1  -5   19.74    0.67   0
  -2  -2  -9   14.23    0.89   0
  -1  -7  -7    0.29    0.47   0
  -1  -3  -8  211.04    2.83   0
   0  -5  -6   41.53    1.14   0
   0   0  -4  272.30    2.06   0
  -3  -2 -10   28.41    1.27   0
  -1  -6  -8    2.13    0.56   0
   0  -6  -5  115.97    1.70   0
   0  -2  -6    2.70    0.38   0
  -2   0  -8    8.41    0.67   0
  -2   1  -7   28.06    0.93   0
  -1  -2  -8   34.58    1.19   0
  -1   2  -3    4.62    0.23   0
  -3   0  -9    3.05    0.59   0
  -2  -4 -10    1.85    0.48   0
  -2  -1  -9    0.93    0.51   0
  -1   0  -7   80.46    1.56   0
   0  -6  -6   19.84    0.85   0
   0  -4  -7  176.86    2.46   0
   0  -3  -7   12.61    0.72   0
   0  -1  -6   71.93    1.38   0
  -3  -1 -10    4.30    0.71   0
  -2  -3 -10  112.85    2.37   0
  -1  -7  -8  143.60    2.45   0
  -1  -4  -9   11.64    0.86   0
   0  -5  -7   89.67    1.80   0
   0   0  -5    1.56    0.30   0
   1  -3  -3    0.84    0.20   0
  -2   2  -6   93.02    1.41   0
  -1  -3  -9    2.98    0.59   0
  -1   1  -6  130.01    1.74   0
  -1   2  -4  153.99    1.42   0
   0  -2  -7   86.88    1.70   0
   1  -2  -3    8.27    0.39   0
  -1  -6  -9   35.61    1.37   0
   0  -6  -7  217.51    2.78   0
   1  -4  -4   65.50    1.14   0
   1  -4  -3   11.92    0.45   0
   1  -3  -2    1.76    0.19   0
  -1  -2  -9  173.38    2.74   0
   1  -2  -4  348.39    2.53   0
   0  -5  -8  297.16    3.47   0
   0  -4  -8   31.71    1.19   0
   0  -3  -8   36.45    1.25   0
   0   1  -4    9.84    0.43   0
   1  -4  -5  141.15    1.86   0
   1  -3  -5   14.90    0.62   0
  -2   0  -9   66.56    1.66   0
  -2   1  -8  302.42    3.14   0
   0  -1  -7   10.61    0.63   0
   1  -2  -5   32.22    0.90   0
   1  -1  -3   -0.20    0.18   0
  -1  -4 -10   -0.13    0.48   0
  -1   0  -8    2.72    0.51   0
  -1   2  -5  262.06    2.13   0
   0  -2  -8   23.39    1.02   0
   1  -5  -5  416.54    3.20   0
   1  -5  -4   25.41    0.74   0
   1  -4  -2  361.07    1.91   0
   1  -1  -4    0.14    0.22   0
   1  -1  -2   15.11    0.42   0
  -2  -1 -10   32.52    1.29   0
  -1  -3 -10  125.19    2.48   0
  -1  -1  -9    0.38    0.48   0
  -1   1  -7   22.77    0.87   0
   0  -6  -8   14.55    0.83   0
   1  -5  -3   28.71    0.68   0
   1  -4  -6   43.39    1.17   0
   1  -3  -6    5.11    0.48   0
   0   1  -5  125.12    1.58   0
   1  -5  -6    9.85    0.65   0
   1  -2  -6  162.07    2.16   0
   1  -1  -5   38.19    0.97   0
   0  -5  -9    8.82    0.80   0
   0  -4  -9  161.66    2.71   0
  -1  -2 -10    0.52    0.51   0
   0  -3  -9   69.50    1.80   0
   0  -1  -8    1.31    0.44   0
   1  -3  -7  161.40    2.39   0
  -1   2  -6    8.48    0.50   0
   0  -6  -9   38.89    1.40   0
   1  -5  -7    5.54    0.61   0
   1  -1  -6    2.27    0.38   0
   1   0  -4  549.63    3.15   0
   1   0  -3    4.45    0.28   0
  -2   0 -10    0.84    0.58   0
  -1   0  -9   34.16    1.24   0
   0  -2  -9   86.19    1.97   0
   0   1  -6    0.12    0.28   0
   1  -6  -6   59.69    1.38   0
   1  -2  -7   61.62    1.48   0
  -1   1  -8   31.77    1.10   0
   1   0  -5    4.10    0.40   0
   1   0  -2   14.36    0.41   0
   1  -6  -7    2.13    0.51   0
   1  -3  -8   19.50    0.98   0
   0   0  -8   38.25    1.24   0
   1  -5  -8  124.17    2.29   0
   1  -1  -7    6.80    0.61   0
  -1   2  -7   24.24    0.87   0
   0   1  -7    0.63    0.39   0
   0   2  -4    4.47    0.32   0
   1  -2  -8   32.69    1.22   0
   1   0  -6  152.65    2.08   0
   1  -6  -8   72.46    1.78   0
   2  -3  -4    4.64    0.40   0
   0   2  -5   32.42    0.82   0
   1  -4  -9    9.57    0.81   0
   2  -4  -5    0.42    0.32   0
   2  -2  -5    9.74    0.59   0
   2  -2  -4 1295.35    5.32   0
  -1   1  -9    9.89    0.79   0
   1  -5  -9    7.95    0.80   0
   1  -3  -9    8.69    0.80   0
   1  -1  -8    2.93    0.53   0
   1   1  -3  280.95    2.00   0
   2  -4  -6  217.96    2.69   0
   2  -4  -4   51.80    1.09   0
   2  -3  -6    0.75    0.37   0
   2  -3  -3   24.03    0.68   0
   2  -2  -3    7.43    0.42   0
   0   0  -9   49.17    1.50   0
   2  -2  -6   67.49    1.52   0
   2  -1  -4   89.42    1.43   0
   0   1  -8   19.33    0.93   0
   0   2  -6   20.28    0.76   0
   1  -2  -9    0.51    0.49   0
   2  -5  -6    7.28    0.62   0
   2  -5  -5   22.63    0.84   0
   2  -4  -7    9.33    0.74   0
   2  -3  -7   11.94    0.79   0
   2  -1  -5    6.07    0.49   0
   1   1  -6    0.39    0.32   0
   2  -5  -4    5.26    0.42   0
   2  -4  -3    5.36    0.37   0
   2  -1  -3  301.15    2.33   0
   1   1  -2    2.45    0.22   0
   2  -5  -7    4.53    0.61   0
   2  -2  -7    5.64    0.56   0
   2  -1  -6    0.17    0.28   0
   1  -1  -9  105.24    2.24   0
   1   0  -8   53.26    1.53   0
   2  -4  -8  228.66    3.22   0
   2   0  -4    1.37    0.31   0
   1   1  -7    0.84    0.44   0
   2  -3  -8    0.88    0.40   0
   2  -3  -2    6.50    0.34   0
   2  -1  -7   16.54    0.91   0
   2   0  -5    6.54    0.52   0
   2  -6  -7  119.58    2.19   0
   2  -5  -8   41.84    1.44   0
   2  -2  -8  111.28    2.29   0
   2  -1  -2    2.81    0.28   0
   2   0  -6  772.66    5.12   0
   2   0  -3    6.68    0.39   0
   0   1  -9    5.43    0.72   0
   1   2  -4    4.91    0.38   0
   1   2  -5    0.50    0.29   0
   1   0  -9   53.84    1.62   0
   1   2  -3   97.99    1.24   0
   2  -4  -2 1366.83    4.20   0
   2  -1  -8    3.41    0.61   0
   2   0  -7    0.39    0.44   0
   0   3  -5   29.49    0.83   0
   0   3  -4    2.31    0.29   0
   1   1  -8    4.94    0.59   0
   1   2  -6  316.70    3.11   0
   2   0  -2  190.27    1.72   0
   2   1  -4    2.68    0.38   0
   3  -3  -5  146.51    2.26   0
   3  -2  -5   72.64    1.62   0
   3  -4  -6  128.10    2.30   0
   3  -4  -5   -0.11    0.40   0
   3  -3  -4   77.14    1.52   0
   3  -2  -6    0.45    0.45   0
   3  -2  -4  698.14    4.51   0
   2   1  -3    6.92    0.41   0
   3  -1  -5   -0.11    0.39   0
   3  -1  -4    4.71    0.49   0
   0   3  -3    0.64    0.22   0
   1   2  -7   -0.26    0.44   0
   3  -4  -7    7.99    0.72   0
   3  -4  -4    5.18    0.49   0
   3  -2  -7    5.45    0.71   0
   3  -1  -6   29.19    1.17   0
   2   1  -7    6.49    0.71   0
   3  -5  -7   39.16    1.42   0
   3  -5  -6    1.91    0.56   0
   3  -5  -5   19.41    0.91   0
   3  -3  -3   41.95    1.05   0
   1   2  -2 1742.05    4.64   0
   2  -2  -1   30.30    0.59   0
   2  -1  -1  115.65    1.16   0
   3  -3  -8    2.78    0.65   0
   3  -1  -7   73.19    1.94   0
   3  -1  -3   47.46    1.12   0
   3   0  -5   26.64    1.05   0
   2   1  -2   11.50    0.49   0
   3  -2  -8  124.09    2.60   0
   3   0  -6  443.29    4.39   0
   3   0  -4  247.99    2.79   0
   1   2  -8  100.74    2.14   0
   2   2  -5   27.54    1.00   0
   2   2  -4   17.74    0.75   0
   3  -4  -3   30.67    0.90   0
   1   3  -5  106.27    1.73   0
   2  -3  -1  136.11    1.18   0
   2   1  -8    0.81    0.59   0
   2   2  -6   30.38    1.16   0
   3  -1  -8    1.56    0.60   0
   3   0  -7    2.09    0.59   0
   3   0  -3   96.12    1.62   0
   1   3  -4    4.37    0.41   0
   2   0  -1   48.19    0.79   0
   3  -2  -2  219.94    2.16   0
   3  -1  -2   48.80    1.07   0
  -5  -3   4   56.02    1.59   0
  -4  -2   1    1.07    0.29   0
  -4  -1   1   59.80    1.11   0
  -4   4   5   28.26    0.95   0
  -2   0   0   19.96    0.45   0
  -5   1   3   24.17    0.94   0
  -5   2   4    1.65    0.42   0
  -4  -4   2   -0.11    0.32   0
  -4   0   1  280.75    2.32   0
  -4   3   3   32.50    0.87   0
  -3   3   2    7.27    0.37   0
  -3   4   3   26.69    0.69   0
  -5  -3   3    8.50    0.72   0
  -5  -1   2   42.54    1.20   0
  -5   3   6   10.21    0.77   0
  -4  -3   1    0.76    0.28   0
  -3  -1   0  551.18    2.75   0
  -5  -2   2    1.04    0.33   0
  -5   0   2    7.24    0.55   0
  -5   3   5    5.89    0.59   0
  -4   4   4   76.46    1.38   0
  -5  -4   4    1.51    0.53   0
  -5   2   3   12.53    0.68   0
  -4   1   1    5.09    0.38   0
  -3   2   1  397.51    2.33   0
  -5  -3   2    6.08    0.59   0
  -5   1   2    7.41    0.53   0
  -3  -3   0  376.63    2.42   0
  -3   0   0  617.53    2.89   0
  -6  -1   4  414.55    4.32   0
  -6   0   4    2.08    0.53   0
  -5  -4   3   29.10    1.14   0
  -5   3   4    2.28    0.38   0
  -4  -4   1   61.76    1.22   0
  -6  -1   3   23.83    1.09   0
  -6   1   4    0.74    0.45   0
  -5  -2   1   24.18    0.88   0
  -5  -1   1    5.57    0.49   0
  -2  -4   0   10.33    0.37   0
  -6  -2   3   41.30    1.41   0
  -6   0   3  140.88    2.41   0
  -5  -4   2    3.01    0.51   0
  -5   0   1   16.19    0.69   0
  -4  -2   0   23.46    0.70   0
  -4  -1   0   21.20    0.66   0
  -4   3   2   42.19    0.92   0
  -2   1   0   54.66    0.70   0
  -2   4   2 1273.94    3.51   0
  -5  -3   1   -0.10    0.34   0
  -5   2   2    0.40    0.30   0
  -5   3   3    8.64    0.58   0
  -5   4   5   26.91    1.01   0
  -4   4   3  197.28    2.03   0
  -6  -3   3    4.93    0.66   0
  -6  -1   2   78.80    1.78   0
  -6   1   3    0.04    0.30   0
  -6   2   4    8.90    0.74   0
  -4  -3   0  984.69    4.44   0
  -4   0   0    0.31    0.23   0
  -4   2   1   73.52    1.17   0
  -3  -4   0    1.60    0.27   0
  -3   1   0  454.43    2.47   0
  -6  -2   2   -0.12    0.41   0
  -6   0   2    0.32    0.40   0
  -5   1   1    0.07    0.26   0
  -2   3   1  126.87    1.07   0
  -5   4   4   11.41    0.69   0
  -3   4   2  515.15    2.71   0
  -6  -3   2   51.58    1.51   0
  -6   1   2  524.30    4.24   0
  -6   2   3  110.57    2.00   0
  -5  -4   1   15.90    0.77   0
  -3   3   1   45.61    0.81   0
  -6  -1   1    6.27    0.58   0
  -6   3   4   25.68    1.03   0
  -5  -2   0   70.43    1.34   0
  -5  -1   0   14.07    0.63   0
  -4  -4   0    3.33    0.36   0
  -4   1   0    3.47    0.34   0
  -6  -2   1   54.19    1.42   0
  -5  -3   0  440.83    3.36   0
  -5   3   2   43.62    1.07   0
  -6  -4   2    2.79    0.61   0
  -6   0   1   60.93    1.43   0
  -5   0   0    1.74    0.26   0
  -5   2   1   19.52    0.71   0
  -6   2   2   10.64    0.68   0
  -6   3   3    0.24    0.38   0
  -5   4   3   98.03    1.61   0
  -4   3   1    3.41    0.33   0
  -4   4   2   18.81    0.64   0
  -3  -1  -1    0.40    0.20   0
  -6   1   1   29.60    1.01   0
  -4  -2  -1   65.82    1.17   0
  -3   2   0    2.38    0.24   0
  -7  -2   2    1.55    0.58   0
  -7   0   2   15.60    0.93   0
  -6  -4   1    4.02    0.57   0
  -5  -4   0    0.06    0.33   0
  -5   1   0  114.89    1.65   0
  -4  -1  -1    7.15    0.44   0
  -3  -3  -1   51.02    0.88   0
  -2  -1  -1  159.58    1.17   0
  -2   2   0  112.40    0.98   0
  -6  -2   0    6.12    0.56   0
  -6  -1   0  106.94    1.84   0
  -4  -3  -1   34.13    0.88   0
  -4   2   0    5.26    0.38   0
  -7   1   2  647.63    5.12   0
  -6  -3   0  132.41    2.11   0
  -6   0   0    2.55    0.40   0
  -4   0  -1    0.46    0.24   0
  -3   0  -1   59.21    0.90   0
  -2  -3  -1   58.33    0.73   0
  -7  -2   1    2.79    0.55   0
  -7  -1   1   53.55    1.54   0
  -6   2   1  289.73    2.94   0
  -6   3   2    7.53    0.59   0
  -5  -2  -1   74.63    1.39   0
  -5  -1  -1    3.38    0.39   0
  -5   3   1    0.69    0.32   0
  -7  -3   1   20.43    1.05   0
  -7   0   1   22.77    1.00   0
  -5  -3  -1    1.25    0.33   0
  -5   4   2   21.53    0.78   0
  -7   2   2  123.42    2.19   0
  -6  -4   0   -0.00    0.39   0
  -6   1   0   21.20    0.85   0
  -5   0  -1  113.80    1.68   0
  -5   2   0    2.23    0.33   0
  -4  -4  -1   55.38    1.13   0
  -3  -4  -1   24.65    0.63   0
  -2   0  -1   25.55    0.48   0
  -7  -2   0    0.20    0.41   0
  -7  -1   0   32.86    1.21   0
  -6  -2  -1    0.13    0.34   0
  -5  -4  -1   96.72    1.68   0
  -4   1  -1    4.68    0.38   0
  -3   1  -1    2.27    0.25   0
  -7  -3   0   53.63    1.55   0
  -7   0   0    4.08    0.55   0
  -6  -3  -1    8.56    0.63   0
  -6  -1  -1  118.68    1.90   0
  -3   4   1   28.06    0.63   0
  -6   0  -1   50.77    1.27   0
  -6   3   1    2.31    0.43   0
  -5   1  -1    5.73    0.45   0
  -4   4   1    2.09    0.31   0
  -7   2   1   79.79    1.71   0
  -7   3   2   22.67    1.01   0
  -6   2   0   13.18    0.67   0
  -6   4   2    0.87    0.40   0
  -4   3   0  133.19    1.59   0
  -2  -4  -1  438.92    1.90   0
  -7  -4   0    1.60    0.58   0
  -7   1   0   58.43    1.49   0
  -6  -4  -1   18.29    0.87   0
  -4  -2  -2   17.52    0.64   0
  -7  -2  -1    1.28    0.44   0
  -7  -1  -1   29.94    1.13   0
  -6   1  -1    2.02    0.39   0
  -5  -2  -2    0.59    0.31   0
  -5   3   0    4.11    0.41   0
  -5   4   1   15.46    0.68   0
  -4  -1  -2 1341.22    5.12   0
  -7  -3  -1   54.38    1.50   0
  -5  -1  -2  336.51    2.98   0
  -4  -3  -2   16.52    0.63   0
  -4   2  -1  326.35    2.50   0
  -2   1  -1    0.71    0.14   0
  -7   0  -1    0.54    0.40   0
  -5   2  -1   18.57    0.73   0
  -3  -2  -2   30.58    0.67   0
  -7   2   0   24.84    1.01   0
  -7   3   1   21.14    0.95   0
  -6  -1  -2  195.54    2.54   0
  -5   0  -2   22.41    0.81   0
  -4   0  -2    6.93    0.43   0
  -3  -1  -2  993.23    3.67   0
  -3   2  -1  114.30    1.24   0
  -7  -4  -1    3.05    0.56   0
  -6  -3  -2   23.02    0.92   0
  -6   3   0  484.66    3.78   0
  -6   4   1  114.71    1.85   0
  -5  -4  -2   20.79    0.83   0
  -4  -4  -2    8.33    0.48   0
  -3  -3  -2   98.71    1.18   0
  -2   3   0   21.12    0.42   0
  -7   1  -1  104.87    1.97   0
  -6   0  -2   22.39    0.92   0
  -6   2  -1   27.32    0.97   0
  -8  -1  -1   77.97    1.92   0
  -7  -2  -2    0.40    0.40   0
  -6  -4  -2    4.54    0.58   0
  -3   0  -2    6.86    0.36   0
  -7  -3  -2   25.06    1.06   0
  -7  -1  -2   33.97    1.21   0
  -5   1  -2   27.62    0.89   0
  -8   0  -1    6.40    0.62   0
  -7   3   0  485.64    4.09   0
  -4   1  -2    5.23    0.36   0
  -4   4   0   31.16    0.81   0
  -7   0  -2   14.59    0.80   0
  -7   2  -1   11.24    0.77   0
  -6   1  -2   96.88    1.80   0
  -5   4   0    0.53    0.33   0
  -3  -4  -2    6.45    0.34   0
  -7  -4  -2    0.30    0.47   0
  -5  -2  -3   82.81    1.55   0
  -5   3  -1    0.18    0.21   0
  -4   3  -1   10.73    0.50   0
  -8  -2  -2    1.86    0.52   0
  -8  -1  -2    1.69    0.52   0
  -6  -2  -3   64.38    1.55   0
  -6   3  -1   56.56    1.38   0
  -5  -3  -3  181.55    2.29   0
  -5  -1  -3   45.21    1.15   0
  -7   1  -2   47.63    1.38   0
  -6  -3  -3  357.72    3.61   0
  -6  -1  -3    3.95    0.47   0
  -6   4   0    3.42    0.50   0
  -5   2  -2    0.86    0.32   0
  -4  -2  -3    9.92    0.51   0
  -3   1  -2  487.51    2.61   0
  -3   4   0  285.56    1.91   0
  -2  -1  -2  353.47    1.79   0
  -2   2  -1   10.91    0.33   0
  -8   0  -2    7.60    0.71   0
  -7  -2  -3    1.91    0.51   0
  -6   2  -2   23.23    0.95   0
  -5   0  -3   72.70    1.44   0
  -4  -3  -3    0.28    0.25   0
  -4  -1  -3    0.42    0.26   0
  -7  -3  -3   56.10    1.59   0
  -7  -1  -3   21.85    1.05   0
  -6  -4  -3   39.87    1.29   0
  -6   0  -3    0.70    0.32   0
  -5  -4  -3    0.82    0.35   0
  -4   2  -2   20.33    0.67   0
  -3   3  -1    7.65    0.36   0
  -2  -3  -2  100.76    0.94   0
  -7   3  -1   30.99    1.13   0
  -7  -4  -3    0.89    0.55   0
  -7   0  -3    6.06    0.66   0
  -7   2  -2    3.81    0.57   0
  -4  -4  -3   26.51    0.78   0
  -4   0  -3   84.80    1.33   0
  -2   0  -2  101.99    0.99   0
  -8  -2  -3    0.28    0.47   0
  -8  -1  -3   39.22    1.41   0
  -5   1  -3   12.42    0.66   0
  -8  -3  -3   25.45    1.12   0
  -6  -5  -3   31.04    1.19   0
  -3  -2  -3    4.50    0.32   0
  -8   0  -3    0.03    0.45   0
  -7   1  -3   37.70    1.32   0
  -6  -2  -4   14.08    0.84   0
  -5  -5  -3  106.41    1.79   0
  -5   4  -1    1.23    0.37   0
  -3  -3  -3    9.31    0.41   0
  -3  -1  -3   28.90    0.67   0
  -3   2  -2  134.54    1.41   0
  -6  -3  -4   34.07    1.21   0
  -6  -1  -4   44.92    1.36   0
  -6   3  -2   47.45    1.32   0
  -5  -2  -4   99.43    1.73   0
  -5   3  -2   33.74    1.00   0
  -4   1  -3    3.75    0.37   0
  -7  -3  -4    1.55    0.61   0
  -7  -2  -4    9.33    0.74   0
  -7  -1  -4    3.41    0.62   0
  -5  -3  -4  402.52    3.46   0
  -5  -1  -4   83.10    1.59   0
  -4   4  -1   46.93    0.97   0
  -3   0  -3  130.80    1.44   0
  -7   3  -2   25.69    1.09   0
  -6  -4  -4   17.45    0.94   0
  -6   0  -4    0.49    0.42   0
  -4   3  -2    0.39    0.25   0
  -2   1  -2   62.99    0.81   0
  -8  -2  -4   25.19    1.20   0
  -7  -4  -4   26.33    1.22   0
  -7   0  -4    0.59    0.50   0
  -7   2  -3    0.09    0.46   0
  -5   2  -3   68.69    1.43   0
  -2  -4  -2   87.34    0.84   0
  -8  -1  -4    2.12    0.58   0
  -5  -4  -4   10.01    0.63   0
  -5   0  -4    2.90    0.36   0
  -4  -2  -4    0.62    0.29   0
  -3  -4  -3  651.41    3.07   0
  -4  -3  -4   47.38    1.05   0
  -4  -1  -4    2.50    0.35   0
  -8   0  -4    0.32    0.50   0
  -6  -5  -4   36.08    1.28   0
  -6   1  -4   49.92    1.43   0
  -4   2  -3    3.76    0.38   0
  -3   1  -3  117.27    1.40   0
  -2   3  -1   20.97    0.46   0
  -7   1  -4   16.54    0.93   0
  -5   1  -4  323.07    3.16   0
  -4   0  -4    2.86    0.37   0
  -7  -2  -5    2.08    0.59   0
  -6  -2  -5    8.81    0.73   0
  -5  -5  -4   89.96    1.69   0
  -4  -4  -4   39.68    0.97   0
  -3   4  -1  118.24    1.28   0
  -7  -3  -5  306.54    3.91   0
  -7  -1  -5   58.18    1.76   0
  -6  -3  -5   17.14    0.95   0
  -6  -1  -5  348.21    3.78   0
  -6   3  -3    0.76    0.35   0
  -5   4  -2    0.61    0.34   0
  -3   3  -2   72.54    1.07   0
  -7   3  -3   78.02    1.82   0
  -5  -2  -5    0.05    0.33   0
  -5   3  -3    0.68    0.38   0
  -7  -4  -5    0.95    0.49   0
  -7   0  -5    0.45    0.54   0
  -7   2  -4   17.13    1.00   0
  -6  -4  -5    2.27    0.57   0
  -6   0  -5   20.31    1.01   0
  -6   2  -4   10.95    0.78   0
  -5  -3  -5   63.96    1.47   0
  -5  -1  -5  178.30    2.43   0
  -4   1  -4  935.67    4.76   0
  -2  -1  -3    0.89    0.16   0
  -2   2  -2    2.32    0.21   0
  -3  -2  -4    6.37    0.37   0
  -3  -1  -4  117.36    1.46   0
  -5  -4  -5    5.64    0.57   0
  -5   0  -5  218.84    2.72   0
  -5   2  -4   55.08    1.36   0
  -4   4  -2    3.14    0.35   0
  -3  -3  -4  458.24    2.82   0
  -3   2  -3  156.02    1.66   0
  -2  -3  -3   34.47    0.63   0
  -2   0  -3  534.97    2.57   0
  -4   3  -3    1.79    0.32   0
  -6  -5  -5    9.81    0.81   0
  -6   1  -5    9.63    0.77   0
  -4  -2  -5   60.98    1.28   0
  -3   0  -4   16.18    0.57   0
  -7  -3  -6    0.50    0.60   0
  -4  -3  -5  131.51    1.84   0
  -4  -1  -5   11.17    0.61   0
  -7  -1  -6    1.57    0.61   0
  -7   3  -4   23.73    1.14   0
  -6  -3  -6    4.08    0.64   0
  -6  -2  -6    5.13    0.66   0
  -6   3  -4   58.91    1.57   0
  -5   1  -5    5.36    0.56   0
  -4   2  -4    3.30    0.40   0
  -3  -4  -4   13.01    0.53   0
  -7  -4  -6  158.79    2.92   0
  -6  -1  -6   51.61    1.58   0
  -5  -5  -5  211.93    2.60   0
  -4   0  -5    3.28    0.41   0
  -1   0  -2  402.60    1.73   0
  -7   0  -6    1.55    0.60   0
  -7   2  -5    5.53    0.74   0
  -6  -4  -6  298.37    3.63   0
  -5   4  -3   14.73    0.76   0
  -4  -4  -5    0.72    0.30   0
  -3   1  -4  333.21    2.58   0
  -2   1  -3  205.57    1.66   0
  -6   0  -6   19.57    1.05   0
  -6   2  -5   -0.47    0.47   0
  -5  -3  -6   98.70    1.91   0
  -5  -2  -6    4.48    0.56   0
  -5   3  -4   18.52    0.82   0
  -5  -1  -6  193.66    2.67   0
  -2  -4  -3  188.87    1.39   0
  -5   2  -5   56.40    1.46   0
  -4   1  -5   15.59    0.72   0
  -3   3  -3    1.22    0.26   0
  -3   4  -2    7.14    0.39   0
  -6  -5  -6   -0.17    0.53   0
  -6   1  -6   34.88    1.34   0
  -5  -4  -6   25.17    1.02   0
  -5   0  -6   40.30    1.29   0
  -3  -2  -5  520.64    3.34   0
  -2   3  -2   27.51    0.59   0
  -7  -3  -7   14.71    1.08   0
  -7  -2  -7    8.21    0.88   0
  -4   3  -4   10.40    0.60   0
  -4   4  -3  161.66    1.98   0
  -3  -1  -5   12.82    0.56   0
  -2  -2  -4   20.03    0.57   0
  -2  -1  -4   74.79    1.09   0
  -2   4  -1   14.62    0.40   0
  -1   1  -2   30.50    0.52   0
  -7  -1  -7  187.92    3.28   0
  -6  -2  -7    1.24    0.54   0
  -4  -5  -5  132.01    1.81   0
  -4  -2  -6   35.44    1.07   0
  -3  -3  -5    7.06    0.45   0
  -3   2  -4    7.27    0.46   0
  -7  -4  -7   -0.03    0.65   0
  -6  -3  -7   14.25    0.97   0
  -6  -1  -7   28.60    1.28   0
  -6   3  -5   59.66    1.67   0
  -5   1  -6   52.16    1.47   0
  -4  -3  -6  470.30    3.72   0
  -4  -1  -6   82.38    1.62   0
  -3   0  -5    1.18    0.31   0
  -2   2  -3   31.95    0.70   0
  -7   0  -7    2.28    0.64   0
  -7   2  -6    1.16    0.67   0
  -5  -5  -6    4.48    0.59   0
  -4   2  -5   85.51    1.62   0
  -2  -3  -4 1433.27    4.51   0
  -2   0  -4   99.93    1.28   0
  -6  -4  -7    2.06    0.61   0
  -6   2  -6    7.65    0.78   0
  -5   4  -4   -0.18    0.42   0
  -4   0  -6   23.45    0.93   0
  -6   0  -7    6.28    0.67   0
  -5  -3  -7  249.93    3.18   0
  -5  -2  -7    1.37    0.49   0
  -5   3  -5   13.51    0.82   0
  -4  -4  -6    1.32    0.37   0
  -3  -4  -5   13.02    0.56   0
  -5  -1  -7   84.24    1.89   0
  -3   1  -5   11.71    0.56   0
  -5  -4  -7   13.71    0.85   0
  -5   2  -6    1.70    0.52   0
  -4   1  -6    2.50    0.46   0
  -2   1  -4    0.15    0.16   0
  -1  -1  -3   15.46    0.42   0
  -5   0  -7    1.98    0.53   0
  -3  -2  -6   -0.26    0.27   0
  -3   3  -4  131.26    1.73   0
  -3   4  -3  119.66    1.53   0
  -1   0  -3  167.80    1.38   0
  -1   2  -2 1180.06    3.33   0
  -6  -3  -8    0.26    0.59   0
  -6  -2  -8  179.27    3.08   0
  -6   3  -6   52.98    1.63   0
  -4  -5  -6  208.60    2.42   0
  -4  -2  -7   33.04    1.14   0
  -4   3  -5    3.74    0.50   0
  -4   4  -4    1.20    0.39   0
  -3  -1  -6  389.24    3.23   0
  -2  -4  -4   43.59    0.78   0
  -6  -1  -8    2.31    0.54   0
  -5  -5  -7   14.47    0.88   0
  -5   1  -7  148.29    2.57   0
  -4  -3  -7  144.51    2.25   0
  -4  -1  -7   27.38    1.05   0
  -3  -3  -6   80.08    1.43   0
  -3   2  -5   85.04    1.50   0
  -2  -2  -5  208.79    2.00   0
  -2  -1  -5  138.64    1.67   0
  -2   3  -3   25.31    0.65   0
  -6  -4  -8  400.26    4.46   0
  -4   2  -6   13.54    0.79   0
  -3   0  -6    5.50    0.44   0
  -2   2  -4   30.42    0.78   0
  -6   0  -8    3.69    0.69   0
  -6   2  -7   36.41    1.44   0
  -5  -2  -8    3.29    0.62   0
  -4   0  -7   75.87    1.72   0
  -2   0  -5  368.21    2.77   0
  -2   4  -2   47.88    0.78   0
  -1   1  -3  345.75    2.05   0
  -5  -3  -8   26.50    1.19   0
  -5  -1  -8   50.22    1.60   0
  -5   3  -6   72.17    1.73   0
  -4  -4  -7    0.25    0.31   0
  -3  -4  -6   43.58    1.06   0
  -2  -3  -5    3.99    0.31   0
  -3   1  -6   83.83    1.60   0
  -1  -3  -3   41.15    0.61   0
  -5  -4  -8    8.89    0.79   0
  -5   0  -8    2.87    0.61   0
  -5   2  -7   76.76    1.90   0
  -4   1  -7   47.52    1.41   0
  -2   1  -5    4.77    0.41   0
  -4  -5  -7  145.54    2.18   0
  -3  -2  -7   16.92    0.80   0
  -3  -1  -7    1.72    0.39   0
  -3   3  -5    4.47    0.46   0
  -3   4  -4  160.39    1.94   0
  -1  -1  -4  140.52    1.42   0
  -4  -3  -8  108.04    2.10   0
  -4  -2  -8   23.56    1.03   0
  -4  -1  -8  295.62    3.52   0
  -4   3  -6  383.73    3.69   0
  -4   4  -5   36.62    1.13   0
  -3  -3  -7   10.40    0.65   0
  -2  -4  -5  146.31    1.60   0
  -1   0  -4   20.65    0.58   0
  -5   1  -8  164.13    2.81   0
  -3  -5  -6    8.92    0.54   0
  -3   0  -7  154.39    2.30   0
  -3   2  -6    1.85    0.43   0
  -2  -2  -6    0.34    0.28   0
  -2  -1  -6  531.81    3.63   0
  -2   3  -4   51.66    1.04   0
  -1   2  -3    4.97    0.30   0
  -5  -2  -9   15.43    1.00   0
  -4   0  -8   37.69    1.34   0
  -4   2  -7    2.99    0.57   0
  -2   0  -6   23.17    0.82   0
  -2   2  -5  169.47    2.00   0
  -1   3  -2  119.62    1.11   0
  -5  -3  -9   13.78    0.97   0
  -5  -1  -9  122.09    2.52   0
  -5   3  -7   10.24    0.87   0
  -4  -4  -8   16.26    0.90   0
  -3  -4  -7    0.13    0.35   0
  -2  -3  -6   80.86    1.38   0
  -2   4  -3   48.09    0.90   0
  -1   1  -4    1.54    0.26   0
  -3   1  -7   -0.11    0.37   0
  -1  -3  -4   37.23    0.70   0
  -5  -4  -9    4.05    0.72   0
  -5   0  -9    8.93    0.84   0
  -4   1  -8   28.78    1.20   0
  -2   1  -6   40.83    1.07   0
  -1  -1  -5   20.56    0.66   0
  -4  -5  -8   62.14    1.56   0
  -3  -2  -8    5.46    0.59   0
  -3  -1  -8   61.85    1.58   0
  -3   3  -6  242.16    2.79   0
  -3   4  -5   26.60    0.95   0
  -2  -4  -6    0.49    0.26   0
  -1  -2  -5  344.71    2.49   0
  -1   0  -5    7.42    0.44   0
  -4  -3  -9  222.30    3.14   0
  -4  -2  -9    0.26    0.36   0
  -4  -1  -9  107.48    2.28   0
  -4   3  -7    3.50    0.58   0
  -3  -3  -8    0.54    0.43   0
  -1   2  -4  155.66    1.66   0
  -3  -5  -7   76.01    1.48   0
  -3   0  -8   10.58    0.77   0
  -3   2  -7   23.48    1.00   0
  -2  -2  -7   36.13    1.04   0
  -2  -1  -7    0.42    0.27   0
  -2   3  -5   31.32    0.91   0
  -1   3  -3   56.64    0.91   0
  -4  -4  -9   32.60    1.26   0
  -4   0  -9   10.42    0.84   0
  -4   2  -8    7.62    0.75   0
  -2  -3  -7    3.21    0.42   0
  -2   0  -7   82.38    1.64   0
  -2   2  -6   96.95    1.68   0
  -1   1  -5    1.32    0.29   0
  -3  -4  -8   14.89    0.81   0
  -2   4  -4    1.40    0.29   0
  -3   1  -8  123.66    2.26   0
   0   1  -2  134.84    1.07   0
  -2   1  -7   29.74    1.03   0
  -1  -4  -4    9.42    0.37   0
  -1  -1  -6  120.64    1.70   0
  -3  -2  -9    4.64    0.61   0
  -2  -4  -7   53.01    1.21   0
  -1  -2  -6    9.59    0.53   0
  -1   0  -6  133.45    1.83   0
   0  -1  -3  347.88    1.91   0
   0   0  -3  171.69    1.40   0
  -4  -2 -10    1.89    0.57   0
  -3  -3  -9   34.48    1.25   0
  -3  -1  -9   51.32    1.55   0
  -3   3  -7    2.74    0.52   0
  -3   4  -6    2.90    0.52   0
  -1   2  -5  256.26    2.39   0
  -1   3  -4   13.74    0.54   0
  -4  -3 -10   35.88    1.39   0
  -4   3  -8    9.45    0.83   0
  -3   0  -9    3.88    0.61   0
  -3   2  -8   13.03    0.86   0
  -2  -2  -8    1.25    0.31   0
  -2  -1  -8   28.11    1.04   0
  -2   3  -6    7.37    0.56   0
   0   1  -3  782.54    3.10   0
  -1  -3  -6    9.23    0.47   0
   0   2   6    2.19    0.36   0
   0   6   4    5.54    0.39   0
   2  -1   7   30.52    0.98   0
   2   0   8    9.52    0.69   0
   3   2  10   27.51    1.20   0
   0   5   6   39.17    1.07   0
   1   2   8   36.38    1.21   0
   1   6   8    2.28    0.54   0
   1   7   7    0.43    0.44   0
   3   0   9    3.86    0.62   0
   0   6   5  112.96    1.63   0
   0   1   6   72.86    1.37   0
   0   4   7  169.82    2.35   0
   1   0   7   83.77    1.57   0
   2   1   9    1.55    0.53   0
   2   4  10    2.57    0.51   0
   0   0   5    1.53    0.24   0
   0   3   7   12.92    0.69   0
   0   6   6   17.83    0.78   0
   1  -2   4  148.19    1.37   0
   1  -1   6  135.87    1.76   0
   1   4   9   10.93    0.81   0
   2   3  10  116.69    2.37   0
   3   1  10    4.93    0.70   0
   0  -1   3  795.68    2.92   0
   0   2   7   85.62    1.65   0
   0   5   7   85.04    1.69   0
   1   3   9    2.54    0.58   0
   1   5   9    3.98    0.59   0
   1   7   8  140.78    2.32   0
  -1   2   3    8.73    0.39   0
  -1   3   3    0.68    0.19   0
   2   2  10   -0.03    0.50   0
  -1   2   4  347.26    2.47   0
   0   6   7  212.88    2.64   0
   1   2   9  177.62    2.71   0
   1   6   9   38.34    1.31   0
  -1   2   2 1518.86    3.84   0
  -1   3   2    1.31    0.17   0
  -1   3   5   14.69    0.62   0
  -1   4   3   11.66    0.43   0
  -1   4   4   59.65    1.05   0
   0  -1   4    9.93    0.40   0
   0   1   7   11.53    0.67   0
   0   4   8   30.28    1.13   0
   2  -1   8  326.72    3.22   0
   2   0   9   70.92    1.70   0
  -1   1   3    0.02    0.18   0
  -1   2   5   32.06    0.87   0
  -1   4   5  140.50    1.80   0
   0   3   8   35.99    1.18   0
   1  -2   5  275.73    2.14   0
   1   0   8    2.89    0.50   0
  -1   1   4   -0.01    0.21   0
   1  -1   7   24.32    0.87   0
   1   4  10    0.28    0.46   0
   2   1  10   34.86    1.32   0
  -1   1   2   14.95    0.39   0
  -1   3   6    5.53    0.48   0
  -1   5   4   25.04    0.70   0
  -1   5   5  408.86    3.04   0
   0  -1   5  130.24    1.57   0
   0   2   8   21.47    0.92   0
   0   6   8   13.84    0.82   0
   1   1   9    0.53    0.47   0
  -1   1   5   39.52    0.95   0
  -1   2   6  163.15    2.09   0
  -1   4   2  349.37    1.81   0
   0   7   7    0.83    0.41   0
  -1   5   3   26.47    0.61   0
  -1   5   6    9.61    0.61   0
   0   0   7   96.07    1.69   0
   0   4   9  158.47    2.58   0
   0   3   9   72.71    1.77   0
   1  -2   6    9.11    0.49   0
  -1   0   3    4.75    0.28   0
  -1   0   4  572.14    3.10   0
  -1   1   6    2.74    0.38   0
  -1   3   7  161.63    2.28   0
  -1   4   7    7.41    0.56   0
   0  -1   6    0.09    0.26   0
   0   7   8   30.89    1.12   0
  -1   2   7   63.95    1.46   0
  -1   5   7    5.80    0.57   0
  -1   6   5    6.51    0.46   0
   0   2   9   89.22    1.93   0
   0   6   9   38.10    1.30   0
   1  -1   8   35.96    1.12   0
  -1   0   2   14.35    0.39   0
  -1   0   5    4.34    0.39   0
  -1   6   6   62.08    1.33   0
  -1   4   8   12.10    0.77   0
  -1   1   7    8.35    0.61   0
  -1   3   8   20.21    0.91   0
  -1   5   8  120.95    2.14   0
  -1   6   7    2.29    0.46   0
   0  -2   3   54.34    0.75   0
   0  -2   4    5.19    0.31   0
   0   0   8   39.34    1.18   0
   0   1   9    4.97    0.62   0
  -1   0   6  149.75    1.98   0
  -1   2   8   31.18    1.13   0
   0  -1   7    0.56    0.36   0
   0  -2   5   35.81    0.82   0
  -2   2   4 1269.99    5.00   0
  -2   2   5   11.04    0.57   0
  -2   3   5  112.86    1.66   0
  -1   6   8   75.63    1.69   0
  -2   2   3    7.56    0.40   0
  -2   3   6    0.49    0.34   0
  -2   4   4   51.38    1.03   0
  -2   4   5    0.35    0.20   0
  -1   1   8    2.72    0.49   0
  -1   3   9    8.87    0.73   0
  -1   4   9    9.64    0.70   0
  -1   5   9    7.51    0.73   0
  -2   1   4   91.28    1.36   0
  -2   2   6   66.66    1.43   0
  -2   3   3   24.54    0.63   0
  -2   4   6  212.96    2.49   0
  -1  -1   5   24.28    0.73   0
   0   0   9   49.79    1.43   0
  -2   1   5    6.73    0.48   0
  -2   5   5   20.92    0.76   0
  -1   2   9    0.31    0.44   0
   0  -1   8   19.41    0.89   0
  -2   1   3  304.09    2.21   0
  -2   3   7   11.17    0.67   0
  -2   4   3    5.19    0.33   0
  -2   5   6    6.75    0.51   0
  -1  -1   6    0.13    0.27   0
  -2   1   6   -0.09    0.24   0
  -2   2   7    4.92    0.55   0
  -2   5   4    4.54    0.37   0
  -2   5   7    3.87    0.53   0
  -1  -1   2    2.77    0.21   0
  -2   0   4    1.52    0.29   0
  -1   0   8   59.00    1.51   0
  -2   0   5    7.40    0.51   0
  -2   1   7   17.48    0.86   0
  -2   3   2    5.90    0.30   0
  -2   3   8    0.59    0.44   0
  -2   6   6  204.48    2.40   0
  -1  -1   7    1.30    0.42   0
   0  -2   7   14.18    0.72   0
  -2   0   3    6.43    0.39   0
  -2   1   2    2.63    0.25   0
  -2   2   8  109.36    2.13   0
  -2   5   8   38.63    1.28   0
  -2   6   7  117.91    1.99   0
  -2   0   6  767.21    4.78   0
  -2   5   3  176.68    1.60   0
   0  -1   9    5.44    0.66   0
  -1  -2   4    5.73    0.37   0
  -1  -2   5    0.34    0.25   0
  -2   1   8    3.00    0.53   0
  -2   4   2 1283.59    3.78   0
  -1  -2   3  104.16    1.19   0
  -1   0   9   58.50    1.60   0
  -3   2   5   67.06    1.44   0
  -3   3   6    8.08    0.63   0
  -2  -1   4    1.84    0.32   0
  -2   0   2  198.14    1.62   0
  -1  -2   6  323.37    2.94   0
  -1  -1   8    3.47    0.54   0
  -3   2   4  701.49    4.18   0
  -3   2   6    0.70    0.38   0
  -3   3   4   71.08    1.34   0
  -3   4   5    0.03    0.35   0
  -3   4   6  120.01    2.05   0
   0  -3   4    2.22    0.24   0
  -3   1   4    3.61    0.40   0
  -3   1   5    0.15    0.33   0
  -3   3   7   26.92    1.10   0
  -3   4   4    6.29    0.46   0
  -3   4   7    7.25    0.69   0
  -2  -1   3    6.73    0.40   0
  -2  -1   6    1.57    0.42   0
  -3   1   6   31.50    1.12   0
  -3   2   3   32.90    0.86   0
  -3   2   7    6.11    0.65   0
  -3   5   6    2.71    0.48   0
  -2   0   8   52.33    1.52   0
  -1  -2   7    0.34    0.42   0
  -3   3   3   42.72    0.96   0
  -3   5   5   18.51    0.79   0
  -3   5   7   36.10    1.23   0
  -2   2   1   29.45    0.52   0
  -3   0   5   24.65    0.94   0
  -3   1   3   49.99    1.05   0
  -3   1   7   73.09    1.77   0
  -3   3   8    2.14    0.45   0
  -2  -1   7    5.94    0.57   0
  -2   1   1  112.80    1.04   0
  -1  -2   2 1876.12    4.43   0
   0  -3   3    0.20    0.15   0
  -3   0   4  258.27    2.61   0
  -3   2   8  124.90    2.39   0
  -3   4   3   30.83    0.80   0
  -3   5   4    2.86    0.38   0
  -2  -1   2   12.36    0.45   0
  -3   0   6  442.09    4.00   0
  -2   3   1  119.38    1.01   0
  -3   0   3  100.96    1.50   0
  -3   1   8    1.30    0.50   0
  -2  -2   4   20.23    0.72   0
  -2  -2   5   29.20    0.93   0
  -2  -1   8    0.07    0.46   0
  -3   0   7    1.90    0.42   0
  -3   1   2   46.89    0.94   0
  -2  -2   6   28.82    1.03   0
  -2   0   1   48.87    0.71   0
  -1  -3   5  113.61    1.62   0
  -3  -1   4   17.36    0.74   0
  -3   3   2    9.14    0.43   0
  -2  -2   3   12.07    0.51   0
  -1  -3   4    5.27    0.39   0
  -4   2   5  125.17    2.16   0
  -4   2   6   84.47    1.90   0
  -4   3   5   55.00    1.44   0
  -3  -1   6   11.83    0.76   0
  -4   1   5   18.60    0.92   0
  -4   2   4   52.42    1.32   0
  -4   3   4    0.25    0.36   0
  -4   4   5   27.67    1.04   0
  -4   4   6   64.31    1.63   0
  -3  -1   3   14.06    0.62   0
  -3   0   2    0.68    0.25   0
  -3   0   8   17.10    1.05   0
  -2  -2   7    2.99    0.56   0
  -4   1   4   10.81    0.68   0
  -4   1   6    1.03    0.48   0
  -4   2   7   24.85    1.14   0
  -3  -1   7    2.38    0.55   0
  -1  -3   3   92.73    1.20   0
  -4   4   4   75.42    1.51   0
  -3   4   2  484.85    2.68   0
  -4   0   5   23.94    1.03   0
  -4   1   3   19.69    0.79   0
  -4   1   7   30.18    1.26   0
  -4   3   3   33.65    0.97   0
  -4   5   6   19.21    0.94   0
  -2  -2   2   26.12    0.66   0
  -2  -1   1   12.58    0.41   0
  -4   0   4   94.25    1.79   0
  -4   0   6   31.19    1.23   0
  -4   5   5  251.53    2.83   0
  -3  -2   4    8.99    0.59   0
  -3  -2   5   87.93    1.74   0
  -3  -1   2   32.60    0.82   0
  -3  -2   6   66.00    1.63   0
  -3   1   1   65.02    0.97   0
  -2  -3   4   39.16    1.00   0
  -2  -3   5    4.58    0.51   0
  -4   0   3   70.72    1.45   0
  -4   0   7   60.58    1.73   0
  -4   4   3  190.88    2.15   0
  -2  -3   6    0.38    0.43   0
  -4  -1   4   55.45    1.42   0
  -4  -1   5    0.50    0.42   0
  -4   1   2  122.60    1.72   0
  -4   2   2  157.39    1.89   0
  -3   0   1   89.46    1.16   0
  -1  -2   1   10.37    0.33   0
  -3  -2   7   22.78    1.08   0
  -3   3   1   42.33    0.74   0
  -2  -3   3   25.76    0.76   0
  -5   2   5   36.58    1.31   0
  -5   2   6    5.62    0.69   0
  -5   3   5    6.43    0.67   0
  -5   3   6    7.87    0.75   0
  -4  -1   3    0.15    0.34   0
  -4   0   2    2.48    0.36   0
  -4   3   2   40.08    0.94   0
  -1  -3   2    2.00    0.23   0
  -5   1   5    9.64    0.81   0
  -5   1   4   83.52    1.86   0
  -5   1   6    1.97    0.46   0
  -5   3   4    2.77    0.52   0
  -5   4   5   29.22    1.16   0
  -3  -1   1   20.43    0.60   0
  -2   1   0   51.28    0.67   0
  -5   0   5    2.95    0.59   0
  -4  -2   4    5.72    0.58   0
  -4  -2   5   46.03    1.42   0
  -3  -3   4   18.23    0.82   0
  -3  -3   5   31.01    1.10   0
  -5   0   4    3.19    0.49   0
  -5   0   6   18.50    1.04   0
  -5   1   3   25.86    1.02   0
  -5   2   3   11.19    0.67   0
  -5   4   4    8.85    0.68   0
  -4  -2   6   53.14    1.57   0
  -4  -1   2    1.55    0.28   0
  -4   4   2   18.17    0.63   0
  -3  -3   6    2.02    0.53   0
  -2  -3   2   72.62    1.16   0
  -2   0   0   19.41    0.45   0
  -5   0   3    1.90    0.43   0
  -5   3   3   10.01    0.67   0
  -4   1   1    5.21    0.39   0
  -3  -3   3   21.90    0.81   0
  -4   0   1  285.68    2.41   0
  -4   2   1   69.80    1.15   0
  -5  -1   4   19.79    1.00   0
  -5  -1   5    0.47    0.37   0
  -5   1   2    7.73    0.59   0
  -5  -1   3    1.31    0.46   0
  -5   2   2    0.31    0.35   0
  -5   4   3   99.61    1.72   0
  -4  -2   2   11.55    0.62   0
  -3  -2   1  277.03    2.26   0
  -5   0   2    7.16    0.52   0
  -4  -1   1   58.81    1.15   0
  -4   3   1    3.14    0.31   0
  -3  -3   2  203.56    2.18   0
  -3   0   0  631.04    2.97   0
  -2  -1   0  151.48    1.29   0
  -5   3   2   44.84    1.14   0
  -4  -3   4    1.45    0.48   0
  -4  -3   5    0.17    0.52   0
  -3   2   0    3.05    0.25   0
  -6   1   4    1.44    0.52   0
  -6   2   4    8.04    0.75   0
  -5  -2   5    9.23    0.80   0
  -5  -1   2   42.69    1.24   0
  -4  -3   3    5.60    0.58   0
  -6   0   4    2.47    0.58   0
  -6   3   4   27.53    1.15   0
  -5  -2   3   12.97    0.79   0
  -3  -1   0  568.31    2.99   0
  -6   1   3   -0.29    0.42   0
  -6   2   3  109.98    2.13   0
  -5   0   1   17.23    0.74   0
  -4  -2   1    1.69    0.33   0
  -3  -4   4   78.79    1.63   0
  -2  -3   1  187.56    1.74   0
  -6   0   3  140.53    2.53   0
  -5   2   1   20.84    0.75   0
  -4  -3   2   85.29    1.61   0
  -1  -3   1  159.33    1.23   0
  -6  -1   4  368.10    4.24   0
  -6   3   3    0.10    0.34   0
  -5  -2   2    1.04    0.41   0
  -4   0   0    0.20    0.17   0
  -3  -4   3   56.25    1.31   0
  -3  -3   1   19.96    0.70   0
  -6  -1   3   24.99    1.17   0
  -6   2   2   10.82    0.75   0
  -5  -1   1    5.97    0.48   0
  -4   2   0    6.29    0.38   0
  -3   3   0   24.58    0.55   0
  -2  -4   2   67.47    1.19   0
  -6   0   2    0.04    0.33   0
  -5  -3   4   54.06    1.59   0
  -5   3   1    0.63    0.28   0
  -4  -1   0   19.95    0.68   0
  -3  -2   0   12.03    0.52   0
  -2  -2   0   13.96    0.43   0
  -6  -1   2   73.62    1.81   0
  -5  -3   3    9.16    0.75   0
  -4  -4   4    7.02    0.70   0
  -3  -4   2    7.79    0.55   0
  -6   3   2    7.79    0.63   0
  -5  -2   1   22.52    0.88   0
  -4  -4   3   -0.07    0.42   0
  -6  -2   3   42.06    1.47   0
  -6   1   1   31.71    1.09   0
  -5  -3   2    6.07    0.61   0
  -5   0   0    1.73    0.33   0
  -5   1   0  110.59    1.61   0
  -6   0   1   58.98    1.48   0
  -4  -2   0   24.68    0.78   0
  -4   3   0  141.27    1.51   0
  -6  -2   2    0.36    0.34   0
  -6  -1   1    5.14    0.57   0
  -6   2   1  298.80    3.05   0
  -5  -1   0   15.38    0.66   0
  -5   2   0    2.48    0.33   0
  -4  -4   2    0.03    0.39   0
  -7   0   2   15.49    0.98   0
  -7   1   2  687.48    5.52   0
  -6  -3   3    4.10    0.66   0
  -5  -4   4    2.02    0.60   0
  -3  -4   1   21.59    0.77   0
  -3   0  -1   61.73    0.93   0
  -7   2   2  124.51    2.30   0
  -6  -2   1   47.25    1.42   0
  -6   3   1    2.09    0.43   0
  -5  -4   3   27.73    1.17   0
  -5  -2   0   74.42    1.47   0
  -2  -4   1  161.51    1.64   0
  -7  -1   2   53.21    1.69   0
  -6   0   0    2.25    0.43   0
  -6   1   0   20.59    0.85   0
  -5  -4   2    2.90    0.56   0
  -4  -4   1   66.05    1.48   0
  -3  -1  -1    0.42    0.22   0
  -3   1  -1    2.81    0.24   0
  -2  -3   0    3.22    0.26   0
  -6  -1   0  100.55    1.86   0
  -5   3   0    3.58    0.38   0
  -4  -1  -1    8.73    0.46   0
  -4   1  -1    5.01    0.37   0
  -7   0   1   21.10    1.06   0
  -7   1   1   84.35    1.90   0
  -2   0  -1   25.05    0.46   0
  -7  -2   2    1.29    0.45   0
  -7  -1   1   52.86    1.63   0
  -7   2   1   76.29    1.74   0
  -6  -2   0    5.39    0.57   0
  -6   2   0   13.53    0.69   0
  -5  -3   0  429.06    3.74   0
  -5  -1  -1    3.76    0.42   0
  -5   0  -1  115.76    1.71   0
  -4  -2  -1   61.38    1.22   0
  -2  -1  -1  164.84    1.25   0
  -5  -4   1   17.92    0.93   0
  -5   1  -1    5.85    0.45   0
  -4   2  -1  355.78    2.43   0
  -3  -2  -1   84.58    1.19   0
  -7  -2   1    2.18    0.57   0
  -4  -5   2  461.49    4.08   0
  -3   2  -1  110.20    1.10   0
  -6  -4   2    2.69    0.61   0
  -5  -2  -1   75.08    1.49   0
  -4  -4   0    3.39    0.45   0
  -3  -4   0    1.53    0.31   0
  -7  -1   0   29.71    1.20   0
  -7   1   0   60.39    1.54   0
  -6  -3   0  122.93    2.21   0
  -6  -1  -1  113.09    1.93   0
  -5   2  -1   18.17    0.68   0
  -1  -4   1   78.24    0.82   0
  -6  -4   1    3.24    0.64   0
  -6   1  -1    1.71    0.40   0
  -5  -5   2  169.09    2.69   0
  -5  -4   0    0.21    0.39   0
  -4  -3  -1   30.84    0.94   0
  -2  -2  -1  504.08    2.31   0
  -7  -3   1   16.18    0.96   0
  -7  -2   0    0.48    0.48   0
  -7   2   0   23.35    0.97   0
  -6  -2  -1    0.31    0.38   0
  -5  -3  -1    1.09    0.39   0
  -4  -5   1    1.57    0.49   0
  -3  -5   1   19.88    0.76   0
  -3  -3  -1   48.12    0.96   0
  -6   2  -1   27.56    0.92   0
  -5  -5   1   11.82    0.85   0
  -2  -4   0   10.48    0.42   0
  -7  -1  -1   26.61    1.09   0
  -7   0  -1   -0.06    0.40   0
  -6  -4   0    0.39    0.38   0
  -6  -3  -1    8.10    0.69   0
  -4  -1  -2 1366.14    5.27   0
  -7  -2  -1    1.25    0.48   0
  -7   1  -1  101.24    1.89   0
  -5  -1  -2  325.22    2.98   0
  -5  -2  -2    0.33    0.32   0
  -4  -5   0    4.78    0.53   0
  -4  -2  -2   17.33    0.67   0
  -6  -5   1   10.33    0.86   0
  -6  -1  -2  183.28    2.50   0
  -6   0  -2   21.96    0.90   0
  -5  -5   0   57.64    1.58   0
  -5   1  -2   27.89    0.85   0
  -4   1  -2    4.84    0.35   0
  -3  -1  -2  965.11    3.68   0
  -2  -3  -1   54.87    0.81   0
  -7  -4   0    0.73    0.54   0
  -6  -2  -2    0.48    0.40   0
  -3  -5   0   99.46    1.51   0
  -3  -4  -1   25.72    0.74   0
  -3   0  -2    6.42    0.33   0
  -5  -3  -2   72.20    1.54   0
   3   0   5    0.88    0.22   0
   3   1   5   11.72    0.49   0
   4   4   5    0.80    0.33   0
   4   5   4  403.49    3.47   0
   6   6   4  207.95    3.17   0
   1   2   2    0.05    0.10   0
   2   0   4   98.32    1.03   0
   3   4   4   12.72    0.58   0
   4   6   2   32.52    1.02   0
   5   5   5  213.20    2.89   0
   7   2   7    8.75    0.87   0
   4   1   6   82.13    1.42   0
   4   2   6   35.93    1.01   0
   5   4   6   26.78    1.09   0
   6   1   7   29.17    1.16   0
   6   2   7    0.74    0.51   0
   7   3   7   14.84    1.03   0
   2   2   4   21.17    0.59   0
   4   0   6   24.98    0.79   0
   5   6   4   11.29    0.79   0
   7   5   6    8.84    0.82   0
   2   5   0   49.26    0.83   0
   3   3   5    6.87    0.46   0
   4   3   6  470.00    3.71   0
   4   6   3   17.96    0.79   0
   6   3   7   13.54    0.93   0
   6   5   6    0.19    0.52   0
   6   6   5    1.71    0.57   0
   2   4   3  186.18    1.80   0
   2   5   1   81.13    1.13   0
   2  -1   4    0.32    0.14   0
   3   6   1  211.26    2.13   0
   4   5   5  128.96    2.06   0
   5   2   7    1.19    0.45   0
   6   4   7    3.68    0.64   0
   6   7   3    0.74    0.61   0
   2   3   4 1421.70    4.93   0
   3   5   4   78.69    1.44   0
   4   6   4   39.91    1.21   0
   5   1   7   82.85    1.66   0
   5   3   7  243.51    3.05   0
   5   5   6    4.73    0.56   0
   5   6   5   29.21    1.20   0
   1   3   2  221.39    1.56   0
   2   5   2  614.61    3.29   0
   3   4   5   12.59    0.62   0
   3   6   2    1.51    0.31   0
   4   4   6    1.24    0.34   0
   5   7   3  103.10    2.07   0
   6   7   4   -0.05    0.59   0
   1   1   3   15.03    0.39   0
   1   4   0    2.35    0.20   0
   6   6   6  367.31    4.39   0
   3   6   3    0.65    0.31   0
   5   4   7   13.90    0.81   0
   1   2   3   68.07    0.89   0
   1   4   1    1.21    0.17   0
   2   4   4   43.49    0.96   0
   3   2   6   -0.09    0.25   0
   5   7   4   13.17    0.83   0
   6   7   5    1.67    0.67   0
   3   1   6  381.69    2.79   0
   3   3   6   80.71    1.46   0
   4   5   6  205.97    2.73   0
   4   6   5   10.23    0.67   0
   5   6   6   -0.15    0.48   0
   6   2   8  184.71    2.83   0
   6   3   8   -0.01    0.53   0
   3   5   5   10.38    0.58   0
   4   2   7   32.31    1.01   0
   4   3   7  146.60    2.21   0
   4   7   3   77.07    1.65   0
   5   5   7   15.27    0.95   0
   2   1   5  140.57    1.48   0
   3   6   4    2.46    0.42   0
   4   1   7   25.92    0.88   0
   5   7   5   10.30    0.85   0
   6   4   8  412.52    4.51   0
   6   6   7    1.22    0.60   0
   1   3   3   41.16    0.76   0
   2   3   5    4.28    0.38   0
   3   0   6    5.89    0.41   0
   3   4   6   42.96    1.14   0
   4   4   7    0.08    0.38   0
   4   7   4   68.98    1.64   0
   4   6   6   27.87    1.13   0
   5   2   8    3.61    0.57   0
   5   3   8   26.84    1.13   0
   6   5   8   -0.07    0.59   0
   2   0   5  374.51    2.20   0
   2   5   4  115.80    1.64   0
   5   4   8    9.85    0.81   0
   5   6   7    1.88    0.58   0
   2   4   5  140.82    1.81   0
   2   6   1   67.47    1.10   0
   2   6   2    2.30    0.30   0
   3   6   5    3.23    0.48   0
   3   7   2   12.83    0.69   0
   4   5   7  146.23    2.42   0
   4   7   5  203.01    2.85   0
   1   4   3  349.32    2.37   0
   3   5   6    9.41    0.59   0
   3   7   3    0.46    0.38   0
   5   8   4   10.68    0.87   0
   1   2   4  420.51    2.42   0
   2   6   3    3.45    0.38   0
   5   5   8    2.34    0.48   0
   3   2   7   17.25    0.72   0
   3   3   7   11.76    0.66   0
   3   7   4    0.75    0.41   0
   5   8   5    0.51    0.59   0
   1   3   4   37.26    0.79   0
   1   5   1    9.86    0.40   0
   2   5   5    6.36    0.49   0
   3   4   7    1.04    0.39   0
   4   3   8  109.04    2.01   0
   4   6   7   18.83    1.00   0
   4   7   6   76.91    1.85   0
   5   7   7  132.40    2.59   0
   1   5   2  115.37    1.36   0
   2   2   6    0.15    0.24   0
   2   3   6   78.17    1.37   0
   2   6   4    1.03    0.31   0
   3   6   6   25.55    1.02   0
   4   2   8   23.47    0.95   0
   4   4   8   15.75    0.89   0
   3   1   7    2.01    0.33   0
   3   7   5    8.15    0.66   0
   4   8   4   32.56    1.19   0
   1   4   4    9.10    0.44   0
   2   1   6  534.56    3.09   0
   2   4   6    0.29    0.21   0
   3   5   7   78.09    1.70   0
   4   5   8   59.11    1.62   0
   4   8   5   59.73    1.59   0
   5   3   9   11.31    0.77   0
   5   4   9    4.06    0.58   0
   1   0   4   20.36    0.45   0
   2   5   6   68.57    1.45   0
   2   6   5   71.00    1.47   0
   4   7   7   85.86    1.98   0
   5   5   9  143.85    2.65   0
   1   3   5   10.70    0.51   0
   2   7   2   44.02    1.01   0
   2   7   3    0.02    0.32   0
   3   6   7   38.08    1.28   0
   3   7   6  206.15    2.82   0
   4   6   8   55.12    1.63   0
   4   8   6   17.43    0.99   0
   0   2   2   23.54    0.47   0
   1   5   4    1.02    0.22   0
   0   3   2   15.00    0.43   0
   1   4   5   16.16    0.64   0
   2   7   4  157.70    2.14   0
   3   3   8    0.81    0.41   0
   3   4   8   13.83    0.80   0
   3   8   4   16.09    0.84   0
   1   6   2   -0.01    0.20   0
   2   3   7    3.04    0.40   0
   2   6   6    1.16    0.40   0
   3   5   8  266.43    3.20   0
   4   3   9  226.13    2.90   0
   4   4   9   32.88    1.25   0
   1   1   5   21.85    0.58   0
   1   6   3   61.96    1.16   0
   2   0   6   23.63    0.61   0
   2   4   7   55.54    1.30   0
   2   7   5    0.53    0.38   0
   3   2   8    5.28    0.52   0
   3   7   7   10.33    0.78   0
   3   8   5   18.50    0.88   0
   4   5   9  110.55    2.23   0
   4   7   8   16.67    0.94   0
   1   5   5    1.91    0.34   0
   1   6   1  139.00    1.43   0
   2   2   7   36.03    0.95   0
   2   5   7    0.34    0.37   0
   0   2   3   37.93    0.67   0
   0   3   3   64.28    0.95   0
   0   4   1    0.19    0.14   0
   1   6   4   58.51    1.21   0
   3   6   8   22.85    1.06   0
   3   8   6   80.99    1.84   0
   4   6   9   16.52    0.98   0
   1   3   6   10.32    0.54   0
   0   4   3   70.43    1.07   0
   1   4   6   25.47    0.83   0
   2   6   7    3.09    0.48   0
   2   7   6  167.03    2.44   0
   0   1   3  349.82    1.80   0
   1   2   6   10.60    0.50   0
   1   6   5  220.04    2.46   0
   2   1   7    0.58    0.26   0
   3   7   8   43.51    1.43   0
   0   3   4   64.91    1.04   0
   1   5   6  454.60    3.55   0
   2   8   4    0.54    0.39   0
   3   4   9   16.78    0.91   0
   3   5   9   19.84    0.99   0
   0   2   4  305.14    2.05   0
   0   4   0  252.26    1.39   0
   0   4   4   46.23    0.94   0
   1   0   5    7.61    0.33   0
   1   7   3   14.67    0.65   0
   2   3   8  129.50    1.97   0
   2   4   8   10.59    0.69   0
   2   5   8  160.63    2.41   0
   2   8   5    6.47    0.61   0
   3   3   9   32.32    1.11   0
   0   5   2   67.26    1.01   0
   1   7   2    9.69    0.49   0
   1   7   4  204.97    2.34   0
   2   7   7   29.23    1.12   0
   3   6   9    0.04    0.44   0
   0   5   1    2.50    0.26   0
   1   1   6  122.78    1.43   0
   1   6   6    0.36    0.28   0
   2   6   8    4.44    0.58   0
   2   8   6    0.40    0.43   0
   0   5   4   18.01    0.65   0
   1   4   7  215.65    2.47   0
   1   7   5    3.26    0.47   0
   2   2   8    2.16    0.40   0
   0   3   5   16.62    0.60   0
   0   4   5   63.99    1.19   0
   1   3   7    1.81    0.29   0
   1   5   7   19.80    0.85   0
   2   7   8   67.96    1.70   0
   0   5   5    8.11    0.51   0
   0   6   3   23.11    0.72   0
   1   2   7  102.91    1.51   0
   1   6   7    1.77    0.43   0
   1   7   6  209.18    2.63   0
   0   0   3  167.58    1.09   0
   0   6   2    2.00    0.26   0
   0   6   4    5.30    0.43   0
   2   4   9   31.95    1.12   0
   2   5   9   12.04    0.79   0
   1   8   4    1.01    0.38   0
   2   6   9   11.11    0.77   0
   2   9   5   11.06    0.74   0
   3   4  10   43.13    1.33   0
   0   4   6   29.38    0.88   0
   0   6   5  116.37    1.77   0
   1   4   8   -0.01    0.35   0
   1   5   8  210.76    2.68   0
   1   7   7    0.02    0.38   0
   1   8   5   51.14    1.30   0
   2   3   9    0.49    0.40   0
   2   9   6   33.23    1.19   0
   0   3   6   32.44    0.85   0
   0   5   6   40.14    1.06   0
   0   1   5   19.88    0.55   0
   0   6   1   24.08    0.58   0
   1   0   6  136.15    1.33   0
   1   1   7   20.07    0.66   0
   1   3   8  213.05    2.44   0
   1   6   8    1.48    0.46   0
   1   8   6    4.05    0.48   0
   0   2   6    2.27    0.30   0
   0   6   6   18.75    0.81   0
   0   7   3   46.99    1.03   0
   0   7   4   33.15    0.96   0
  -1   3   2    1.67    0.21   0
  -1   3   3    0.67    0.20   0
   0   7   5  117.51    1.85   0
   1   7   8  140.47    2.32   0
  -1   4   3   10.98    0.44   0
   0   0   4  268.88    1.56   0
   0   4   7  177.68    2.21   0
   0   5   7   82.78    1.60   0
   0   7   2   23.38    0.69   0
   1   2   8   33.60    0.94   0
  -1   2   2 1509.98    3.83   0
  -1   3   4   27.51    0.70   0
  -1   4   4   61.87    1.10   0
   0   3   7   12.64    0.62   0
   0   6   7  213.36    2.64   0
   0   7   6  333.70    3.25   0
   2   4  10    1.82    0.48   0
  -1   2   3    8.73    0.34   0
  -1   5   4   24.05    0.74   0
   1   4   9   11.36    0.71   0
   1   5   9    3.59    0.46   0
   1   6   9   35.90    1.21   0
   1   9   5    1.55    0.46   0
  -1   4   1   57.12    0.79   0
  -1   4   5  138.30    1.74   0
  -1   5   2    4.29    0.31   0
  -1   2   1    0.24    0.12   0
  -1   2   4  342.06    2.22   0
  -1   3   5   15.23    0.58   0
  -1   5   5  419.74    3.17   0
   0   1   6   71.59    1.08   0
   0   7   7    0.52    0.39   0
   0   8   4   27.04    0.89   0
   0   8   5  149.95    2.12   0
  -1   6   3   29.78    0.79   0
  -1   6   4   50.22    1.10   0
   0   2   7   86.02    1.37   0
   0   5   8  290.49    3.07   0
   0   8   6    8.26    0.63   0
   1   3   9    2.24    0.44   0
  -1   6   5    6.42    0.50   0
   0   0   5    1.10    0.21   0
   0   4   8   32.11    1.01   0
   0   6   8   15.99    0.83   0
  -1   1   2   14.80    0.36   0
  -1   1   3   -0.00    0.14   0
  -1   4   6   45.03    1.08   0
  -1   5   1  111.22    1.16   0
  -1   5   6    9.25    0.58   0
  -1   6   2   90.85    1.23   0
  -1   3   6    5.99    0.42   0
  -1   6   6   58.77    1.34   0
   0   3   8   35.87    1.02   0
   0   7   8   32.18    1.13   0
  -1   7   4   51.45    1.16   0
  -1   7   5    6.17    0.52   0
  -1   3   0   43.78    0.54   0
  -1   5   7    5.23    0.51   0
  -1   7   3  209.57    2.10   0
   1   4  10    0.31    0.42   0
  -1   4   7    7.47    0.53   0
  -1   6   7    1.78    0.42   0
  -1   7   6   88.10    1.67   0
   0   1   7   10.66    0.48   0
   0   5   9    8.88    0.66   0
   0   6   9   36.50    1.20   0
   0   9   5    0.68    0.38   0
  -1   2   6  161.36    1.77   0
  -1   4   0  371.90    1.67   0
   0   2   8   21.33    0.75   0
   0   4   9  162.36    2.26   0
  -1   1   5   38.96    0.77   0
  -1   3   7  156.00    1.96   0
  -1   6   1    2.15    0.22   0
  -1   7   2   18.74    0.62   0
  -1   7   7    1.45    0.41   0
  -2   4   3    5.44    0.37   0
  -2   4   4   51.37    1.03   0
  -1   8   4   13.88    0.66   0
  -1   8   5    5.88    0.52   0
   0   0   6  153.31    1.40   0
  -2   3   3   24.25    0.64   0
  -2   3   4    4.04    0.34   0
  -2   5   4    4.70    0.37   0
  -1   5   8  119.07    1.97   0
  -1   6   8   72.70    1.59   0
  -1   8   6   84.57    1.65   0
   0   3   9   73.42    1.46   0
  -2   4   5    0.21    0.21   0
  -2   5   5   21.88    0.76   0
  -1   4   8   12.90    0.70   0
  -1   5   0    4.11    0.22   0
  -2   3   2    7.16    0.33   0
  -2   3   5  118.47    1.57   0
  -2   5   2    0.37    0.20   0
  -2   6   4  203.11    2.20   0
  -2   6   5   17.52    0.74   0
  -1   2   7   63.46    1.20   0
  -2   2   3    7.93    0.37   0
  -2   4   6  213.35    2.35   0
  -2   5   6    6.67    0.53   0
  -2   6   3    9.41    0.48   0
  -1   0   3    4.09    0.21   0
  -1   1   6    2.40    0.27   0
  -1   3   8   20.95    0.81   0
  -2   2   4 1308.46    4.58   0
  -2   6   6  202.59    2.46   0
  -1   0   4  549.70    2.37   0
   0  -1   4   10.27    0.26   0
  -2   2   2    1.81    0.18   0
  -2   3   6    0.85    0.30   0
  -2   4   1   47.88    0.78   0
  -2   6   2   45.14    0.91   0
  -2   7   4    0.77    0.33   0
  -2   7   5    5.58    0.52   0
  -1   0   2   15.05    0.32   0
  -1   5   9    7.16    0.63   0
  -2   5   7    4.86    0.51   0
  -2   6   7  116.33    1.97   0
  -2   7   3   44.76    1.02   0
  -2   4   7    8.99    0.56   0
  -2   5   1    1.93    0.23   0
  -1   4   9    9.81    0.61   0
  -2   7   7  305.11    3.21   0
  -1   0   5    3.71    0.26   0
  -1   1   7    7.31    0.47   0
  -1   2   8   34.27    0.97   0
  -2   1   3  296.40    1.93   0
  -2   2   1   31.60    0.57   0
  -2   2   6   70.90    1.26   0
  -2   3   7   10.46    0.61   0
  -2   8   5   42.38    1.15   0
  -2   5   8   37.11    1.16   0
  -2   7   2    0.92    0.27   0
  -2   8   4  164.54    2.08   0
  -1   3   9   10.17    0.66   0
  -3   4   4    5.47    0.45   0
  -3   5   4    2.65    0.38   0
  -2   1   2    2.56    0.22   0
  -2   4   8  228.58    2.70   0
  -2   6   1    1.53    0.23   0
  -3   4   3   30.70    0.81   0
  -3   4   5   -0.05    0.29   0
  -3   5   5   18.25    0.76   0
  -2   1   5    6.72    0.37   0
  -3   3   3   40.79    0.91   0
  -3   3   4   75.64    1.29   0
  -3   5   6    2.07    0.42   0
  -3   6   4   91.47    1.59   0
  -3   6   5    0.29    0.26   0
  -2   2   7    4.95    0.46   0
  -1   0   6  162.07    1.57   0
  -3   3   5  146.01    1.92   0
  -3   4   6  120.12    1.91   0
  -3   6   3    1.60    0.36   0
  -3   6   6  103.31    1.87   0
  -2   3   8    0.53    0.37   0
  -2   4   0    2.23    0.19   0
  -3   3   2    8.62    0.44   0
  -3   7   4    0.60    0.36   0
  -3   7   5   48.72    1.28   0
  -2   1   6    0.06    0.23   0
  -2   3   0   21.68    0.44   0
  -3   2   3   32.75    0.80   0
  -3   2   4  691.40    3.77   0
  -3   3   6    6.61    0.53   0
  -3   5   7   36.31    1.16   0
  -2   1   1  121.63    1.04   0
  -3   4   7    7.44    0.59   0
  -3   6   2    2.68    0.33   0
  -3   7   3   51.49    1.18   0
  -2   5   0   10.57    0.36   0
  -3   2   2  218.87    1.88   0
  -3   4   1   33.45    0.76   0
  -2   0   3    6.26    0.31   0
  -2   0   4    1.23    0.21   0
  -2   2   8  115.14    1.82   0
  -3   3   7   28.45    1.01   0
  -3   2   6    0.64    0.34   0
  -3   8   4   90.40    1.63   0
  -2   0   5    6.64    0.38   0
  -2   1   7   17.80    0.71   0
  -1  -1   4   10.02    0.34   0
  -3   1   3   44.35    0.90   0
  -2   0   2  193.38    1.40   0
  -1  -1   3  292.44    1.50   0
  -4   4   4   77.13    1.53   0
  -4   4   5   28.57    1.03   0
  -4   5   4   12.13    0.69   0
  -4   5   5  273.18    3.05   0
  -3   2   1  413.51    2.41   0
  -4   4   3  207.57    2.36   0
  -4   5   6   18.92    0.91   0
  -4   6   4   53.18    1.35   0
  -4   6   5    9.11    0.67   0
  -3   1   2   44.81    0.85   0
  -3   1   5    0.32    0.25   0
  -3   6   1   70.05    1.15   0
  -4   3   3   34.56    0.98   0
  -4   3   4    0.16    0.21   0
  -4   3   5   51.67    1.31   0
  -4   4   6   62.65    1.53   0
  -4   6   3   42.12    1.16   0
  -3   2   7    5.98    0.50   0
  -3   3   8    2.28    0.50   0
  -2   0   6  726.24    3.74   0
  -4   5   2   12.02    0.64   0
  -4   7   4   20.95    0.90   0
  -4   3   2   42.56    1.02   0
  -3   1   6   26.39    0.87   0
  -3   4   0  281.19    1.96   0
  -2   1   0   52.13    0.64   0
  -4   2   3   11.20    0.58   0
  -4   2   4   55.63    1.24   0
  -4   6   2  124.39    1.83   0
  -4   7   3  151.94    2.14   0
  -3   3   0   21.72    0.54   0
  -2   0   1   50.10    0.68   0
  -3   1   1   68.96    0.96   0
  -3   2   8  105.17    1.86   0
  -3   5   0    3.69    0.29   0
  -4   2   2  166.70    1.92   0
  -4   3   7  138.55    2.26   0
  -4   4   1    2.20    0.32   0
  -3   2   0    2.72    0.21   0
  -3  -2   1  226.48    1.80   0
  -4  -3   3    6.63    0.57   0
  -4   1   3   20.21    0.78   0
  -4   2   4   52.53    1.29   0
  -3   4   5    0.37    0.34   0
  -2   5   5   21.17    0.75   0
  -1   5   4   25.09    0.64   0
  -4   3   6   30.69    1.15   0
  -4   3   7  149.39    2.53   0
  -3  -3   1   19.81    0.55   0
  -3   0   1   99.62    1.20   0
  -4  -2   2   11.94    0.59   0
  -4   3   5   52.60    1.38   0
  -2   3   2    5.50    0.31   0
  -4   0   2    2.53    0.31   0
  -3   4   4    5.25    0.43   0
  -2   4   3    5.35    0.35   0
  -5  -1   5    0.02    0.46   0
  -5   0   5    3.74    0.57   0
  -4  -3   2   84.00    1.40   0
  -4   2   3   10.82    0.58   0
  -3   5   7   33.94    1.16   0
  -2  -1   0  151.52    1.12   0
  -5  -2   5   10.29    0.80   0
  -5   0   4    3.02    0.52   0
  -5   1   5   11.69    0.82   0
  -5   1   6    3.38    0.58   0
  -4   1   2  124.29    1.65   0
  -4   3   4   -0.14    0.31   0
  -3   1   1   71.64    1.02   0
  -3   5   6    1.67    0.44   0
  -5  -2   4    5.61    0.62   0
  -4   4   6   66.56    1.59   0
  -2   2   1   30.42    0.59   0
  -2   5   4    4.20    0.36   0
  -5  -1   3    1.89    0.46   0
  -5   0   3    1.50    0.42   0
  -5   1   4   81.51    1.74   0
  -5   2   6    8.10    0.72   0
  -5  -2   3   14.13    0.78   0
  -4  -2   1    1.57    0.27   0
  -4   4   5   29.33    1.03   0
  -3   5   5   17.73    0.75   0
  -2   0   0   20.55    0.45   0
  -5   1   3   23.75    0.93   0
  -5   2   4    2.41    0.47   0
  -4   3   3   32.39    0.93   0
  -3   4   3   26.53    0.75   0
  -5   3   6    9.64    0.77   0
  -4   0   1  273.46    2.24   0
  -4   2   2  164.44    1.86   0
  -5  -3   3   10.09    0.68   0
  -5  -1   2   39.72    1.11   0
  -5   0   2    6.58    0.53   0
  -5   3   5    6.35    0.62   0
  -4  -3   1    0.86    0.24   0
  -4   4   4   72.76    1.44   0
  -3  -2   0   10.66    0.38   0
  -3   2   1  411.71    2.47   0
  -1   4   2  335.97    1.77   0
  -5  -2   2    0.75    0.30   0
  -5   2   3   10.87    0.64   0
  -3   5   4    2.55    0.37   0
  -5   3   4    2.78    0.47   0
  -4   1   1    5.72    0.36   0
  -4   5   6   23.43    0.96   0
  -5  -3   2    6.43    0.54   0
  -5   1   2    8.29    0.52   0
  -3   0   0  612.69    2.80   0
  -2   4   2 1324.26    4.24   0
  -6  -1   4  412.72    4.06   0
  -4   3   2   39.54    0.94   0
  -4   5   5  276.78    2.89   0
  -3  -3   0  384.62    2.07   0
  -2   1   0   55.10    0.73   0
  -2   5   3  178.63    1.69   0
  -6  -2   4    0.86    0.53   0
  -6  -1   3   24.62    1.05   0
  -6   0   3  135.32    2.29   0
  -6   1   4    0.97    0.37   0
  -5  -1   1    5.10    0.43   0
  -5   4   5   30.35    1.10   0
  -4   4   3  204.29    2.23   0
  -2   3   1  132.51    1.25   0
  -5  -2   1   22.66    0.77   0
  -5   0   1   14.47    0.64   0
  -5   2   2    0.29    0.30   0
  -5   3   3    9.62    0.62   0
  -4   2   1   76.09    1.22   0
  -6  -2   3   49.31    1.40   0
  -6   1   3    0.21    0.41   0
  -6   2   4    8.23    0.70   0
  -5   4   4    9.42    0.66   0
  -4   5   4   11.95    0.65   0
  -3   1   0  465.30    2.52   0
  -3   4   2  530.37    3.07   0
  -6  -1   2   82.08    1.71   0
  -5   1   1    0.06    0.24   0
  -4   0   0    0.11    0.22   0
  -3   5   3  229.86    2.17   0
  -6   0   2    0.06    0.36   0
  -6   2   3  102.94    1.96   0
  -5  -3   1    0.29    0.27   0
  -6  -2   2   -0.23    0.38   0
  -6   1   2  543.27    4.28   0
  -6   3   4   26.25    1.06   0
  -4  -3   0  966.08    3.85   0
  -5   3   2   43.73    1.10   0
  -5   4   3  100.87    1.74   0
  -5   5   5   -0.25    0.43   0
  -4   1   0    3.61    0.33   0
  -4   4   2   18.50    0.68   0
  -5   2   1   19.14    0.73   0
  -4   3   1    3.09    0.34   0
  -6  -1   1    5.94    0.54   0
  -6   0   1   57.15    1.36   0
  -6   2   2    9.85    0.67   0
  -6   3   3    0.35    0.38   0
  -5  -2   0   71.25    1.22   0
  -5   0   0    1.37    0.30   0
  -4   5   3   68.86    1.34   0
  -3   2   0    3.59    0.30   0
  -2   2   0  111.31    1.06   0
  -6  -2   1   51.91    1.29   0
  -5   5   4   26.10    0.97   0
  -6   1   1   32.55    1.05   0
  -5  -3   0  424.39    2.91   0
  -5   1   0  113.87    1.62   0
  -5   4   2   21.12    0.82   0
  -4   2   0    5.21    0.36   0
  -2   5   2    0.09    0.17   0
  -6  -3   1   99.56    1.72   0
  -6   3   2    7.66    0.60   0
  -5   3   1    0.90    0.32   0
  -3  -1  -1    0.62    0.14   0
  -3   4   1   29.77    0.74   0
  -3   5   2   73.59    1.20   0
  -2   4   1   43.64    0.74   0
  -7   1   2  658.51    5.12   0
  -6   2   1  283.81    2.96   0
  -6   4   3   27.17    1.03   0
  -5   5   3    0.19    0.38   0
  -3  -2  -1   75.91    0.92   0
  -3   0  -1   55.89    0.86   0
  -7  -2   2    1.70    0.54   0
  -6  -1   0  108.58    1.73   0
  -6   0   0    1.99    0.39   0
  -5   2   0    2.82    0.36   0
  -4  -2  -1   56.96    0.98   0
  -4   0  -1    0.57    0.24   0
  -4   4   1    1.93    0.32   0
  -7   2   2  118.08    2.18   0
  -6  -2   0    5.85    0.50   0
  -4   5   2   10.30    0.57   0
  -2  -1  -1  157.88    1.05   0
  -6   1   0   19.13    0.79   0
  -2   0  -1   24.86    0.46   0
  -7  -2   1    2.69    0.54   0
  -7   1   1   82.88    1.80   0
  -6   3   1    2.51    0.43   0
  -6   4   2    0.26    0.41   0
  -5  -2  -1   74.02    1.27   0
  -5   0  -1  112.05    1.62   0
  -4   1  -1    5.32    0.39   0
  -3   1  -1    2.13    0.25   0
  -6  -3   0  124.24    1.81   0
  -5   4   1   15.03    0.71   0
  -4  -3  -1   30.15    0.71   0
  -3  -3  -1   51.17    0.72   0
  -2   3   0   21.35    0.50   0
  -7   2   1   75.43    1.72   0
  -6   2   0   13.90    0.72   0
  -5   1  -1    5.93    0.46   0
  -5   3   0    3.71    0.43   0
  -5   5   2    3.67    0.41   0
  -1   4   1   54.84    0.63   0
  -7  -1   0   32.03    1.13   0
  -6  -1  -1  111.40    1.74   0
  -6   0  -1   48.50    1.20   0
  -5  -3  -1    1.81    0.31   0
  -4   2  -1  333.40    2.60   0
  -2   1  -1    0.78    0.15   0
  -7  -2   0    0.34    0.33   0
  -7   1   0   62.60    1.52   0
  -6  -2  -1    0.22    0.32   0
  -6   4   1  121.96    2.01   0
  -3   2  -1  111.56    1.29   0
  -7   3   1   19.82    0.93   0
  -6   1  -1    1.98    0.39   0
  -6   3   0  484.35    3.90   0
  -6   5   2   32.10    1.09   0
  -4   5   1    1.56    0.35   0
  -3   5   1    2.85    0.32   0
  -7   2   0   25.65    1.03   0
  -4   4   0   32.89    0.90   0
  -3   4   0  275.11    2.17   0
  -6  -3  -1    8.97    0.58   0
  -5   4   0    0.49    0.34   0
  -5   5   1    8.81    0.61   0
  -7  -1  -1   29.32    1.05   0
  -6   2  -1   29.62    1.01   0
  -2   5   1    2.05    0.22   0
  -7  -2  -1    1.59    0.43   0
  -7   1  -1  107.36    1.99   0
  -5   0  -2   23.57    0.81   0
  -4   0  -2    6.09    0.37   0
  -7   3   0  447.71    4.08   0
  -6   4   0    3.14    0.50   0
  -5  -2  -2    1.07    0.30   0
  -5   3  -1    0.41    0.32   0
  -4  -2  -2   16.73    0.56   0
  -2   2  -1   11.46    0.36   0
  -6  -1  -2  182.86    2.32   0
  -6   0  -2   21.26    0.86   0
  -6   5   1   -0.06    0.38   0
  -5   1  -2   28.58    0.91   0
  -4   1  -2    5.06    0.39   0
  -3  -1  -2  961.12    3.37   0
  -3   3  -1    8.33    0.41   0
  -2   4   0    2.55    0.23   0
  -1   3   0   40.76    0.52   0
  -7   2  -1   11.28    0.76   0
  -6  -2  -2    0.55    0.37   0
  -6   3  -1   53.48    1.38   0
  -3   0  -2    7.09    0.33   0
  -6   1  -2  100.80    1.81   0
  -5  -3  -2   73.10    1.30   0
  -8  -1  -1   80.96    1.85   0
  -8   0  -1    7.92    0.73   0
  -7  -1  -2   36.22    1.17   0
  -4  -3  -2   17.21    0.56   0
  -4   5   0   26.61    0.86   0
  -3  -2  -2   31.90    0.60   0
  -3   1  -2  490.58    2.64   0
  -8  -2  -1    0.68    0.48   0
  -7   0  -2   15.07    0.78   0
  -7   4   0  174.30    2.57   0
  -6  -3  -2   22.12    0.87   0
  -5   5   0   42.57    1.19   0
  -4   2  -2   22.03    0.72   0
  -7  -2  -2    0.04    0.39   0
  -7   1  -2   49.86    1.42   0
  -7   3  -1   28.35    1.11   0
  -6   2  -2   22.05    0.91   0
  -5   4  -1    1.82    0.41   0
  -4   4  -1   47.43    1.09   0
  -6   4  -1  163.37    2.44   0
  -6   5   0    2.14    0.52   0
  -3   5   0    4.14    0.35   0
  -2   3  -1   21.39    0.51   0
  -8  -1  -2    2.07    0.56   0
  -7   2  -2    4.14    0.51   0
  -6  -1  -3    3.81    0.49   0
  -5   0  -3   69.18    1.38   0
  -5   3  -2   34.16    1.06   0
  -3   2  -2  139.27    1.48   0
  -3   4  -1  120.57    1.48   0
  -8   1  -2    4.68    0.60   0
  -6   0  -3    0.37    0.26   0
  -6   3  -2   47.53    1.37   0
  -8  -2  -2    1.13    0.52   0
  -7   4  -1   95.10    1.95   0
  -6  -2  -3   66.60    1.49   0
  -6   1  -3   60.88    1.51   0
  -5  -2  -3   84.28    1.43   0
  -4  -1  -3    0.51    0.25   0
  -4   0  -3   84.20    1.31   0
  -3  -3  -2  101.37    0.99   0
  -2   0  -2  102.43    0.97   0
  -7  -1  -3   22.37    0.97   0
  -7   0  -3    6.89    0.60   0
  -7   3  -2   23.49    1.06   0
  -2  -1  -2  349.43    1.67   0
  -7  -2  -3    2.62    0.54   0
  -7   1  -3   38.67    1.33   0
  -5   5  -1    1.15    0.42   0
  -4  -2  -3    9.39    0.45   0
  -4   1  -3    3.76    0.38   0
  -2   1  -2   63.47    0.82   0
  -6  -3  -3  339.48    3.22   0
  -6   2  -3  133.53    2.27   0
  -6   5  -1    0.30    0.44   0
  -5   2  -3   67.63    1.46   0
  -4   5  -1   -0.07    0.31   0
  -2   5   0   10.10    0.39   0
  -8  -1  -3   41.11    1.37   0
  -6   4  -2    3.53    0.57   0
  -5  -3  -3  184.82    2.06   0
  -5   4  -2    0.51    0.31   0
  -3   3  -2   72.59    1.14   0
  -7  -3  -3   51.40    1.44   0
  -7   2  -3    0.08    0.36   0
  -4   2  -3    3.91    0.40   0
  -1   4   0  359.56    1.64   0
  -8  -2  -3    0.42    0.51   0
  -7   4  -2    6.83    0.72   0
  -4   4  -2    3.19    0.35   0
  -3  -1  -3   28.81    0.65   0
  -3   0  -3  132.47    1.41   0
  -6   0  -4    0.39    0.41   0
  -6   3  -3    0.43    0.43   0
  -5   3  -3    0.79    0.40   0
  -2   2  -2    1.76    0.21   0
  -2   4  -1   14.41    0.46   0
  -7  -1  -4    3.07    0.58   0
  -7   0  -4    0.91    0.48   0
  -7   3  -3   77.17    1.90   0
  -5   0  -4    2.30    0.38   0
  -4  -3  -3    0.14    0.21   0
  -3   1  -3  115.88    1.38   0
  -3   5  -1   33.82    0.85   0
  -6  -2  -4   12.50    0.76   0
  -6   1  -4   46.98    1.38   0
  -7  -2  -4    7.90    0.73   0
  -7   1  -4   16.83    0.95   0
  -6   5  -2  321.53    3.58   0
  -5  -2  -4  100.33    1.63   0
  -5   1  -4  319.36    3.13   0
  -3  -2  -3    4.45    0.28   0
  -8  -1  -4    2.18    0.61   0
  -6   2  -4   10.43    0.76   0
  -5   5  -2    8.75    0.68   0
  -3   2  -3  158.20    1.71   0
  -3   4  -2    7.01    0.43   0
  -7   2  -4   16.73    1.01   0
  -6  -3  -4   36.44    1.19   0
  -6   4  -3    6.08    0.68   0
  -5   2  -4   55.11    1.39   0
  -4  -1  -4    2.82    0.35   0
  -4   0  -4    3.32    0.37   0
  -8  -2  -4   27.36    1.18   0
  -7  -3  -4    1.03    0.53   0
  -7   4  -3   13.14    0.93   0
  -5   4  -3   15.78    0.84   0
  -4   1  -4  939.45    4.76   0
  -4   5  -2   22.51    0.85   0
  -2   3  -2   27.40    0.63   0
  -5  -3  -4  428.30    3.24   0
  -1   3  -1  508.07    2.04   0
  -6   3  -4   53.85    1.58   0
  -4  -2  -4    0.64    0.25   0
  -7   0  -5    0.40    0.53   0
  -7   3  -4   26.89    1.19   0
  -6   0  -5   20.53    1.00   0
  -4   2  -4    3.39    0.41   0
  -4   4  -3  164.48    2.16   0
  -3   3  -3    1.32    0.28   0
  -6   1  -5   10.05    0.79   0
  -8  -1  -5   33.68    1.39   0
  -7  -2  -5    2.14    0.59   0
  -6  -2  -5    9.13    0.72   0
  -6   5  -3   13.41    0.93   0
  -5   0  -5  210.70    2.62   0
  -3  -3  -3   10.57    0.37   0
  -2   0  -3  536.65    2.52   0
  -2   1  -3  211.83    1.68   0
  -2   5  -1   11.74    0.44   0
  -5   1  -5    5.55    0.57   0
  -5   5  -3    0.17    0.43   0
  -3   0  -4   15.51    0.57   0
  -3   5  -2   12.29    0.57   0
  -8  -2  -5    0.72    0.61   0
  -7   2  -5    4.40    0.61   0
  -6   2  -5   -0.11    0.45   0
  -6   4  -4    5.89    0.72   0
  -5  -2  -5    0.24    0.31   0
  -4  -3  -4   46.47    0.94   0
  -3  -1  -4  119.19    1.42   0
  -3   1  -4  336.58    2.57   0
  -2  -1  -3    1.19    0.15   0
  -7  -3  -5  285.75    3.48   0
  -6  -3  -5   14.84    0.84   0
  -2   2  -3   32.87    0.72   0
  -2   4  -2   48.45    0.88   0
  -5   2  -5   55.42    1.47   0
  -5   4  -4   -0.28    0.43   0
  -3   4  -3  123.13    1.68   0
  -1   0  -2  410.73    1.71   0
  -1   1  -2   30.86    0.51   0
  -4  -1  -5   11.88    0.60   0
  -4   0  -5    2.79    0.33   0
  -4   5  -3    5.34    0.53   0
  -3   2  -4    6.70    0.41   0
  -7  -1  -6    1.88    0.66   0
  -7   0  -6    1.90    0.60   0
  -5  -3  -5   67.24    1.38   0
  -4   1  -5   15.55    0.69   0
  -3  -2  -4    5.88    0.33   0
  -7   1  -6    4.06    0.70   0
  -6   0  -6   20.65    1.01   0
  -1   4  -1    4.63    0.24   0
  -6   1  -6   31.85    1.30   0
  -6   5  -4    2.29    0.64   0
  -4  -2  -5   61.97    1.20   0
  -4   2  -5   80.34    1.59   0
  -4   4  -4    0.96    0.42   0
  -2  -2  -3  104.57    1.01   0
  -2   3  -3   24.19    0.66   0
  -6  -2  -6    6.68    0.62   0
  -5   0  -6   40.04    1.26   0
  -3   3  -4  133.65    1.80   0
  -6   2  -6    7.41    0.76   0
  -6   4  -5   38.08    1.41   0
  -5   1  -6   52.70    1.46   0
  -5   5  -4   30.41    1.17   0
  -7  -3  -6    0.19    0.61   0
  -6  -3  -6    2.55    0.55   0
  -5  -2  -6    4.72    0.54   0
  -5   4  -5  123.28    2.26   0
  -4   3  -5    3.49    0.48   0
  -3   0  -5    1.27    0.29   0
  -3   5  -3    3.93    0.42   0
  -2   5  -2    1.22    0.29   0
  -1   3  -2  116.58    1.14   0
  -5   2  -6    2.15    0.51   0
  -4  -3  -5  132.07    1.69   0
  -3  -3  -4  476.90    2.59   0
  -3  -1  -5   12.09    0.55   0
  -3   1  -5   13.04    0.58   0
  -2   0  -4  101.50    1.25   0
  -2   1  -4    0.30    0.22   0
  -7  -1  -7  189.23    3.15   0
  -7   0  -7    1.46    0.60   0
  -4   0  -6   25.88    0.93   0
  -3   4  -4  155.48    2.02   0
  -6   0  -7    7.50    0.75   0
  -4  -1  -6   81.87    1.55   0
  -4   1  -6    2.28    0.44   0
  -4   5  -4    0.82    0.43   0
  -3   2  -5   82.10    1.47   0
  -2  -1  -4   73.92    1.03   0
  -2   2  -4   32.21    0.80   0
  -2   4  -3   48.48    0.97   0
  -7  -2  -7   10.46    0.91   0
  -6   1  -7  188.65    3.06   0
  -5  -3  -6   99.38    1.77   0
  -3  -2  -5  535.23    3.18   0
  -6  -2  -7    0.98    0.53   0
  -4  -2  -6   36.08    1.02   0
  -4   2  -6   13.23    0.77   0
  -4   4  -5   37.30    1.20   0
  -6   2  -7   34.37    1.39   0
  -5   0  -7    1.27    0.48   0
  -1   1  -3  328.21    1.95   0
  -5   1  -7  141.84    2.48   0
  -5   5  -5    0.55    0.53   0
  -3   3  -5    4.49    0.48   0
  -2   3  -4   51.67    1.05   0
  -1   0  -3  162.95    1.30   0
  -6  -3  -7   15.37    0.93   0
  -5  -2  -7    1.51    0.48   0
  -2  -3  -3   34.27    0.54   0
  -2  -2  -4   20.82    0.54   0
  -1   4  -2    4.47    0.28   0
  -5   2  -7   69.57    1.79   0
  -4   3  -6  392.80    3.78   0
  -4  -3  -6  461.93    3.39   0
  -3   0  -6    5.64    0.42   0
  -3   1  -6   80.59    1.52   0
  -3   5  -4   60.58    1.32   0
  -3  -1  -6  380.47    3.04   0
  -2   0  -5  354.71    2.60   0
   1   4   2  218.61    1.71   0
   3   3   4  472.68    3.21   0
   3   4   4   14.23    0.65   0
   5   3   5   67.33    1.60   0
   5   4   5    6.45    0.66   0
   6   2   5    8.79    0.76   0
   6   5   5    8.50    0.87   0
   2   5   3    0.08    0.24   0
   3   2   4    5.46    0.41   0
   5   7   4   12.76    0.97   0
   7   2   5    1.57    0.60   0
   7   5   5   14.48    1.02   0
   2   1   3    0.72    0.19   0
   3   5   4   79.29    1.52   0
   5   2   5    0.61    0.38   0
   5   5   5  219.69    3.12   0
   5   8   3    5.85    0.88   0
   1   1   2   94.43    0.87   0
   3   7   3    0.26    0.39   0
   6   6   5    1.95    0.55   0
   1   5   2  114.36    1.36   0
   4   0   4    3.31    0.34   0
   4   3   5  132.35    2.01   0
   4   4   5    0.62    0.36   0
   5   6   5   28.32    1.27   0
   6   1   5  361.02    3.63   0
   2   7   2   49.12    1.15   0
   3   6   4    2.80    0.45   0
   4   5   5  135.39    2.25   0
   4   7   4   68.71    1.73   0
   4   8   3   12.52    0.89   0
   2   6   3    4.18    0.42   0
   5   1   5  173.76    2.29   0
   6   7   5    2.39    0.78   0
   4   6   5   10.30    0.75   0
   5   8   4   10.76    0.98   0
   6   4   6  284.37    3.81   0
   7   4   6  212.46    3.51   0
   3  -1   3  120.17    1.15   0
   6   3   6    3.20    0.65   0
   6   5   6    0.20    0.44   0
   7   3   6   -0.41    0.58   0
   7   5   6    9.58    0.92   0
   2   3   4 1402.82    5.14   0
   2   4   4   44.57    1.00   0
   5   4   6   25.64    1.14   0
   6   6   6  342.93    4.47   0
   0   4   1    0.26    0.11   0
   1   6   2    0.06    0.26   0
   3   4   5   13.06    0.67   0
   3   7   4    1.17    0.42   0
   4   8   4   29.64    1.26   0
   5   5   6    4.54    0.58   0
   6   2   6    4.93    0.66   0
   7   2   6   34.99    1.41   0
   2   0   3  532.17    2.37   0
   3   3   5    6.46    0.44   0
   3   5   5   10.08    0.64   0
   4   1   5   10.50    0.58   0
   4   7   5  197.81    2.96   0
   5   6   6    0.57    0.56   0
   1   3   3   40.86    0.76   0
   2   2   4   21.10    0.64   0
   2   7   3    0.25    0.34   0
   3   0   4   15.43    0.52   0
   3   2   5  537.83    3.51   0
   4   4   6    1.25    0.40   0
   4   5   6  211.17    2.90   0
   5   0   5  214.49    2.38   0
   5   2   6    5.33    0.61   0
   1   2   3   65.81    0.91   0
   1   5   3   52.08    0.99   0
   2   6   4    0.69    0.33   0
   4   3   6  475.88    3.97   0
   5   7   6   28.71    1.33   0
   4  -1   4  948.25    3.90   0
   4   6   6   26.44    1.15   0
   6   5   7   34.35    1.49   0
   7   4   7   -0.11    0.67   0
   0   5   1    2.17    0.22   0
   3   8   4   15.01    0.87   0
   4   8   5   59.04    1.72   0
   2   1   4   72.50    1.07   0
   3   7   5    7.20    0.68   0
   4   2   6   37.29    1.11   0
   6   3   7   13.08    0.98   0
   6   6   7    1.29    0.52   0
   7   3   7   16.54    1.13   0
   1   6   3   61.75    1.16   0
   2   7   4  155.87    2.18   0
   4   0   5    2.76    0.36   0
   5   1   6  188.00    2.50   0
   5   4   7   14.29    0.94   0
   5   5   7   15.15    0.94   0
   3   1   5   13.21    0.56   0
   1   4   1    1.23    0.20   0
   3   4   3  630.93    3.71   0
   4  -1   3    3.64    0.31   0
   5   1   4   81.94    1.54   0
   6   4   4   18.91    1.05   0
   7   1   4    3.03    0.61   0
   3   0   3  129.16    1.32   0
   4   7   1   35.44    1.23   0
   5   4   4   10.70    0.75   0
   7   4   4   26.58    1.31   0
   4   2   4    0.23    0.28   0
   4   3   4   45.20    1.13   0
   5   6   3    1.45    0.43   0
   6   0   4    0.36    0.43   0
   3   6   2    1.80    0.36   0
   5   7   2   88.37    2.11   0
   6   5   4   38.91    1.46   0
   7   5   4    3.80    0.73   0
   8   1   4    2.02    0.61   0
   2   5   2  605.59    3.37   0
   2   6   1   67.52    1.18   0
   4   1   4    2.22    0.33   0
   4   4   4   38.99    1.12   0
   4   6   3   18.10    0.89   0
   5   0   4    2.17    0.36   0
   5   5   4   88.26    1.94   0
   4   7   2  305.84    3.42   0
   6   6   4  196.54    3.34   0
   2   2   3  105.82    1.22   0
   2   3   3   36.90    0.79   0
   4   5   4  419.25    3.77   0
   6   2   5    8.46    0.75   0
   6   3   5   12.80    0.85   0
   6   4   5    2.94    0.64   0
   6   7   3    0.71    0.52   0
   7   2   5    1.40    0.63   0
   7   3   5  350.64    4.34   0
   5   3   5   65.53    1.60   0
   5   7   3   94.99    2.17   0
   7   4   5    1.54    0.53   0
   1   5   1   10.19    0.40   0
   2   1   3    1.16    0.20   0
   2   4   3  186.36    1.86   0
   3   2   4    6.62    0.44   0
   3   3   4  470.67    3.23   0
   4   0   4    3.31    0.35   0
   5   2   5    0.02    0.36   0
   5   4   5    5.70    0.62   0
   6   5   5    9.44    0.91   0
   1   3   2  219.09    1.57   0
   3  -1   3  117.18    1.18   0
   3   4   4   14.31    0.65   0
   3   6   3    0.42    0.33   0
   6   1   5  348.86    3.66   0
   7   1   5   55.80    1.68   0
   7   5   5   16.96    1.10   0
   8   2   5    0.85    0.70   0
   2   6   2    1.69    0.36   0
   3   7   2   12.05    0.71   0
   4   6   4   43.36    1.33   0
   4   7   3   77.03    1.79   0
   5   5   5  225.19    3.18   0
   6   7   4    0.08    0.63   0
   1   1   2   96.27    0.88   0
   4   3   5  134.20    2.03   0
   5   1   5  179.59    2.38   0
   1   4   2  217.09    1.70   0
   2   5   3    0.16    0.24   0
   3   5   4   83.36    1.55   0
   4   4   5    0.98    0.41   0
   5   7   4   12.74    0.97   0
   6   6   5    1.77    0.54   0
   4   2   5   55.54    1.25   0
   5   6   5   27.35    1.24   0
   6   0   5   19.38    0.92   0
   4   5   5  130.33    2.20   0
   6   3   6    2.43    0.60   0
   6   4   6  293.23    3.89   0
   7   3   6    0.26    0.63   0
   2   0   3  525.09    2.37   0
   4   7   4   67.29    1.70   0
   7   2   6   35.97    1.45   0
   7   5   6    7.62    0.95   0
   6   5   6    0.19    0.44   0
   0   3  -1 1563.95    4.88   0
   0   4  -2    2.42    0.36   0
   0   5  -6    3.17    0.74   0
   0   5  -5    0.16    0.56   0
   1   5  -5   81.96    2.17   0
   3   4  -3   58.91    1.70   0
   4   1  -1   61.75    1.24   0
   4   3  -3    5.24    0.60   0
   5   0  -2    6.79    0.63   0
   5   2  -5    9.71    0.98   0
   0   5  -4    0.69    0.52   0
   1   5  -6    3.48    0.78   0
   1   5  -4    4.33    0.70   0
   5   2  -4    5.32    0.70   0
   2   5  -5    5.48    0.83   0
   5   1  -2   43.12    1.30   0
   5   2  -3   12.87    0.95   0
   2   5  -6    1.50    0.76   0
   3   0   0  637.97    2.86   0
   3   3  -1   23.83    0.87   0
   3   4  -2    7.40    0.69   0
   4   3  -2   78.81    1.77   0
   1   2   0  586.62    2.70   0
   1   5  -3    9.24    0.72   0
   2   2   0   13.08    0.54   0
   3   1   0  548.42    3.05   0
   4   4  -5   67.82    2.10   0
   4   4  -4    7.42    0.85   0
   0   5  -3  411.01    3.69   0
   4   4  -3    0.33    0.53   0
   5   2  -2    0.83    0.50   0
  -1   4  -2    4.64    0.33   0
   2   4  -1  166.59    2.29   0
   3   5  -5   10.56    0.98   0
   3   5  -4  102.01    2.43   0
   5   3  -3    8.17    0.81   0
   3   2   0   11.05    0.55   0
   3   5  -3    1.98    0.60   0
   4   3  -1    0.82    0.36   0
   6   1  -4  399.54    4.43   0
   1   5  -2   36.54    1.17   0
   2   5  -2   28.90    1.17   0
   3   4  -1   23.23    0.95   0
   4   4  -2   -0.02    0.41   0
   5   0  -1   15.84    0.66   0
   2   3   0    2.67    0.37   0
   5   1  -1    5.58    0.49   0
   5   3  -2    5.63    0.65   0
   6   1  -3   22.24    1.12   0
   0   4  -1    8.39    0.43   0
   1   6  -5    0.44    0.67   0
   3   5  -2  210.10    3.09   0
   4   1   0   18.58    0.63   0
   4   5  -4   16.04    1.09   0
   5   2  -1   23.31    0.92   0
   5   4  -4    1.15    0.61   0
   6   2  -4    0.36    0.66   0
   0   5  -2   19.69    0.76   0
   1   3   0    9.80    0.44   0
   1   6  -4   67.52    1.84   0
   2   6  -5    1.93    0.74   0
   2   6  -4    7.95    0.87   0
   3   3   0  377.16    3.10   0
   4   0   0    0.13    0.20   0
   4   5  -3    0.56    0.55   0
   5   4  -3   26.19    1.26   0
   6   2  -3   45.93    1.60   0
   0   6  -4    1.16    0.53   0
   4   2   0   22.46    0.74   0
   4   4  -1   60.68    1.53   0
   6   1  -2   71.69    1.70   0
   1   6  -3   14.67    0.93   0
   2   5  -1    4.95    0.55   0
   2   6  -3   52.84    1.71   0
   5   3  -1    0.17    0.41   0
   5   4  -2    3.56    0.61   0
   1   5  -1  139.12    2.00   0
   3   5  -1   21.21    1.01   0
   4   3   0  941.02    5.15   0
   4   5  -2  442.03    4.58   0
   6   2  -2    0.12    0.52   0
   6   3  -3    4.58    0.79   0
   0   6  -3    1.04    0.47   0
   2   4   0    9.56    0.54   0
   3   4   0    0.85    0.38   0
   3   6  -3   17.45    1.06   0
   2   6  -2   15.40    0.99   0
   5   5  -3    0.68    0.58   0
   6   3  -2   46.36    1.56   0
  -5   4  -6   19.02    1.08   0
  -4   4  -6    5.28    0.73   0
  -3   2  -9   34.70    1.45   0
  -3   4  -2    7.28    0.50   0
  -2   0 -10    0.96    0.58   0
  -2   2  -8    4.12    0.61   0
  -1   1  -8   33.10    1.22   0
  -1   3  -4   13.34    0.64   0
  -1   3  -2  125.95    1.48   0
   0   1  -6    0.15    0.29   0
   0   2  -3   54.56    0.99   0
   1  -1  -5   40.88    0.78   0
  -1   0  -9   34.06    1.25   0
   0   2  -4    4.56    0.40   0
  -3   3  -8   33.13    1.41   0
  -2   3  -7    0.58    0.49   0
  -1   3  -5   34.97    1.09   0
   0   2  -2 9999.99   11.68   0
   1   0  -3    4.40    0.27   0
  -3   4  -6    2.36    0.58   0
  -2   4  -4    1.62    0.40   0
   0   2  -5   36.37    1.02   0
   1   0  -4  541.32    2.75   0
  -2   4  -5    2.59    0.53   0
  -2   2  -9   26.34    1.28   0
  -2   3   0   21.95    0.50   0
  -1   3  -6    1.35    0.46   0
   0   0  -8   39.39    1.21   0
   0   1  -7    0.72    0.41   0
   1   0  -5    3.53    0.33   0
  -3   4  -7   56.02    1.78   0
   0   2  -6   18.58    0.84   0
  -4   5  -4    0.71    0.54   0
  -2   3  -8   10.83    0.89   0
  -2   4  -6   14.66    0.92   0
  -1   1  -9    8.28    0.79   0
  -1   2  -8   51.53    1.58   0
   0   2  -1   95.82    1.02   0
  -5   5  -5   -0.30    0.58   0
  -4   5  -5    0.29    0.54   0
  -4   5  -3    4.98    0.64   0
   1   1  -4    9.59    0.47   0
  -3   5  -5    0.26    0.51   0
  -3   5  -4   65.40    1.69   0
  -3   5  -3    5.47    0.61   0
  -2   4  -1   16.67    0.61   0
  -1   3  -7    2.11    0.45   0
  -1   4  -4  169.82    2.31   0
  -1   4  -3   20.09    0.76   0
   0   3  -4    2.68    0.39   0
   0   3  -3   -0.07    0.18   0
   1   0  -6  158.74    1.88   0
   1   1  -3  278.10    2.00   0
  -4   5  -6    1.12    0.51   0
  -2   4  -7  115.31    2.43   0
  -1   4  -2    5.24    0.43   0
   0   1  -8   18.66    0.94   0
   0   2  -7   14.00    0.84   0
   0   3  -5   30.59    1.02   0
   1   1  -5   25.08    0.78   0
   0   3  -2   52.35    0.97   0
  -3   5  -2   12.79    0.71   0
  -2   5  -3    5.27    0.56   0
  -1   2  -9   74.46    1.91   0
  -1   4  -6   55.84    1.58   0
   1   1  -2    2.95    0.23   0
  -2   5  -5   20.88    1.04   0
  -1   3  -8    9.53    0.83   0
   1   1  -6    0.15    0.27   0
  -2   5  -2    1.52    0.38   0
   1   2  -3   97.57    1.33   0
  -2   5  -6    2.63    0.59   0
  -1   3   0   42.42    0.66   0
  -1   4  -7   44.41    1.48   0
  -1   4  -1    4.37    0.35   0
   0   2  -8   52.96    1.50   0
   1   2  -5    0.35    0.29   0
   0   3  -7   13.95    0.86   0
   0   3  -1 1574.63    4.62   0
   0   4  -4 3385.87   10.04   0
   0   4  -3    0.19    0.28   0
  -1   5  -4   56.42    1.44   0
  -6  -1  -1  116.76    1.58   0
  -6   1   0   20.47    0.77   0
  -5   3   1    0.71    0.27   0
  -4   1   1    5.40    0.39   0
  -3   6   1   67.11    1.37   0
  -2   6   1    1.79    0.32   0
  -7  -1  -2   34.55    0.98   0
  -7   1  -1  119.59    1.91   0
  -7   4  -1   96.93    1.92   0
  -6   4   0    3.39    0.50   0
  -6   6  -1  119.54    2.12   0
  -5   6   0   10.27    0.70   0
  -5   7  -1    0.74    0.44   0
  -7   3  -1   34.38    1.15   0
  -6   2   0   14.21    0.68   0
  -6   3   0  506.13    3.97   0
  -5   0   0    1.34    0.26   0
  -3   7   0   57.37    1.33   0
  -8   0  -3    0.23    0.39   0
  -4   2   1   72.24    1.22   0
  -4   4   1    2.13    0.35   0
  -1   5   1  115.41    1.25   0
  -7   5  -2  293.97    3.32   0
  -4   3   1    3.04    0.35   0
  -3   1   1   66.62    0.98   0
  -3   5   1    2.66    0.35   0
  -8   3  -3  118.03    2.12   0
  -6   5  -1   -0.01    0.37   0
  -5   5   0   45.06    1.22   0
  -4  -2  -1   56.36    0.78   0
  -4   6   0   11.36    0.66   0
  -4   7  -1    1.18    0.45   0
  -2   5   1    2.68    0.31   0
  -8   1  -3   81.11    1.67   0
  -8   2  -3    1.18    0.44   0
  -7   0  -2   16.94    0.75   0
  -6   0  -1   52.27    1.11   0
  -5   7  -2   12.70    0.79   0
  -7   4  -2    7.35    0.64   0
  -5   4   0    0.31    0.32   0
  -5   6  -1    5.93    0.58   0
  -3   2   1  388.57    2.47   0
  -3   4   1   31.23    0.83   0
  -7   1  -2   54.62    1.32   0
  -7   5  -3   25.01    1.04   0
  -6   4  -1  168.91    2.37   0
  -5  -1  -1    2.58    0.28   0
  -5   2   0    2.52    0.35   0
  -5   3   0    3.90    0.43   0
  -4   0   0    0.54    0.20   0
  -3   3   1   49.08    0.95   0
  -3   6   0  261.14    2.58   0
  -1   4   1   58.13    0.83   0
  -7   3  -2   25.80    0.98   0
  -6   1  -1    1.20    0.33   0
  -2   4   1   43.76    0.85   0
  -8   0  -4    0.37    0.39   0
  -7  -1  -3   23.23    0.82   0
  -6   2  -1   29.92    0.95   0
  -6   3  -1   60.41    1.37   0
  -5   7  -3    1.14    0.46   0
  -4   7  -2   27.42    1.01   0
  -2   3   1  125.35    1.32   0
  -2   6   0  675.30    3.75   0
  -8   1  -4    6.10    0.59   0
  -6  -1  -2  195.05    2.00   0
  -6   5  -2  335.32    3.43   0
  -6   6  -3  184.62    2.57   0
  -5   5  -1    1.70    0.40   0
  -7   4  -3   14.00    0.80   0
  -5   6  -2    6.32    0.60   0
  -4   4   0   36.41    0.95   0
  -4   6  -1   23.92    0.90   0
  -5  -2  -2    0.17    0.21   0
  -4   1   0    3.46    0.31   0
  -3   5   0    3.93    0.38   0
  -7   0  -3    5.90    0.52   0
  -6   4  -2    3.64    0.49   0
  -5   0  -1  106.39    1.40   0
  -4   3   0  142.70    1.72   0
  -8   0  -5    1.43    0.44   0
  -7   1  -3   41.33    1.16   0
  -7   2  -3    0.13    0.36   0
  -6   0  -2   23.57    0.78   0
  -5   4  -1    1.80    0.37   0
  -4   2   0    5.90    0.36   0
  -4   7  -3   -0.24    0.43   0
  -8   1  -5   10.11    0.71   0
  -8   2  -5    2.69    0.43   0
  -7   4  -4   23.06    0.99   0
  -6   5  -3   15.13    0.80   0
  -3   6  -1   14.65    0.67   0
  -2   5   0   11.14    0.49   0
  -5   1  -1    5.97    0.41   0
  -5   3  -1   -0.01    0.27   0
  -5   6  -3    4.38    0.54   0
  -4  -1  -1    6.99    0.32   0
  -4   5  -1   -0.02    0.26   0
  -1   5   0    3.88    0.29   0
  -7  -1  -4    2.89    0.42   0
  -6   2  -2   23.60    0.83   0
  -5   2  -1   19.54    0.68   0
  -4   6  -2   58.51    1.35   0
  -7   4  -5    2.64    0.50   0
  -3   1   0  431.52    2.30   0
  -2   6  -1    1.87    0.31   0
  -8   0  -6   12.94    0.77   0
  -6   4  -3    6.83    0.59   0
  -6   5  -4    1.80    0.43   0
  -3   3   0   23.63    0.65   0
  -7   0  -4    0.32    0.36   0
  -7   2  -4   17.20    0.83   0
  -6  -1  -3    4.48    0.39   0
  -5  -1  -2  339.61    2.32   0
  -5   6  -4    0.26    0.30   0
  -4   4  -1   52.09    1.11   0
  -3   2   0    3.27    0.25   0
  -2   4   0    2.40    0.26   0
  -7   1  -4   19.42    0.81   0
  -5   4  -2    0.54    0.27   0
  -3   5  -1   35.68    0.90   0
  -3   6  -2   56.82    1.24   0
  -7   3  -5   18.96    0.90   0
  -6   3  -3    0.84    0.30   0
  -5   6  -5    0.63    0.43   0
  -4   0  -1    0.27    0.18   0
  -4   6  -3   14.28    0.74   0
  -6   0  -3    0.36    0.27   0
  -6   4  -4    7.07    0.60   0
  -4   3  -1   11.46    0.52   0
  -4   5  -2   23.80    0.85   0
  -1   4   0  339.58    1.96   0
  -7  -1  -5   54.69    1.26   0
  -7   2  -5    4.83    0.53   0
  -6   2  -3  137.22    1.97   0
  -5   0  -2   20.80    0.64   0
  -4  -2  -2   18.29    0.45   0
  -4   1  -1    4.99    0.34   0
  -4   2  -1  354.52    2.49   0
  -2   3   0   20.67    0.53   0
  -7   3  -6    3.78    0.54   0
  -6  -2  -4   15.39    0.60   0
  -5   2  -2    0.42    0.25   0
  -4   6  -4    2.06    0.44   0
  -2   5  -1   11.71    0.50   0
  -2   6  -2    0.70    0.31   0
  -7   0  -5    0.09    0.27   0
  -7   1  -5   36.80    1.12   0
  -5  -2  -3   94.00    1.18   0
  -5   1  -2   28.81    0.77   0
  -5   4  -3   14.87    0.72   0
  -5   5  -4   31.18    1.06   0
  -6   3  -4   64.05    1.46   0
  -6   4  -5   38.47    1.21   0
  -3   6  -3   89.83    1.57   0
  -7   2  -6    1.22    0.41   0
  -4   4  -2    3.97    0.39   0
  -4   5  -3    4.83    0.48   0
  -4   6  -5  124.90    2.02   0
  -7  -1  -6    2.22    0.43   0
  -6  -1  -4   47.50    1.05   0
  -6   2  -4   11.31    0.66   0
  -6   4  -6   17.34    0.86   0
  -5   5  -5   -0.05    0.37   0
  -3   5  -2   11.27    0.55   0
  -1   5  -1    7.76    0.37   0
  -7   0  -6    1.72    0.43   0
  -7   1  -6    5.20    0.50   0
  -7   2  -7    0.14    0.37   0
  -5   3  -3    0.26    0.29   0
  -3   3  -1    7.43    0.39   0
  -6   0  -4    0.30    0.30   0
  -6   3  -5   59.69    1.45   0
  -5   4  -4    0.00    0.32   0
  -5   5  -6    0.49    0.39   0
  -3   6  -4    3.29    0.47   0
  -2   6  -3    5.10    0.46   0
  -7   1  -7   43.17    1.28   0
  -5  -1  -3   47.36    0.90   0
  -4  -1  -2 1339.01    3.98   0
  -4   3  -2    0.35    0.17   0
  -3   0  -1   55.81    0.75   0
  -2   4  -1   14.58    0.49   0
  -7   0  -7    2.36    0.47   0
  -6  -2  -5    8.91    0.51   0
  -5   2  -3   67.64    1.26   0
  -4   5  -4    0.88    0.36   0
  -3   2  -1  107.11    1.20   0
  -3   6  -5   60.34    1.36   0
  -6   2  -5   -0.09    0.33   0
  -6   3  -6   50.85    1.37   0
  -5   0  -3   73.97    1.18   0
  -5   1  -3   12.59    0.55   0
  -4   2  -2   21.55    0.64   0
  -3   1  -1    2.28    0.22   0
  -2   5  -2    1.22    0.25   0
  -7   0  -8   21.05    0.92   0
  -6   3  -7    3.36    0.49   0
  -5   4  -5  107.01    1.86   0
  -3   5  -3    4.63    0.43   0
  -7  -1  -8    6.74    0.63   0
  -6  -1  -5  360.84    2.89   0
  -6   1  -5    9.72    0.60   0
  -5   3  -4   15.20    0.67   0
  -4   1  -2    4.88    0.33   0
  -4   5  -5    0.03    0.36   0
  -6   0  -5   19.94    0.77   0
  -6   2  -6    7.79    0.60   0
  -5   4  -6   18.06    0.83   0
  -6  -2  -7    0.79    0.40   0
  -6   0  -6   18.56    0.82   0
  -6   2  -7   36.99    1.15   0
  -5  -5  -9  135.82    2.12   0
  -5   2  -4   55.48    1.13   0
  -4  -4  -5    0.79    0.26   0
  -4  -3  -4   43.21    0.90   0
  -3  -3  -3    8.77    0.37   0
  -6   2  -8   14.68    0.81   0
  -5  -4  -7   14.70    0.74   0
  -5   0  -4    2.51    0.33   0
  -3  -4  -4   13.56    0.48   0
  -6  -1  -7   31.97    1.11   0
  -5  -2  -5   -0.03    0.27   0
  -5   3  -5   12.79    0.64   0
  -4  -1  -3    0.07    0.14   0
  -4   3  -3    2.51    0.28   0
  -6  -2  -8  191.61    2.66   0
  -6   0  -7    6.95    0.60   0
  -4  -5  -7  142.99    1.92   0
  -6  -2  -9    0.36    0.33   0
  -6  -1  -8    2.90    0.53   0
  -5  -4  -8    8.72    0.66   0
  -6  -1  -9    9.88    0.74   0
  -6   0  -9    7.17    0.65   0
  -6   0  -8    3.77    0.47   0
  -5  -1  -5  175.34    2.08   0
  -5   2  -5   53.94    1.20   0
  -4   0  -3   85.02    1.18   0
  -4   2  -3    3.33    0.30   0
  -3   3  -2   69.92    0.92   0
  -5  -4 -10   17.62    0.93   0
  -5  -4  -9    4.33    0.57   0
  -5   3  -6   72.85    1.45   0
  -4  -5  -8   59.79    1.36   0
  -4  -2  -4    0.49    0.23   0
  -4   1  -3    3.88    0.32   0
  -5  -2  -6    4.18    0.45   0
  -5   0  -5  226.39    2.36   0
  -5   3  -7    9.77    0.66   0
  -4  -4  -6    1.62    0.26   0
  -3  -5  -6   10.00    0.49   0
  -3   0  -2    6.91    0.30   0
  -5   3  -8   22.32    0.94   0
  -4  -5  -9  110.63    1.91   0
  -4  -3  -5  124.78    1.60   0
  -5   2  -6    1.77    0.41   0
  -4   3  -4   12.44    0.53   0
  -3  -2  -3    4.76    0.27   0
  -3   1  -2  472.80    2.33   0
  -3   2  -2  132.61    1.24   0
  -5  -3 -10    2.24    0.53   0
  -5  -3  -9   13.08    0.81   0
  -5  -2  -7    1.31    0.39   0
  -5  -1  -6  199.82    2.35   0
  -4  -1  -4    2.52    0.29   0
  -5   0  -6   38.75    1.08   0
  -5   2  -9    2.14    0.51   0
  -5   2  -7   74.46    1.58   0
  -4  -4  -7    0.35    0.33   0
  -3  -4  -5   13.88    0.52   0
  -3  -3  -4  482.38    2.66   0
  -5  -2 -10   15.08    0.88   0
  -5  -2  -8    3.94    0.52   0
  -4   2  -4    3.31    0.32   0
  -3  -5  -7   76.63    1.35   0
  -5  -2  -9   16.76    0.89   0
  -5  -1  -7   84.69    1.64   0
  -5   0  -7    1.63    0.41   0
  -4  -3  -6  462.73    3.29   0
  -4  -2  -5   58.36    1.11   0
  -4   0  -4    3.60    0.33   0
  -2  -4  -4   42.10    0.71   0
  -2  -3  -3   35.62    0.60   0
  -5  -1 -10    0.36    0.34   0
  -5  -1  -9  131.59    2.29   0
  -5  -1  -8   52.49    1.41   0
  -5   0 -10    2.97    0.47   0
  -4  -4 -10    3.90    0.56   0
  -4  -4  -8   15.60    0.74   0
  -4   1  -4  923.50    4.13   0
  -4   3  -5    3.37    0.38   0
  -5   0  -9    8.04    0.63   0
  -5   0  -8    2.18    0.40   0
  -4  -4  -9   34.98    1.15   0
  -3  -5  -8  272.76    2.70   0
  -3  -1  -3   29.77    0.63   0
  -3   3  -3    1.34    0.22   0
  -4  -3  -7  142.71    1.98   0
  -4  -1  -5   11.59    0.51   0
  -4   2  -5   81.90    1.36   0
  -4   3  -6  369.88    3.09   0
  -3  -4  -6   43.31    0.95   0
  -4  -3 -10   40.85    1.33   0
  -4  -2  -6   38.17    0.98   0
  -4   3  -8    9.80    0.67   0
  -4   3  -7    3.13    0.45   0
  -3   4  -4  147.50    1.59   0
  -4  -3  -9  229.21    2.87   0
  -4  -3  -8  104.64    1.83   0
  -4   0  -5    2.82    0.29   0
  -4   1  -5   14.72    0.60   0
  -3  -3  -5    6.66    0.39   0
  -3  -2  -4    5.95    0.34   0
  -3   0  -3  128.13    1.28   0
  -3   1  -3  113.83    1.23   0
  -3   2  -3  147.91    1.41   0
  -4  -2 -10    2.75    0.52   0
  -4  -2  -7   33.12    1.00   0
  -4  -1  -6   83.22    1.43   0
  -4   2  -9   74.01    1.63   0
  -4   2  -6   12.73    0.61   0
  -3  -4  -7    0.02    0.28   0
  -4  -2  -9    0.12    0.39   0
  -4  -2  -8   23.61    0.94   0
  -4   0 -10    1.24    0.46   0
  -4   0  -6   24.43    0.81   0
  -4   1  -6    1.99    0.36   0
  -4   2  -8    7.33    0.62   0
  -4   2  -7    3.25    0.45   0
  -3  -4 -10   46.07    1.35   0
  -3   4  -5   24.39    0.75   0
  -4  -1  -7   28.35    0.94   0
  -4   1  -9   38.86    1.25   0
  -3  -4  -9   18.09    0.85   0
  -3  -4  -8   13.80    0.70   0
  -3   3  -4  123.53    1.45   0
  -2  -4  -5  139.45    1.42   0
  -4  -1  -9  110.51    2.07   0
  -4  -1  -8  291.24    3.11   0
  -4   0  -9   10.75    0.75   0
  -4   0  -7   75.10    1.50   0
  -4   1  -8   30.14    1.06   0
  -4   1  -7   48.92    1.23   0
  -3  -1  -4  115.24    1.31   0
  -3   4  -7   51.41    1.23   0
  -3   4  -6    2.77    0.40   0
  -4   0  -8   42.47    1.24   0
  -3  -3  -6   76.90    1.27   0
  -3  -2  -5  531.61    3.04   0
  -2  -3  -4 1423.43    4.11   0
  -3  -3 -10  175.48    2.61   0
  -3   0  -4   15.49    0.52   0
  -3   2  -4    6.62    0.38   0
  -3   3  -5    3.81    0.36   0
  -2   2  -2    1.63    0.16   0
  -3  -3  -9   33.54    1.15   0
  -3  -3  -7   10.47    0.56   0
  -3   1  -4  324.03    2.27   0
  -3   3  -8   31.30    1.07   0
  -2   4  -3   43.98    0.76   0
  -3  -3  -8    0.74    0.31   0
  -3   3  -7    2.58    0.44   0
  -3   3  -6  228.67    2.39   0
  -2  -4  -6    0.45    0.23   0
  -1  -4  -4    9.09    0.32   0
  -3  -2  -6    0.14    0.24   0
  -3  -1 -10    5.41    0.64   0
  -3  -1  -5   12.20    0.51   0
  -3   0 -10    5.69    0.64   0
  -3   2  -9   34.59    1.16   0
  -2  -4 -10    1.68    0.50   0
  -3  -2  -9    4.01    0.54   0
  -3   2  -5   80.78    1.29   0
  -3  -2  -8    6.77    0.58   0
  -3  -2  -7   15.30    0.69   0
  -3   0  -5    0.66    0.25   0
  -3   1  -9   -0.03    0.40   0
  -3   1  -5   12.29    0.54   0
  -3   2  -8   12.29    0.74   0
  -2  -4  -9   31.48    1.09   0
  -2  -4  -7   53.11    1.13   0
  -2  -1  -3    1.08    0.17   0
  -2   4  -8   36.61    1.12   0
  -3  -1  -9   55.94    1.52   0
  -3  -1  -6  381.91    2.93   0
  -3   0  -9    3.85    0.56   0
  -3   2  -7   23.45    0.90   0
  -3   2  -6    1.30    0.26   0
  -2  -4  -8   12.82    0.68   0
  -2  -3  -5    3.88    0.30   0
  -2   4  -4    1.87    0.26   0
  -3  -1  -8   63.78    1.50   0
  -3  -1  -7    1.55    0.37   0
  -3   1  -8  126.37    2.11   0
  -3   1  -6   86.42    1.47   0
  -2  -3 -10  114.02    2.18   0
  -2   4  -7  105.57    1.78   0
  -3   0  -8   10.38    0.66   0
  -3   0  -7  157.97    2.16   0
  -3   0  -6    6.38    0.42   0
  -3   1  -7    0.81    0.36   0
  -2   4  -6   13.71    0.67   0
  -2   4  -5    1.98    0.35   0
  -1  -4 -10   -0.04    0.46   0
  -2  -3  -9    0.64    0.46   0
  -2  -3  -6   78.75    1.29   0
  -2   3  -8   11.24    0.74   0
  -2  -3  -8  132.34    2.08   0
  -2  -1 -10   35.29    1.33   0
  -2   0 -10    1.55    0.52   0
  -2   2  -9   30.15    1.15   0
  -2   2  -3   30.37    0.62   0
  -1  -4  -5   16.44    0.52   0
  -2  -3  -7    3.74    0.37   0
  -2   1  -3  201.47    1.55   0
  -1  -3  -7    1.30    0.41   0
  -1  -3  -5   10.52    0.53   0
  -1  -2  -8   34.73    1.20   0
  -1  -3  -6   10.86    0.60   0
  -1   0  -8    2.82    0.51   0
   0  -4  -8   32.54    1.25   0
   0  -3  -9   72.06    1.88   0
   0   1  -9    3.75    0.58   0
   1  -3 -10   61.40    1.83   0
   2  -6  -7  125.18    2.40   0
   1  -5  -8  128.23    2.44   0
   2  -6  -6  202.76    2.78   0
  -1  -2  -7  103.68    1.85   0
  -1   2  -6    7.83    0.47   0
   0  -4  -4   47.84    0.96   0
   0  -2  -9   87.12    2.03   0
   0   0  -9   46.65    1.46   0
   1  -4  -9    9.17    0.84   0
   1  -2 -10   25.37    1.18   0
   1  -1 -10    2.65    0.67   0
   0  -4  -7  180.50    2.58   0
   1  -5  -7    5.99    0.68   0
   1  -5  -4   24.77    0.76   0
  -1  -2  -6   10.70    0.56   0
  -1  -2  -5  346.54    2.68   0
  -1  -1  -7   21.64    0.85   0
  -1   0  -7   82.19    1.58   0
   0  -4  -5   67.31    1.29   0
   0  -3  -8   36.63    1.31   0
   2  -5  -8   40.34    1.58   0
  -1   2  -5  250.08    2.06   0
   1  -5  -6    9.63    0.69   0
   1  -5  -5  411.18    3.34   0
   1  -3  -9    9.24    0.85   0
   2  -4  -9   76.18    2.17   0
  -1  -1  -6  121.11    1.78   0
  -1   1  -6  126.18    1.73   0
  -1   2  -4  143.65    1.35   0
   1  -4  -8   13.24    0.91   0
   1   1  -9   -0.14    0.56   0
   3  -5  -8    3.47    0.83   0
  -1  -1  -5   20.47    0.69   0
  -1  -1  -4  132.63    1.44   0
  -1   0  -6  134.65    1.84   0
   0  -3  -7   13.14    0.79   0
   0  -2  -8   22.68    1.04   0
   1  -2  -9    0.40    0.50   0
  -1   1  -5    1.49    0.26   0
   0  -1  -8    1.72    0.50   0
   0   0  -8   38.45    1.29   0
   1  -1  -9   99.06    2.22   0
   1   0  -9   52.79    1.64   0
   2  -5  -7    4.60    0.72   0
   2  -3  -9    3.13    0.73   0
  -1   1  -4    1.57    0.22   0
   0   2  -7   12.61    0.72   0
   1  -3  -8   22.61    1.11   0
   1   2  -8   94.13    1.94   0
   2  -5  -6    6.36    0.68   0
   2   1  -9   17.67    1.13   0
   3  -5  -7   36.49    1.55   0
   2  -2  -9   19.16    1.19   0
   4  -5  -7    0.67    0.75   0
   0  -3  -5   17.82    0.68   0
   0  -3  -4   64.80    1.10   0
   0   1  -7    0.54    0.40   0
   1  -4  -6   43.21    1.27   0
   2  -5  -5   23.22    0.96   0
   2  -1  -9    2.05    0.63   0
   2   0  -9    6.63    0.74   0
   3  -4  -8  154.62    3.15   0
   0  -1  -7   10.81    0.71   0
   0   0  -7   95.09    1.84   0
   1  -4  -3   11.41    0.47   0
   1  -2  -8   32.91    1.25   0
   1   1  -8    3.64    0.61   0
   2  -5  -4    4.55    0.45   0
   0  -2  -6    2.99    0.43   0
   1  -4  -5  142.93    2.00   0
   1  -3  -7  156.13    2.52   0
   1  -1  -8    2.25    0.55   0
   1   0  -8   57.09    1.63   0
   2  -4  -7    9.24    0.82   0
   2  -3  -8    0.27    0.55   0
   3  -5  -6    2.04    0.71   0
   0   2  -6   15.09    0.70   0
   1  -4  -4   63.91    1.20   0
   2   2  -8  208.95    3.12   0
   4  -5  -6   18.45    1.20   0
   3  -3  -8    2.46    0.73   0
   0  -2  -5   36.53    0.97   0
   0  -1  -6   73.33    1.50   0
   2  -2  -8  112.50    2.47   0
   3  -5  -5   18.60    0.99   0
   3  -4  -7    7.89    0.94   0
   0   1  -6    0.02    0.29   0
   1  -3  -6    4.74    0.52   0
   1  -2  -7   61.25    1.56   0
   1   2  -7    0.32    0.44   0
   2  -4  -6  227.84    3.05   0
   2  -1  -8    2.22    0.63   0
   2   1  -8    0.76    0.58   0
   4  -4  -7    0.74    0.73   0
   0  -2  -4  317.51    2.42   0
   0  -2  -3   39.22    0.74   0
   2  -3  -7   11.27    0.88   0
   3  -5  -4    2.55    0.50   0
   3  -2  -8  125.92    2.86   0
   4  -2  -8   68.08    2.20   0
   1  -1  -7    7.75    0.67   0
   1   1  -7    1.43    0.48   0
   3   1  -8    7.17    0.89   0
   0  -1  -5   20.73    0.75   0
   0   2  -5   33.87    0.88   0
   1  -3  -5   15.91    0.72   0
   1   3  -6    0.28    0.39   0
   2  -4  -5    0.63    0.39   0
   3  -1  -8    0.46    0.52   0
   3   0  -8   17.71    1.20   0
   4  -1  -8   11.98    1.11   0
   0   3  -4    2.09    0.29   0
   3  -3  -7   27.31    1.38   0
   5  -4  -6   94.02    2.44   0
   0   0  -5    1.76    0.33   0
   0   1  -5  131.08    1.73   0
   1  -2  -6  161.71    2.30   0
   2  -2  -7    4.76    0.55   0
   2   2  -7    2.96    0.59   0
   3   3  -7    1.41    0.70   0
   4  -4  -6   61.41    1.99   0
   0  -1  -4   22.97    0.68   0
   2  -4  -4   55.27    1.24   0
   2  -3  -6    0.52    0.41   0
   1  -1  -6    2.43    0.43   0
   1   2  -6  295.72    3.00   0
   2  -4  -3    5.85    0.42   0
   2  -4  -2 1331.53    4.41   0
   2  -1  -7   15.76    0.94   0
   2   1  -7    6.59    0.72   0
   3  -2  -7    5.84    0.81   0
   1  -3  -3    0.82    0.22   0
   2   0  -7    0.04    0.35   0
   3  -4  -5   -0.17    0.48   0
   3   2  -7   20.92    1.20   0
   4  -2  -7   21.49    1.32   0
   0   2  -4    4.83    0.35   0
   1  -2  -5   32.10    0.97   0
   1   0  -6  154.49    2.22   0
   1   1  -6   -0.04    0.32   0
   4   2  -7    2.65    0.74   0
   0   0  -4  276.26    2.21   0
   2  -2  -6   66.63    1.63   0
   2   3  -6    0.52    0.46   0
   3  -1  -7   72.90    2.06   0
   3   0  -7    2.49    0.68   0
   3   1  -7    1.96    0.68   0
   4  -4  -5   28.13    1.33   0
   4  -1  -7   29.71    1.51   0
   5  -3  -6    9.27    1.01   0
   0   1  -4   10.38    0.47   0
   1   3  -5   96.87    1.57   0
   4  -3  -6   28.97    1.39   0
   4   0  -7   63.39    2.07   0
   3  -4  -4    5.69    0.51   0
   1  -1  -5   38.79    1.05   0
   2  -1  -6    0.06    0.40   0
   2   2  -6   27.26    1.09   0
   3  -2  -6    1.20    0.58   0
   1  -2  -4  349.83    2.72   0
   3   3  -6    1.27    0.59   0
   4  -4  -4   73.44    1.87   0
   5  -4  -4    9.90    0.94   0
   5  -2  -6    6.22    0.88   0
   6  -3  -5    1.66    0.75   0
   1   0  -5    4.33    0.43   0
   1   2  -5    0.40    0.22   0
   2  -3  -4    3.32    0.41   0
   2   0  -6  719.88    5.16   0
   2   1  -6    1.05    0.46   0
   3  -4  -3   30.37    0.96   0
   3  -3  -5  142.29    2.46   0
   4  -2  -6   77.63    2.17   0
   4   3  -6   50.26    1.77   0
   1   1  -5   23.85    0.83   0
   2  -2  -5    9.89    0.65   0
   3  -1  -6   24.38    1.19   0
   4  -3  -5   47.91    1.67   0
   5  -3  -5    5.78    0.87   0
   3  -4  -2  556.00    3.40   0
   3   2  -6   65.08    1.84   0
   4  -1  -6    1.11    0.65   0
   5  -1  -6    2.31    0.73   0
   5   2  -6    3.43    0.80   0
   1  -2  -3    9.16    0.43   0
   3   0  -6  425.01    4.57   0
   3   4  -5    4.28    0.65   0
   4  -4  -3  200.06    2.72   0
   4   2  -6   45.02    1.70   0
   5   0  -6   18.23    1.22   0
   5   1  -6   22.41    1.29   0
   2   3   1   54.13    0.88   0
   5   7   8    1.73    0.57   0
   2   7   3    0.09    0.33   0
   2   8   4    0.88    0.45   0
   3   2   2   33.90    0.72   0
   3   3   2   98.35    1.32   0
   3   7   4    1.48    0.44   0
   3   8   5   17.27    0.94   0
   4   5   4  405.25    3.49   0
   4   8   7   14.41    0.92   0
   5   2   6    3.60    0.45   0
   5   5   6    4.60    0.59   0
   5   6   7    1.90    0.54   0
   1   5   1   10.32    0.45   0
   3   9   7   68.35    1.80   0
   4   0   5    2.44    0.31   0
   4   1   4    2.24    0.28   0
   4   6   5    9.37    0.66   0
   4   7   6   76.99    1.82   0
   5   3   6   99.72    1.78   0
   5   6   8   22.79    1.12   0
   2   9   6   32.28    1.24   0
   3   5   3    1.45    0.32   0
   4   4   4   38.49    1.03   0
   4   8   8  154.14    2.68   0
   5   2   7    1.13    0.40   0
   5   5   7   16.36    0.91   0
   2   5   2  606.07    3.44   0
   3   8   6   77.74    1.82   0
   4   2   4    0.46    0.25   0
   4   3   4   43.20    1.02   0
   5   4   7   13.50    0.81   0
   4   7   7   83.98    1.95   0
   5   3   7  242.17    2.82   0
   5   4  10   14.98    0.93   0
   5   5   9  154.13    2.65   0
   1   6   2   -0.13    0.22   0
   3   6   4    3.45    0.45   0
   4   5   5  126.78    2.01   0
   5   3   8   26.73    1.06   0
   5   3   9   12.89    0.83   0
   5   4   8    8.86    0.77   0
   5   4   9    4.57    0.63   0
   1   8   4    1.32    0.43   0
   2   8   5    5.88    0.62   0
   2   9   7   18.51    1.01   0
   3   4   3  625.47    3.58   0
   4   6   6   28.33    1.07   0
   1   4   1    1.53    0.20   0
   1   7   3   16.13    0.69   0
   2   6   3    4.13    0.36   0
   2   7   4  154.84    2.16   0
   4   1   5   10.95    0.50   0
   4   7   8   15.39    0.90   0
   4   7   9   40.92    1.45   0
   2   4   2   86.60    1.20   0
   3   1   3   27.26    0.61   0
   4   4   5    0.39    0.22   0
   3   3   3   10.39    0.45   0
   3   8   8   15.52    0.94   0
   4   2   5   59.06    1.14   0
   4   5   6  202.90    2.63   0
   4   6   7   16.22    0.91   0
   0   5   1    2.64    0.24   0
   2   8   6    0.69    0.48   0
   3   2   3    4.41    0.29   0
   3   5   4   81.94    1.46   0
   3   7   6  211.91    2.83   0
   1   9   7    0.63    0.53   0
   3   6   5    3.03    0.46   0
   4   1   6   80.74    1.31   0
   4   6   8   53.99    1.56   0
   4   6   9   17.99    1.02   0
   1   8   5   50.68    1.36   0
   2   3   2  101.17    1.18   0
   4   4   6    1.15    0.35   0
   4   5   7  145.66    2.35   0
   2   5   3    0.02    0.25   0
   2   7   5    0.31    0.39   0
   2   8   7   12.78    0.87   0
   3   7   7    9.05    0.69   0
   4   1   7   26.69    0.87   0
   4   2   6   35.35    0.95   0
   4   3   6  461.34    3.53   0
   0   6   2    1.90    0.28   0
   0   7   3   44.67    1.05   0
   1   5   2  111.82    1.37   0
   3   0   4   15.22    0.44   0
   3   4   4   13.05    0.59   0
   3   7   8   42.76    1.45   0
   4   5   8   61.79    1.64   0
   1   7   4  191.25    2.31   0
   3   6   6   23.33    0.97   0
   4   3  10   39.22    1.36   0
   4   4  10    5.77    0.69   0
   1   6   3   60.91    1.17   0
   3   5   5    9.67    0.57   0
   4   2   7   33.32    1.00   0
   4   2   8   23.92    0.94   0
   4   2   9    0.11    0.44   0
   4   3   7  143.31    2.12   0
   4   4   8   16.79    0.90   0
   4   4   9   31.10    1.23   0
   1   8   6    3.73    0.57   0
   3   3   4  476.47    3.02   0
   4   3   8  106.53    1.95   0
   4   3   9  227.66    2.96   0
   0   8   5  149.22    2.23   0
   3   1   4  121.96    1.32   0
   3   2   4    5.52    0.37   0
   3   6   7   38.58    1.28   0
   3   6  10   13.87    0.96   0
   2   4   3  188.92    1.83   0
   3   6   8   20.81    1.04   0
   3   6   9    0.17    0.49   0
   1   8   7   44.03    1.38   0
   2   6   5   64.34    1.40   0
   2   7   7   27.44    1.12   0
   3   4   5   14.54    0.62   0
   3   5   6    8.95    0.59   0
   1   7   5    3.59    0.47   0
   1   8   8   15.08    0.94   0
   2   5   4  111.77    1.61   0
   3   0   5    0.81    0.20   0
   2   7   8   65.38    1.71   0
   0   6  -2   40.49    1.41   0
   0   8  -1    4.17    0.83   0
   2   6  -2   16.56    1.13   0
   3   1  -1   21.70    0.72   0
   3   4  -2    6.46    0.69   0
   3   5  -2  200.16    3.25   0
   4   2  -1    1.09    0.37   0
   1   6  -2   10.80    0.92   0
   2   8  -1   17.30    1.28   0
   5   2   0   69.28    1.48   0
   0   5  -2   20.58    0.95   0
   1   8  -1   57.29    1.99   0
   2   3  -2   70.23    1.57   0
   4   6  -1   20.17    1.26   0
   7   6   2   10.69    1.05   0
   2   4  -2   70.50    1.73   0
   3   7  -1    0.11    0.67   0
   4   3  -1    0.82    0.42   0
   4   8   0   13.41    1.20   0
   6   3   1   10.20    0.84   0
   0   4  -2    2.59    0.37   0
   1   3  -2    2.25    0.43   0
   1   5  -2   36.99    1.30   0
   2   9   0   14.95    1.26   0
   4   1   0   20.19    0.69   0
   4   5  -1    2.68    0.67   0
   1   4  -2   58.80    1.48   0
   5   3   0  411.93    3.92   0
   5   8   1    1.07    0.73   0
   6   6   1    6.33    0.80   0
  -1   6  -1   -0.34    0.43   0
   0   7  -1    8.06    0.80   0
   2   7  -1   11.13    1.03   0
   4   9   1   31.41    1.58   0
   5   4   0    0.10    0.52   0
   5   5   0   58.32    1.84   0
   6   4   1   17.20    1.05   0
   6   5   1  168.69    3.04   0
   1   7  -1   -0.10    0.61   0
   3   6  -1    9.32    0.81   0
   3   8   0   -0.01    0.66   0
   4   7   0   42.83    1.79   0
   0   8   0    6.68    0.85   0
   3   5  -1   21.23    1.10   0
   3   9   1    2.46    0.80   0
   5   7   1   57.31    2.03   0
   7   6   3    0.56    0.77   0
  -1   5  -1    8.33    0.60   0
   0   6  -1    0.91    0.47   0
   1   8   0    0.72    0.69   0
   2   6  -1   78.73    2.05   0
   2   8   0    5.00    0.76   0
   3   3  -1   18.37    0.81   0
   3   4  -1   22.91    1.03   0
   2   9   1    1.87    0.82   0
   4   2   0   23.75    0.84   0
   4   6   0   14.64    1.01   0
   4   8   1   -0.25    0.69   0
   1   9   1    5.96    0.95   0
   2   2  -1   70.77    1.29   0
   3   7   0  198.15    3.53   0
   4   9   2   47.16    1.96   0
   5   2   1   71.47    1.43   0
   5   8   2   10.00    1.07   0
   6   6   2   43.58    1.72   0
  -1   4  -1    4.44    0.38   0
   2   5  -1    5.59    0.57   0
   4   5   0    6.66    0.74   0
   0   5  -1  251.38    2.92   0
   2   4  -1  160.13    2.38   0
   4   3   0  925.32    5.51   0
   6   4   2    4.64    0.69   0
   6   5   2   62.61    1.88   0
   1   5  -1  133.25    2.27   0
   2   3  -1  196.86    2.36   0
   2   7   0  406.22    4.81   0
   3   8   1    0.50    0.69   0
   4   7   1   44.83    1.78   0
   5   3   1    1.61    0.43   0
   0   7   0   16.84    1.00   0
   1   7   0   10.87    0.94   0
   3   6   0    0.66    0.44   0
   3   9   2    0.31    0.68   0
   5   4   1   99.60    2.09   0
   6   7   3    0.92    0.74   0
   0   4  -1    8.96    0.57   0
   1   4  -1   73.20    1.54   0
   5   7   2   95.41    2.50   0
   0   8   1    5.28    0.78   0
   1   3  -1  149.65    1.91   0
   1  10   3   22.43    1.40   0
   2  10   3    0.88    0.77   0
   4   8   2    5.14    0.91   0
   6   8   4  247.23    4.07   0
  -1   6   0  158.81    2.22   0
   1   8   1    1.37    0.70   0
   2   9   2   73.31    2.32   0
   3   5   0  100.85    2.11   0
   4   1   1    7.71    0.42   0
   4   9   3   56.24    2.10   0
   5   8   3    8.08    0.99   0
   6   6   3    1.32    0.76   0
   3   7   1    5.02    0.76   0
   3   4   0    1.76    0.45   0
   6   5   3   33.02    1.40   0
   0   6   0   99.07    1.96   0
   3   3   0  362.26    3.18   0
   3   8   2   17.74    1.24   0
   4   5   1    2.94    0.61   0
   6   7   4   -0.15    0.69   0
   2   5   0   50.71    1.43   0
   3   9   3   17.80    1.29   0
   4   7   2  321.92    4.39   0
   5   5   2  240.79    3.39   0
   6   4   3   44.60    1.46   0
   2   7   1    3.86    0.61   0
   2  10   4    0.15    0.58   0
   5   7   3   98.60    2.50   0
  -2   7   7  303.97    3.45   0
   0   4   6   29.86    0.82   0
   0   6   3   23.49    0.79   0
   0   6   4    6.11    0.49   0
  -3   8   0    0.91    0.43   0
  -2   8   5   41.17    1.36   0
  -1   4  -2    4.70    0.27   0
   0   4   0  247.87    1.71   0
   0   5   1    2.63    0.29   0
  -2   8   2   71.46    1.62   0
  -1   5   7    5.98    0.53   0
  -1   6   0  158.74    1.80   0
  -1   7   2   19.30    0.79   0
  -1   7   5    6.01    0.58   0
  -2   8   3    8.99    0.69   0
  -2   8   4  162.29    2.52   0
  -1   4   7    7.40    0.51   0
  -1   7   3  218.29    2.56   0
  -1   7   4   53.06    1.34   0
  -2   6   7  115.08    2.04   0
  -2   7   0   18.10    0.76   0
  -1   5  -1    8.50    0.40   0
  -1   6   6   57.62    1.36   0
   0   5   2   66.67    1.11   0
  -4   8   0   31.04    1.14   0
  -3   8   1    1.94    0.41   0
  -3   8   5    0.94    0.40   0
   0   4   5   68.27    1.17   0
   0   5   3   17.37    0.62   0
   0   5   4   15.94    0.61   0
  -3   7  -1   26.81    0.92   0
  -3   8   2   45.57    1.38   0
  -3   8   4   98.24    2.10   0
   0   2   5   33.54    0.64   0
  -3   6   7    0.34    0.52   0
  -3   7   6   12.12    0.88   0
  -3   8   3    3.03    0.55   0
  -2   6  -1    1.59    0.31   0
  -2   7   1   96.85    1.70   0
  -2   7   5    6.12    0.62   0
  -1   5   6    9.64    0.60   0
  -1   6   5    6.99    0.55   0
   0   3   5   17.16    0.54   0
   0   4   1    0.21    0.12   0
  -4   8   1    9.71    0.76   0
  -2   5   7    4.48    0.54   0
   0   4   4   47.06    0.93   0
  -2   5  -2    1.25    0.23   0
  -2   6   6  186.86    2.55   0
  -2   7   2    1.12    0.38   0
  -2   7   4    0.59    0.40   0
  -1   6   2   90.05    1.47   0
  -1   6   4   50.29    1.21   0
   0   4   2  351.02    2.24   0
  -4   8   3    1.58    0.43   0
  -3   7   0   61.04    1.40   0
  -2   7   3   46.21    1.28   0
  -1   5   0    3.81    0.32   0
  -1   6   3   28.47    0.88   0
   0   4   3   68.78    1.06   0
  -4   7  -1    1.39    0.46   0
  -3   5   7   35.45    1.25   0
  -3   7   5   49.44    1.52   0
  -1   4   6   42.96    1.02   0
   0   3   4   67.80    0.99   0
  -1   4  -1    4.15    0.26   0
  -4   7   5    4.07    0.65   0
  -3   6   6   99.51    2.08   0
  -3   7   1  238.29    2.84   0
  -3   7   4    0.45    0.46   0
  -2   6   0  662.73    3.91   0
  -2   6   5   18.57    0.86   0
  -1   3   6    5.26    0.39   0
   0   2   4  310.26    1.83   0
  -5   7  -1    0.57    0.51   0
  -4   6   6    1.61    0.60   0
  -3   7   3   53.35    1.50   0
  -2   5   6    5.52    0.54   0
  -1   5   1  108.91    1.43   0
   0   3   3   62.99    0.91   0
  -4   7   0    2.75    0.52   0
  -3   7   2   -0.07    0.29   0
  -1   5   4   26.80    0.82   0
  -5   7   4   52.23    1.72   0
  -4   7   4   22.07    1.10   0
  -3   6  -1   14.44    0.68   0
  -2   6   4  210.52    2.59   0
  -1   4   5  138.45    1.77   0
  -1   5   2    4.71    0.39   0
  -1   5   3   27.56    0.82   0
  -5   7   0    0.39    0.48   0
  -4   7   1   43.11    1.39   0
  -4   7   3  175.87    2.91   0
  -3   6   5   -0.30    0.43   0
  -2   5  -1   11.51    0.50   0
  -2   6   2   44.77    1.16   0
  -2   6   3    8.36    0.60   0
  -5   7   3    4.26    0.70   0
  -4   7   2   11.76    0.84   0
  -3   5   6    3.39    0.58   0
  -2   4   6  204.11    2.36   0
  -5   5   6   29.63    1.34   0
  -5   7   1   -0.07    0.51   0
  -5   7   2    7.18    0.77   0
  -1   4   0  351.19    2.23   0
  -4   5   6   20.56    1.13   0
  -3   5  -2   13.48    0.63   0
  -3   6   0  278.79    2.86   0
  -2   4  -2   51.83    0.88   0
  -1   3   5   17.24    0.62   0
  -1   4   4   62.79    1.18   0
  -4   6  -1   24.87    0.99   0
  -2   3   6    0.80    0.35   0
  -4  -3  -7  143.06    2.08   0
  -4  -2  -6   32.97    0.94   0
  -4   1  -6    1.84    0.31   0
  -3  -5  -7   76.17    1.52   0
  -4  -3 -10   40.73    1.41   0
  -4   1  -9   38.01    1.18   0
  -2  -6  -7    2.41    0.45   0
  -2  -5  -5    6.18    0.41   0
  -4  -3  -9  226.84    3.06   0
  -4  -3  -8  102.06    1.92   0
  -4  -1  -6   79.93    1.41   0
  -4   0 -10    0.47    0.45   0
  -4   0  -6   23.64    0.79   0
  -4   1  -8   28.65    1.01   0
  -4   1  -7   43.09    1.11   0
  -3  -5 -10   28.65    1.21   0
  -3  -2  -4    5.51    0.36   0
  -4  -2 -10    2.26    0.53   0
  -4  -2  -7   33.66    1.06   0
  -4  -1 -10  116.83    2.24   0
  -3  -5  -9   17.19    0.94   0
  -3  -5  -8  277.78    3.12   0
  -3   2  -4    5.93    0.33   0
  -2  -6 -10   10.16    0.86   0
  -2  -6  -8    4.13    0.56   0
  -2  -4  -4   41.56    0.82   0
  -4  -2  -9    0.06    0.42   0
  -4  -2  -8   23.78    1.00   0
  -4  -1  -7   27.27    0.95   0
  -4   0  -9   11.08    0.77   0
  -4   0  -8   41.63    1.24   0
  -4   0  -7   72.76    1.48   0
  -3  -3  -5    6.47    0.43   0
  -2  -6  -9   12.91    0.87   0
  -1  -5  -4    0.48    0.20   0
  -4  -1  -8  280.83    3.15   0
  -3  -1  -4  120.51    1.41   0
  -1  -4  -3  341.21    1.99   0
  -3  -4  -7    0.49    0.36   0
  -3   1  -4  329.84    2.23   0
  -1  -6  -6    0.36    0.32   0
  -3  -4 -10   46.68    1.50   0
  -3  -3 -11    5.39    0.70   0
  -2  -5  -6   74.14    1.37   0
  -3  -4  -9   16.61    0.94   0
  -3  -4  -8   13.79    0.80   0
  -3  -3  -6   81.76    1.46   0
  -3  -2  -5  516.04    3.26   0
  -3   2  -5   77.53    1.19   0
  -3  -3 -10  192.11    3.02   0
  -2  -2  -3  105.49    1.13   0
  -1  -6 -10    3.42    0.66   0
  -1  -6  -7    2.02    0.45   0
  -3   2  -8   12.44    0.72   0
  -2  -5  -7    0.32    0.37   0
  -2  -4  -5  143.93    1.72   0
  -1  -6  -9   37.89    1.32   0
  -3  -3  -9   33.47    1.26   0
  -3  -3  -7   11.71    0.68   0
  -3  -1  -5   12.09    0.54   0
  -3   0 -10    6.05    0.68   0
  -3   1  -9    0.66    0.45   0
  -3   1  -5   11.59    0.51   0
  -3   2  -7   20.59    0.80   0
  -3   2  -6    1.84    0.33   0
  -2  -5  -9   12.15    0.85   0
  -2  -5  -8  162.70    2.44   0
  -2  -3  -4 1413.28    4.72   0
  -1  -6  -8    2.05    0.52   0
  -3  -3  -8    1.07    0.35   0
  -3  -2  -6    0.14    0.26   0
  -1  -5  -5    1.96    0.31   0
  -3  -2  -9    5.37    0.64   0
  -3  -2  -8    5.57    0.56   0
  -3  -2  -7   16.88    0.78   0
  -3  -1  -9   53.75    1.53   0
  -3  -1  -6  380.65    3.04   0
  -3   0  -9    3.32    0.49   0
  -3   1  -8  126.15    2.06   0
  -3   1  -6   82.36    1.40   0
  -2  -4 -10    2.67    0.58   0
  -2  -4  -6    0.49    0.29   0
  -3  -1  -8   64.91    1.56   0
  -3   0  -8   10.54    0.72   0
  -3   1  -7    0.66    0.29   0
  -3  -1  -7    2.06    0.32   0
  -3   0  -7  145.36    2.07   0
  -2  -4  -9   30.15    1.21   0
  -2   2  -3   28.45    0.55   0
  -1  -5  -6  461.15    3.39   0
  -1  -4  -4    8.85    0.40   0
  -5   3   3    8.71    0.59   0
  -4   8   2   26.78    1.25   0
  -3   8   2   47.66    1.57   0
  -1   7   2   19.70    0.79   0
   0   5   2   69.55    1.08   0
  -5   4   3   96.26    1.91   0
  -4   6   3   38.29    1.36   0
  -3   9   0    0.84    0.59   0
  -2   6   3    9.32    0.65   0
  -6   2   2    9.24    0.64   0
  -5   7   2    6.97    0.75   0
  -3   6   3    0.83    0.45   0
  -2   3   3   26.14    0.78   0
  -4   3   3   30.24    0.98   0
  -4   5   3   71.00    1.70   0
  -2   8   1    2.84    0.54   0
   0   6   1   25.41    0.71   0
  -6   5   2   34.92    1.29   0
  -5   1   2    7.62    0.48   0
  -4   7   2   10.40    0.85   0
  -3   5   3  223.62    2.78   0
  -2   4   3    5.99    0.43   0
  -2   7   2    1.23    0.43   0
  -1   6   2   94.69    1.50   0
  -7   5   1    2.32    0.57   0
  -6   3   2    7.49    0.64   0
  -6   4   2    0.66    0.46   0
  -3   4   3   28.11    0.93   0
  -3   7   2   -0.30    0.44   0
  -3   8   1    1.92    0.61   0
  -1   7   1   47.38    1.15   0
  -5   6   2    4.41    0.63   0
  -7   3   1   22.60    0.98   0
  -7   4   1  177.23    2.63   0
  -2   1   2    2.60    0.23   0
  -2   8   0   40.71    1.30   0
  -6   6   1   71.98    1.82   0
  -5   2   2    0.28    0.29   0
  -5   5   2    2.43    0.51   0
  -5   7   1    0.24    0.48   0
  -4   6   2  127.21    2.31   0
  -2   6   2   47.84    1.26   0
  -1   5   2    3.85    0.32   0
   0   5   1    2.63    0.25   0
  -4   8   0   28.24    1.25   0
  -3   6   2    2.89    0.52   0
  -3   8   0    1.84    0.59   0
  -2   7   1  104.90    1.91   0
   0   6   0  107.70    1.33   0
  -5   3   2   48.02    1.24   0
  -5   4   2   20.07    0.90   0
  -4   7   1   35.71    1.33   0
  -1   4   2  354.73    2.38   0
  -1   7   0    9.97    0.57   0
  -4   5   2   11.24    0.73   0
  -2   5   2    0.41    0.30   0
  -1   6   1    1.79    0.29   0
  -7   5   0   14.20    0.87   0
  -5   6   1   61.51    1.65   0
  -4   8  -1   74.90    1.88   0
  -3   5   2   68.73    1.48   0
  -3   8  -1   33.24    1.25   0
   0   4   1    0.50    0.15   0
  -6   4   1  132.12    2.19   0
  -5   7   0    0.47    0.48   0
  -4   4   2   17.21    0.79   0
  -2   2   2    1.00    0.17   0
  -7   4   0  184.71    2.65   0
  -6   2   1  298.87    2.87   0
  -6   3   1    3.28    0.49   0
  -6   6   0    2.75    0.54   0
  -3   4   2  476.82    3.49   0
  -2   3   2    6.46    0.40   0
  -2   4   2 1362.44    5.36   0
  -2   7   0   16.99    0.82   0
  -8   3  -1   34.69    1.17   0
  -4   6   1  119.68    2.18   0
  -4   7   0    2.20    0.54   0
  -4   8  -2    5.55    0.72   0
  -3   3   2    7.34    0.47   0
  -3   8  -2  142.30    2.37   0
  -7   2   0   25.02    0.94   0
  -7   3   0  499.72    4.12   0
  -5   5   1    9.52    0.65   0
  -3   6   1   64.49    1.53   0
  -3   7   0   60.75    1.58   0
  -1   5   1  109.19    1.38   0
  -6   5  -3   14.55    0.73   0
  -4   1   0    3.50    0.28   0
  -4   2   0    5.26    0.36   0
  -4   5  -1    0.14    0.32   0
  -7   4  -4   21.41    0.93   0
  -3   4   0  284.81    2.07   0
  -8  -1  -5   36.76    1.19   0
  -8   2  -5    2.45    0.49   0
  -7   1  -3   39.74    1.19   0
  -7   2  -3   -0.22    0.34   0
  -5   0  -1  103.15    1.45   0
  -5   5  -2    9.45    0.58   0
  -8  -2  -6   25.04    1.01   0
  -8   0  -5    1.21    0.43   0
  -8   1  -5   10.15    0.72   0
  -7  -2  -4    9.43    0.59   0
  -6   0  -2   22.83    0.81   0
  -5  -2  -2   -0.01    0.21   0
  -5   1  -1    5.91    0.42   0
  -4  -3  -2   17.20    0.51   0
  -7  -3  -5  325.28    3.11   0
  -6  -2  -3   67.30    1.31   0
  -6   1  -2   94.98    1.62   0
  -6   2  -2   23.17    0.86   0
  -6   5  -4    2.37    0.52   0
  -5   2  -1   20.99    0.70   0
  -3  -2  -1   83.98    0.95   0
  -7   4  -5    3.06    0.54   0
  -6   4  -3    6.65    0.60   0
  -4  -1  -1    8.05    0.40   0
  -3   1   0  429.43    2.35   0
  -3   3   0   22.90    0.60   0
  -2   4   0    2.07    0.21   0
  -8  -1  -6   13.21    0.81   0
  -4   4  -1   52.04    1.05   0
  -3   2   0    2.75    0.25   0
  -3   5  -1   33.21    0.79   0
  -8  -2  -7    9.10    0.73   0
  -8   0  -6   13.46    0.81   0
  -8   1  -6   -0.06    0.38   0
  -7   2  -4   18.25    0.88   0
  -6  -3  -4   39.24    1.02   0
  -5   4  -2    0.45    0.33   0
  -7   0  -4    0.40    0.30   0
  -7   1  -4   18.82    0.89   0
  -6  -1  -3    3.23    0.40   0
  -5  -1  -2  328.15    2.59   0
  -5   5  -3   -0.03    0.35   0
  -7  -3  -6   -0.04    0.39   0
  -7  -2  -5    1.75    0.38   0
  -4   0  -1    0.59    0.22   0
  -4   5  -2   22.10    0.75   0
  -6   4  -4    6.47    0.61   0
  -4   3  -1   11.46    0.51   0
  -6   0  -3    0.41    0.25   0
  -6   1  -3   62.12    1.35   0
  -6   2  -3  135.51    2.01   0
  -4   1  -1    4.74    0.35   0
  -2   3   0   21.75    0.49   0
  -7   2  -5    4.86    0.50   0
  -7   3  -6    3.27    0.52   0
  -5   0  -2   22.60    0.71   0
  -5   2  -2    0.66    0.27   0
  -4  -2  -2   18.42    0.55   0
  -4   2  -1  344.72    2.47   0
  -7   0  -5    0.08    0.36   0
  -7   1  -5   37.76    1.22   0
  -5   1  -2   30.37    0.84   0
  -5   5  -4   30.98    1.00   0
  -3  -1  -1    0.59    0.16   0
  -3   4  -1  115.05    1.34   0
  -7  -3  -7   17.32    0.84   0
  -7  -2  -6   35.01    1.11   0
  -6  -3  -5   14.77    0.67   0
  -6   4  -5   38.57    1.17   0
  -5  -2  -3   89.61    1.33   0
  -5   4  -3   15.75    0.68   0
  -7   2  -6    1.52    0.44   0
  -4   4  -2    3.38    0.33   0
  -6  -1  -4   44.54    1.08   0
  -6   2  -4   10.81    0.62   0
  -4   5  -3    4.04    0.39   0
  -7   1  -6    4.65    0.48   0
  -8  -3  -9   11.30    0.76   0
  -8  -1 -12    1.35    0.31   0
  -7  -4  -8    2.40    0.61   0
  -6  -5 -10    1.03    0.44   0
  -6  -5  -9   67.25    1.92   0
  -8  -2 -11   54.01    1.38   0
  -8  -2  -7   10.39    0.84   0
  -8   0 -12   52.78    0.99   0
  -7  -4 -10   11.28    0.86   0
  -7  -4  -9   12.08    0.93   0
  -7  -3 -12    9.95    0.67   0
  -5  -5 -11   49.16    1.66   0
  -8  -1  -6   10.99    0.86   0
  -7  -1 -13    0.65    0.24   0
  -4  -5 -11    8.03    0.86   0
  -8  -2 -10  119.52    2.24   0
  -8  -2  -8    9.43    0.84   0
  -7   0 -13    4.93    0.33   0
  -5  -5 -10    0.66    0.65   0
  -8  -2  -9   11.69    0.91   0
  -8  -1 -11   21.25    0.90   0
  -6  -4 -11    0.99    0.53   0
  -5  -4 -12   13.19    0.94   0
  -5  -3 -13   28.16    1.06   0
  -8  -1  -7  230.24    3.24   0
  -7  -3 -11   -0.01    0.45   0
  -6  -2 -13    0.47    0.32   0
  -4  -5 -10   39.34    1.62   0
  -4  -4 -12   71.43    1.95   0
  -7  -3 -10    0.33    0.51   0
  -7  -3  -8    2.21    0.69   0
  -7  -2 -12   26.34    0.97   0
  -6  -4 -10   33.30    1.46   0
  -8  -1  -8    5.27    0.72   0
  -8   1 -11   20.63    0.75   0
  -7  -3  -9  138.87    2.78   0
  -6  -4  -9    0.52    0.59   0
  -6  -3 -12    3.76    0.57   0
  -8  -1  -9   22.07    1.10   0
  -5  -4 -11   -0.24    0.60   0
  -8   0 -10   12.85    0.82   0
  -8   0  -7    2.76    0.64   0
  -7  -2 -11   20.35    1.06   0
  -7  -1 -12   -0.02    0.37   0
  -6  -1 -13   40.75    1.07   0
  -5  -2 -13    0.03    0.45   0
  -8   0  -8   16.27    0.98   0
  -8   1 -10    7.38    0.62   0
  -8   2 -10    9.88    0.60   0
  -7   2 -12   30.53    0.75   0
  -6  -3 -11   52.42    1.71   0
  -6   0 -13    0.71    0.33   0
  -5  -3 -12    0.99    0.57   0
  -4  -4 -11   11.43    1.09   0
  -3  -4 -11   -0.22    0.61   0
  -8   0  -9   19.08    1.02   0
  -7  -2 -10    5.41    0.74   0
  -7   0 -12    2.31    0.41   0
  -7   1 -12    0.17    0.27   0
  -6  -2 -12    7.87    0.69   0
  -6   1 -13   14.04    0.54   0
  -5  -4  -9    5.15    0.92   0
  -4  -2 -13    3.96    0.58   0
  -8   1  -9  105.52    2.05   0
  -7  -2  -9    5.18    0.77   0
  -6  -3 -10    6.35    0.84   0
  -4  -3 -12    5.63    0.79   0
  -3  -3 -12   15.86    1.10   0
  -8   1  -8    1.37    0.54   0
  -8   2  -9    1.40    0.44   0
  -8   2  -8   43.50    1.34   0
  -7  -1 -11   46.46    1.50   0
  -6  -3  -9   23.28    1.31   0
  -5  -1 -13   76.45    1.63   0
  -4  -4 -10    4.51    0.91   0
  -3  -4 -10   37.28    1.65   0
  -7  -1 -10    5.01    0.72   0
  -7  -1  -7  211.65    3.34   0
  -7   0 -11    0.61    0.44   0
  -7   3 -11   92.84    1.40   0
  -6  -2 -11    3.16    0.65   0
  -6  -1 -12    1.71    0.47   0
  -5   2 -13    2.71    0.31   0
  -4  -1 -13   69.73    1.62   0
  -5   1 -13    5.90    0.46   0
  -7  -1  -9    8.36    0.80   0
  -7  -1  -8    6.74    0.75   0
  -7   1 -11    2.18    0.48   0
  -7   4 -10    5.19    0.43   0
  -6   3 -12    0.43    0.21   0
  -5  -3 -10    3.85    0.82   0
  -4  -3 -11  103.87    2.60   0
  -7   0 -10   63.75    1.82   0
  -6  -2 -10  308.08    4.17   0
  -6   0 -12  136.72    2.22   0
  -4  -2 -12    7.86    0.89   0
  -4   0 -13    1.15    0.41   0
  -3  -3 -11    5.42    0.85   0
  -6  -2  -9    0.14    0.58   0
  -6   1 -12    0.59    0.37   0
  -6   2 -12   33.64    0.95   0
  -3  -2 -12    6.48    0.83   0
  -3   0 -13    1.19    0.43   0
  -7   0  -7    2.18    0.65   0
  -5  -2 -11    0.30    0.54   0
  -5  -1 -12    0.16    0.44   0
  -4  -3 -10   36.71    1.65   0
  -4   1 -13   41.52    1.11   0
  -7   0  -8   19.93    1.10   0
  -7   2 -10    5.61    0.64   0
  -7   3 -10    0.14    0.36   0
  -3   2 -13    2.71    0.33   0
  -7   4  -9   -0.18    0.32   0
  -6  -1 -10    0.91    0.60   0
  -6   0 -11   -0.08    0.45   0
  -7   1  -9  225.56    3.33   0
  -7   1  -8   -0.32    0.54   0
  -7   1  -7   43.31    1.55   0
  -5  -2 -10   14.38    1.10   0
  -4  -2 -11    0.10    0.64   0
  -4  -1 -12   22.05    1.14   0
  -7   2  -9    0.50    0.55   0
  -7   3  -9   15.97    0.89   0
  -6  -1  -9    8.03    0.87   0
  -6   1 -11   19.04    0.99   0
  -5  -1 -11   18.34    1.08   0
  -5   3 -12    4.14    0.41   0
  -7   2  -8    0.45    0.53   0
  -7   2  -7    0.29    0.54   0
  -7   4  -8   10.88    0.70   0
  -6   2 -11    0.24    0.37   0
  -6   3 -11   20.87    0.82   0
  -6   5 -10    5.26    0.39   0
  -5   1 -12    4.72    0.55   0
  -5   2 -12    0.27    0.33   0
  -3  -2 -11    3.42    0.83   0
  -7   3  -8    1.15    0.54   0
  -7   3  -7   11.31    0.89   0
  -6   0 -10   98.86    2.32   0
  -5   5 -11   13.90    0.51   0
  -4   0 -12    0.66    0.50   0
  -4  -2 -10    2.01    0.70   0
  -4   4 -12   11.23    0.50   0
  -6   0  -9    5.48    0.77   0
  -6   1 -10    0.19    0.48   0
  -5  -1 -10    0.72    0.57   0
  -5   0 -11    3.71    0.62   0
  -4  -1 -11   74.13    2.05   0
  -3   0 -12    2.10    0.57   0
  -6   4 -10   10.33    0.64   0
  -5   6 -10    2.83    0.28   0
  -6   2 -10    0.66    0.46   0
  -5   4 -11    3.34    0.39   0
  -4   2 -12    0.12    0.33   0
  -3  -2 -10   25.01    1.30   0
  -3   4 -12    0.25    0.25   0
  -6   1  -9   31.57    1.39   0
  -6   5  -9    2.34    0.40   0
  -5   1 -11   61.04    1.64   0
  -3  -1 -11   36.28    1.53   0
  -3   1 -12    3.57    0.59   0
  -2   4 -12    0.09    0.24   0
  -1   3 -12    0.11    0.28   0
  -5   0 -10    2.06    0.61   0
  -5   2 -11   -0.11    0.36   0
  -5   3 -11   12.82    0.72   0
  -4   0 -11    0.15    0.47   0
  -2  -1 -11    1.91    0.65   0
  -1   2 -12    2.11    0.36   0
  -6   1  -8    8.57    0.84   0
  -6   4  -9    4.49    0.55   0
  -4   5 -11   14.37    0.58   0
  -3   2 -12    0.36    0.41   0
  -2   2 -12    0.12    0.44   0
  -6   3  -9  126.06    2.34   0
  -6   2  -8   12.43    0.91   0
  -6   5  -8    3.87    0.52   0
  -5   0  -9    6.22    0.75   0
  -5   1 -10   18.36    1.06   0
  -3   0 -11    8.81    0.86   0
  -6   2  -7   29.32    1.26   0
  -6   4  -8    1.09    0.47   0
  -4   4 -11   22.85    0.84   0
  -3  -1 -10    4.48    0.74   0
  -3   7 -10    9.64    0.39   0
  -6   3  -8   11.81    0.80   0
  -5   2 -10    2.50    0.54   0
  -5   4 -10   13.61    0.74   0
  -5   6  -9    9.87    0.55   0
  -5   7  -8    0.72    0.27   0
  -4   0 -10    0.48    0.54   0
  -4   2 -11    9.52    0.71   0
  -2   0 -11    0.69    0.56   0
  -6   3  -7    3.79    0.64   0
  -6   4  -7    1.91    0.50   0
  -5   1  -9   21.58    1.12   0
  -4   6 -10    0.10    0.21   0
  -3   5 -11    1.20    0.29   0
  -2  -1 -10   22.50    1.26   0
  -4   8  -8    0.16    0.19   0
  -3   1 -11    8.31    0.71   0
  -5   5  -9    2.93    0.46   0
  -4   7  -9   -0.12    0.21   0
  -3   4 -11    3.61    0.45   0
  -2   1 -11    1.90    0.56   0
  -2   5 -11    3.22    0.37   0
  -2   7 -10    0.18    0.19   0
  -1   1 -11   -0.17    0.47   0
  -5   2  -9    2.12    0.55   0
  -4   5 -10   -0.01    0.29   0
  -3   0 -10    4.06    0.59   0
  -3   3 -11    1.12    0.39   0
  -1   5 -11    1.20    0.27   0
   0   4 -11   10.81    0.53   0
  -5   3  -9   48.23    1.49   0
  -5   6  -8    7.55    0.55   0
  -5   7  -7    0.26    0.28   0
  -4   2 -10   10.11    0.76   0
   0   3 -11    0.48    0.29   0
  -4   4 -10    4.50    0.50   0
  -3   6 -10    0.13    0.24   0
  -2   0 -10    0.97    0.59   0
  -2   2 -11   13.52    0.85   0
  -1   2 -11   12.91    0.80   0
  -1   4 -11    7.91    0.57   0
  -4   1  -9   30.85    1.23   0
  -2   3 -11    0.83    0.45   0
  -2   8  -9    0.27    0.13   0
  -2   8  -9    0.17    0.09   0
  -1   3 -11    0.99    0.43   0
  -5   5  -8   24.35    0.99   0
  -4   6  -9   16.12    0.69   0
  -5   4  -8    4.12    0.59   0
  -4   8  -7   20.40    0.64   0
  -3   9  -7    0.31    0.19   0
  -4   2  -9   56.79    1.60   0
  -4   7  -8    0.22    0.28   0
  -3   2 -10    0.98    0.43   0
  -3   5 -10   11.62    0.61   0
  -3   7  -9    0.81    0.25   0
  -2   1 -10    3.53    0.63   0
  -2   6 -10   11.64    0.57   0
  -1   8  -9    0.71    0.16   0
  -1   8  -9    0.47    0.11   0
  -5   5  -7    5.61    0.62   0
  -4   3  -9   12.15    0.80   0
  -4   5  -9    0.52    0.34   0
  -3   4 -10    4.75    0.53   0
  -3   8  -8   10.99    0.47   0
  -1   1 -10    3.31    0.59   0
   0   6 -10    4.03    0.34   0
   1   5 -10    0.62    0.27   0
  -5   4  -7   31.73    1.14   0
  -5   6  -6    0.82    0.39   0
  -4   4  -9    4.08    0.52   0
  -1   6 -10    1.43    0.29   0
  -5   5  -6    0.03    0.40   0
  -2   2 -10   -0.17    0.44   0
  -2   5 -10    7.57    0.56   0
  -4   6  -8    4.56    0.48   0
  -4   8  -6    0.41    0.27   0
  -3   6  -9   17.75    0.73   0
  -2   4 -10    0.08    0.34   0
  -2   7  -9    3.75    0.36   0
  -2  10  -6   -0.08    0.14   0
  -1   2 -10    3.40    0.57   0
   0   2 -10    3.23    0.52   0
  -4   7  -7    0.10    0.31   0
  -3   2  -9   25.60    1.06   0
   0   5 -10    1.14    0.33   0
  -4   3  -8    6.76    0.61   0
  -4   4  -8    0.40    0.42   0
  -3   5  -9    1.00    0.35   0
  -3   9  -6   -0.06    0.23   0
  -1   3 -10   10.16    0.76   0
   0   3 -10    3.13    0.50   0
   1   7  -9    2.65    0.27   0
  -3   4  -9    8.06    0.64   0
  -3   7  -8    6.30    0.46   0
  -2   8  -8    0.01    0.20   0
  -2   9  -7    0.69    0.20   0
  -1   7  -9    1.76    0.30   0
  -4   6  -7   26.15    0.97   0
  -3   8  -7   20.71    0.70   0
  -2   6  -9   24.15    0.85   0
   0   7  -9    0.83    0.25   0
  -4   7  -6    0.08    0.32   0
  -4   4  -7   17.63    0.90   0
  -4   5  -7    1.93    0.46   0
  -3   6  -8   -0.14    0.28   0
  -2   3  -9   13.20    0.79   0
  -2   4  -9   32.09    1.10   0
  -2   5  -9   -0.09    0.24   0
  -2  10  -5    1.02    0.23   0
  -1   8  -8   11.25    0.51   0
  -1  10  -6    3.89    0.27   0
   1   6  -9    0.26    0.25   0
  -4   6  -6    1.82    0.42   0
  -4   7  -5    0.64    0.33   0
  -3   5  -8   37.01    1.14   0
  -3   9  -5    1.17    0.27   0
  -2   7  -8    4.32    0.41   0
  -1   2  -9   49.17    1.43   0
  -1   9  -7   32.89    0.76   0
   0   8  -8  159.00    1.73   0
   1   8  -8   50.88    0.90   0
  -4   5  -6    0.30    0.39   0
  -3   4  -8    4.45    0.47   0
  -3   7  -7    0.49    0.31   0
  -3   8  -6    2.91    0.36   0
  -1  11  -4    0.09    0.15   0
  -2   8  -7    7.37    0.46   0
  -2   9  -6    0.18    0.22   0
  -1   3  -9    1.40    0.38   0
   1   3  -9    0.04    0.38   0
   1   5  -9    6.81    0.51   0
   3   6  -8    1.63    0.26   0
  -4   6  -5   86.29    1.62   0
  -2   6  -8    7.76    0.56   0
   0   3  -9    2.87    0.51   0
   0   4  -9    8.23    0.65   0
   0   5  -9    1.26    0.38   0
   0   9  -7   63.70    1.05   0
   0  10  -6    2.25    0.22   0
   1   4  -9    0.16    0.35   0
   1   9  -7    2.28    0.24   0
   2   7  -8    2.35    0.30   0
  -1   7  -8    0.41    0.27   0
   1  10  -6    1.87    0.21   0
   3   8  -7    3.32    0.26   0
  -3   5  -7   10.08    0.67   0
  -2   5  -8   -0.12    0.35   0
  -2  10  -4   48.51    0.90   0
  -3   7  -6    8.43    0.57   0
  -3   8  -5   16.05    0.68   0
  -2   4  -8   22.14    0.88   0
   0   7  -8    0.13    0.26   0
  -2   7  -7    1.01    0.31   0
  -1   6  -8   10.60    0.64   0
  -1   8  -7    6.51    0.46   0
  -1  10  -5   -0.03    0.19   0
  -3   6  -6   18.19    0.81   0
  -2   8  -6    5.06    0.43   0
  -2   9  -5    0.29    0.23   0
  -1   9  -6    0.90    0.25   0
  -1  11  -3    8.02    0.36   0
   0  11  -4    0.92    0.18   0
   2   6  -8    3.17    0.37   0
  -3   8  -4   14.70    0.66   0
  -2   6  -7    1.09    0.34   0
  -1   4  -8    0.35    0.38   0
  -1   5  -8    0.05    0.33   0
   0   6  -8    1.49    0.38   0
   0   8  -7   -0.03    0.23   0
   1   6  -8    2.75    0.40   0
  -3   7  -5    1.56    0.37   0
   1   8  -7    0.25    0.22   0
   2   5  -8   -0.09    0.28   0
  -1   7  -7    0.23    0.29   0
   0   4  -8   18.59    0.89   0
   0   9  -6    1.01    0.26   0
   0  10  -5   -0.05    0.18   0
   1   3  -8    1.32    0.46   0
   1   5  -8    0.09    0.35   0
   4   8  -6    0.18    0.17   0
   1  12  -2    0.09    0.13   0
   2  11  -4   16.21    0.45   0
  -3   7  -4    1.04    0.38   0
  -2   9  -4    0.31    0.28   0
  -1  10  -4   14.04    0.55   0
   1   9  -6    3.48    0.34   0
   2   9  -6    0.16    0.20   0
  -2   8  -5    1.39    0.34   0
  -1   6  -7    3.15    0.45   0
  -1   8  -6    2.63    0.32   0
  -1   9  -5   -0.13    0.24   0
   0   7  -7    1.75    0.37   0
   1  10  -5    0.02    0.18   0
   2   7  -7    7.53    0.50   0
   2  10  -5    6.56    0.36   0
  -2   6  -6    0.47    0.34   0
   0  11  -3   14.61    0.49   0
   1   7  -7    6.59    0.52   0
   3   6  -7    2.99    0.37   0
   5   8  -5   -0.12    0.15   0
   2  12  -2   -0.04    0.09   0
   2  12  -2   -0.05    0.06   0
   4   9  -5    0.40    0.17   0
  -2   7  -5    1.97    0.39   0
  -2   9  -3    3.62    0.40   0
  -1   7  -6   14.71    0.72   0
   0   6  -7    0.49    0.36   0
   0   8  -6    2.80    0.40   0
   3   8  -6    0.66    0.25   0
   4   7  -6   10.35    0.49   0
  -2   8  -4    0.38    0.31   0
  -1  10  -3    0.61    0.26   0
   0   5  -7   11.27    0.72   0
   0  10  -4    6.11    0.41   0
   2   6  -7    1.52    0.38   0
   4  10  -4    1.74    0.20   0
   0   9  -5   17.94    0.68   0
   1   8  -6    7.51    0.53   0
   1  11  -3    3.08    0.29   0
   1  12  -1   10.76    0.38   0
   2   8  -6    3.97    0.40   0
  -1   9  -4   -0.05    0.26   0
   0  11  -2    2.60    0.31   0
   1   5  -7    9.62    0.69   0
   2   4  -7    0.30    0.40   0
   2   5  -7   -0.01    0.26   0
   3   9  -5    3.24    0.32   0
   0   7  -6    0.69    0.38   0
   1   9  -5   24.78    0.83   0
   1  10  -4   11.27    0.54   0
   2  11  -3    0.90    0.21   0
   3  11  -3    0.49    0.17   0
   4   6  -6    1.60    0.33   0
  -2   8  -3    9.64    0.61   0
  -1  10  -2    5.67    0.43   0
   2   9  -5    3.57    0.37   0
   3   7  -6    9.15    0.56   0
   3  10  -4    0.40    0.20   0
   5   7  -5    0.14    0.19   0
  -1   7  -5   75.29    1.53   0
   1   7  -6    2.73    0.45   0
   1  12   0    0.12    0.18   0
   2  10  -4    1.88    0.29   0
   2  12  -1   -0.07    0.17   0
   4   8  -5    2.78    0.32   0
   5  10  -3    1.73    0.18   0
   5  10  -3    0.94    0.13   0
   0   6  -6  508.38    4.17   0
   0   8  -5    3.28    0.44   0
   0  10  -3    2.63    0.36   0
  -1   8  -4   19.86    0.81   0
  -1   9  -3   20.61    0.78   0
   0  11  -1   10.99    0.51   0
   1  11  -2    5.64    0.40   0
   3   6  -6   15.47    0.75   0
   1   8  -5    3.52    0.47   0
   2   6  -6    7.17    0.57   0
   3   5  -6    0.12    0.37   0
   0   7  -5  158.70    2.34   0
   1   9  -4    0.25    0.30   0
   1  10  -3    8.21    0.53   0
   2   5  -6    0.67    0.43   0
   2  11  -2    1.11    0.27   0
   4   7  -5    0.52    0.31   0
   4  10  -3    6.20    0.40   0
   5   8  -4    0.40    0.25   0
  -1   9  -2    0.34    0.31   0
   0  10  -2    1.52    0.34   0
   2  12   0    1.02    0.22   0
   3   9  -4   14.92    0.69   0
   3  11  -2    0.32    0.22   0
  -1   8  -3    4.23    0.50   0
   0   8  -4   13.99    0.78   0
   2   9  -4    7.92    0.58   0
   2  10  -3    6.49    0.51   0
   3  10  -3   15.71    0.68   0
   4  12   0    4.46    0.29   0
   0   9  -3    4.48    0.49   0
   1   7  -5    1.27    0.36   0
   1  11  -1    2.05    0.34   0
   3   7  -5    0.27    0.42   0
   3  12   0    1.06    0.22   0
   5  11  -1    5.89    0.33   0
   6   8  -3    0.09    0.25   0
   2   7  -5    0.77    0.40   0
   4   6  -5    0.57    0.36   0
   5   9  -3   11.99    0.55   0
   7   8  -2    1.72    0.23   0
   1   8  -4    6.70    0.63   0
   2  12   1    0.35    0.24   0
   4   8  -4   -0.00    0.35   0
   5  10  -2    0.85    0.24   0
   5  12   1    0.45    0.16   0
   6  11   0   -0.03    0.12   0
   0  10  -1    0.13    0.32   0
   1  10  -2    0.22    0.33   0
   2  11  -1    1.79    0.36   0
   3   6  -5   24.71    1.08   0
   4   5  -5   16.34    0.86   0
   1   9  -3    2.33    0.39   0
   1  11   0   29.43    0.93   0
   2   8  -4    4.88    0.62   0
   3   8  -4    2.49    0.47   0
   4  11  -1    9.66    0.51   0
   6   9  -2   13.07    0.56   0
   7   9  -1   25.54    0.66   0
   7  10   0   47.39    0.81   0
   0   9  -2    2.70    0.48   0
   2  12   2    0.30    0.27   0
   3  11  -1    0.55    0.30   0
   3  12   1    6.41    0.43   0
   4   9  -3    3.54    0.44   0
   4  10  -2    3.57    0.45   0
   2   9  -3    2.00    0.48   0
   2  10  -2    3.22    0.42   0
   3   9  -3    1.11    0.43   0
   3  10  -2    0.35    0.35   0
   5   6  -4    3.24    0.51   0
   6   7  -3    1.55    0.39   0
   0  10   0    0.15    0.36   0
   1   7  -4    2.98    0.48   0
   4   7  -4  140.81    2.39   0
   5   8  -3    0.99    0.40   0
   1  10  -1    1.84    0.49   0
   1  11   1    1.86    0.41   0
   2   7  -4    0.18    0.52   0
   2  11   0   32.36    1.09   0
   5  11   0    1.70    0.33   0
   1   8  -3    0.02    0.49   0
   5  12   2    8.40    0.43   0
   0   9  -1   15.22    0.89   0
   4   6  -4    8.72    0.82   0
   4  11   0   16.78    0.81   0
   4  12   2   10.57    0.60   0
   5  10  -1    2.10    0.42   0
   6  11   1    0.63    0.29   0
   7  11   2    0.21    0.13   0
   7  11   2   -0.02    0.08   0
   2   8  -3   47.23    1.69   0
   6   8  -2    0.01    0.38   0
   2   9  -2   98.15    2.33   0
   3   6  -4    0.50    0.64   0
   3   8  -3    3.34    0.67   0
   4   9  -2   23.21    1.15   0
   5   7  -3    0.65    0.52   0
   7   8  -1    1.20    0.43   0
   8   9   1    1.08    0.30   0
   1  10   0    8.15    0.80   0
   2  11   1    0.37    0.47   0
   3  10  -1    3.97    0.63   0
   3  12   3   10.65    0.64   0
   4  10  -1    0.43    0.34   0
   4  12   3   13.37    0.74   0
   6  12   4   16.22    0.59   0
   7   9   0    0.31    0.42   0
   1   9  -1   25.90    1.32   0
   3  12   4    4.32    0.50   0
   4   7  -3    1.38    0.72   0
   5  11   1    4.01    0.52   0
   3  11   1   -0.09    0.51   0
   4  11   1   31.27    1.28   0
   5   6  -3    1.72    0.71   0
   5   8  -2    2.38    0.67   0
   6   7  -2    7.34    0.85   0
   1  10   1   48.03    1.69   0
   2  10   0    0.22    0.61   0
   2  11   2   55.71    1.73   0
   6  11   2    1.47    0.44   0
   7  11   3    1.35    0.31   0
  -1  -3 -10  113.34    2.34   0
  -1  -2 -11    0.64    0.50   0
   0   1 -12   19.49    0.84   0
   1  -3 -11    1.41    0.60   0
   1  -1 -12   33.48    1.15   0
   1   2 -12    7.57    0.45   0
   4  -1 -11    0.13    0.27   0
   0   0 -12    2.33    0.48   0
   2   0 -12   57.73    1.24   0
   2   1 -12    0.08    0.24   0
   3  -4  -9    3.13    0.65   0
   5  -1 -10    6.18    0.43   0
  -2  -1 -10   28.08    1.18   0
   1   0 -12    2.35    0.44   0
   4   0 -11    0.66    0.24   0
  -1  -1 -11    0.78    0.49   0
   0  -3 -10  225.08    3.49   0
   0  -2 -11   84.80    2.10   0
   3  -3 -10   18.47    0.98   0
   4   1 -11   33.39    0.76   0
  -1  -2 -10    1.32    0.55   0
  -1   2 -11   14.29    0.78   0
   1  -2 -11    0.35    0.51   0
   2  -2 -11   54.78    1.60   0
   3  -4  -8  127.50    2.48   0
   4  -3  -9    0.45    0.52   0
   4  -2 -10    5.38    0.56   0
   6   0  -9    0.31    0.23   0
  -2   0 -10    1.15    0.52   0
  -1   0 -11   58.52    1.57   0
  -1   1 -11    0.29    0.41   0
   1  -3 -10   52.40    1.81   0
   3  -1 -11   10.74    0.68   0
   5  -2  -9    4.37    0.48   0
   5   0 -10   35.45    0.86   0
   0  -1 -11   36.49    1.40   0
   0   3 -11    0.34    0.32   0
   2  -1 -11    0.47    0.44   0
   3   0 -11    2.84    0.45   0
   5   2 -10    0.53    0.16   0
   5   2 -10    0.03    0.10   0
   6   1  -9    0.60    0.22   0
  -1  -1 -10  132.96    2.49   0
   0  -2 -10    0.92    0.55   0
   1  -1 -11    8.93    0.82   0
   2   3 -11   -0.26    0.31   0
   3  -3  -9   14.01    1.02   0
   3   2 -11    4.56    0.40   0
   0   1 -11    0.27    0.44   0
   0   2 -11   26.37    1.03   0
   1   3 -11    1.11    0.36   0
   2  -3  -9    2.07    0.69   0
   3   1 -11    0.81    0.33   0
   4  -3  -8    6.50    0.72   0
   4  -1 -10    0.91    0.41   0
   1  -2 -10   20.91    1.23   0
   1   0 -11    0.79    0.49   0
   1   5 -10    0.31    0.24   0
   2  -2 -10  104.61    2.43   0
   2   0 -11    3.57    0.56   0
   5  -1  -9   -0.23    0.42   0
  -1   0 -10   12.49    0.88   0
   1   1 -11   15.45    0.93   0
   1   2 -11   25.32    1.03   0
   2   1 -11    0.40    0.41   0
   2   2 -11    3.46    0.45   0
   2   5 -10    0.16    0.24   0
   4  -2  -9    2.71    0.56   0
   5  -2  -8   32.33    1.16   0
  -1   1 -10    4.58    0.63   0
  -1   2 -10    2.85    0.53   0
   0  -1 -10   31.80    1.39   0
   3  -3  -8    2.26    0.73   0
   4   0 -10   33.12    1.09   0
   0   4 -10   15.53    0.75   0
   3  -1 -10    2.39    0.47   0
   4   3 -10    2.65    0.33   0
   1  -1 -10    1.36    0.63   0
   2  -1 -10    0.33    0.60   0
   3  -2  -9    0.28    0.62   0
   4   1 -10    9.51    0.63   0
   2  -2  -9   13.50    1.11   0
   4   2 -10   19.85    0.78   0
   5   0  -9   11.11    0.70   0
   6   0  -8    0.46    0.33   0
   0   1 -10    7.54    0.79   0
   0   3 -10    3.29    0.58   0
   1   4 -10   16.70    0.82   0
   3   0 -10   48.94    1.54   0
   4  -2  -8   68.24    1.88   0
   4  -1  -9  101.35    2.16   0
   5   4  -9    1.09    0.23   0
   7   1  -7    0.18    0.24   0
   0   2 -10    4.16    0.68   0
   1   0 -10    9.75    0.92   0
   2   0 -10   62.65    1.93   0
   2   4 -10   84.28    1.61   0
   2   6  -9    4.32    0.40   0
   5  -1  -8   11.59    0.87   0
   3   1 -10    1.59    0.41   0
   3   2 -10    9.82    0.73   0
   3   3 -10    3.31    0.41   0
   4   5  -9    0.58    0.22   0
   5   3  -9    4.64    0.42   0
   6   1  -8    2.42    0.40   0
  -1   2  -9   60.17    1.67   0
   1   1 -10    0.60    0.53   0
   1   2 -10   43.08    1.53   0
   1   3 -10    1.11    0.53   0
   2   1 -10    1.17    0.58   0
   3  -2  -8  106.15    2.50   0
   3  -1  -9    1.58    0.64   0
   5   2  -9    6.64    0.52   0
   6   4  -8    0.10    0.15   0
   6   4  -8    0.08    0.11   0
   7   2  -7   17.26    0.63   0
   2  -1  -9    1.18    0.64   0
   2   2 -10   23.76    1.14   0
   3   7  -8    0.05    0.21   0
   6   2  -8    1.86    0.36   0
   7   3  -7    2.87    0.30   0
   2   7  -8    2.21    0.33   0
   0   4  -9   10.55    0.78   0
   1   5  -9    7.57    0.65   0
   3   5  -9    5.00    0.49   0
   4  -1  -8   14.48    1.02   0
   4   1  -9    2.26    0.52   0
   4   4  -9    4.37    0.46   0
   5   0  -8    3.22    0.59   0
   6   0  -7    2.80    0.54   0
   1   0  -9   52.41    1.84   0
   2   5  -9   26.05    1.04   0
   3   0  -9    6.46    0.81   0
   0   2  -9   19.92    1.10   0
   0   3  -9    3.74    0.63   0
   2   0  -9    5.63    0.84   0
   4   2  -9   25.73    1.09   0
   4   3  -9    7.05    0.62   0
   5  -1  -7    0.13    0.50   0
   5   5  -8    3.72    0.38   0
   1   1  -9    0.29    0.63   0
   3   1  -9    8.06    0.84   0
   7   1  -6    0.66    0.37   0
   1   4  -9    0.37    0.49   0
   2   1  -9   14.58    1.10   0
   3   4  -9    5.35    0.59   0
   5   1  -8    7.33    0.65   0
   1   2  -9   14.41    1.08   0
   1   3  -9    0.29    0.62   0
   1   6  -8    3.47    0.57   0
   2   4  -9    0.01    0.46   0
   3   2  -9    2.96    0.61   0
   3   3  -9   -0.11    0.44   0
   5   4  -8    2.81    0.43   0
   6   1  -7    7.69    0.67   0
   2   2  -9    6.56    0.83   0
   5   2  -8    1.46    0.37   0
   5   3  -8   18.05    0.89   0
   6   5  -7    0.50    0.27   0
   7   2  -6   33.37    1.05   0
   2   6  -8    3.43    0.52   0
   3   0  -8   13.78    1.09   0
   3   6  -8    2.19    0.43   0
   5   0  -7   33.92    1.37   0
   6   0  -6    1.11    0.54   0
   6   2  -7   40.25    1.27   0
   4   1  -8   -0.06    0.49   0
   4   5  -8    5.60    0.54   0
   6   4  -7   21.10    0.83   0
   7   3  -6  239.30    2.58   0
   7   4  -6    5.14    0.43   0
   0   4  -8   21.99    1.13   0
   4   7  -7    1.78    0.34   0
   5   6  -7    0.08    0.26   0
   1   5  -8    0.05    0.49   0
   3   1  -8    6.30    0.83   0
   4   2  -8   43.48    1.56   0
   4   4  -8   17.61    0.95   0
   2   5  -8    0.46    0.51   0
   4   0  -7   61.42    1.94   0
   4   3  -8   -0.21    0.45   0
   5   1  -7    8.09    0.82   0
   1   4  -8   83.61    2.15   0
   2   7  -7    8.50    0.68   0
   3   2  -8  190.00    3.39   0
   3   7  -7    8.71    0.62   0
   6   1  -6   10.71    0.83   0
   1   3  -8    3.79    0.75   0
   2   2  -8  179.44    3.36   0
   2   4  -8   12.22    0.99   0
   3   3  -8    0.48    0.60   0
   3   4  -8   25.43    1.18   0
   4   8  -6    0.04    0.26   0
   5   0  -6   18.44    1.14   0
   5   5  -7    1.08    0.41   0
   6   6  -6    1.37    0.33   0
   8   3  -4    8.67    0.57   0
   2   3  -8    7.23    0.91   0
   4   6  -7    8.17    0.65   0
   4   9  -5    0.30    0.26   0
   7   2  -5   38.59    1.26   0
   7   6  -5    2.66    0.33   0
   8   5  -4    8.45    0.49   0
   1   6  -7    1.46    0.53   0
   2   8  -6    3.46    0.49   0
   3   8  -6    0.56    0.36   0
   5   3  -7    6.28    0.69   0
   5   4  -7    1.11    0.38   0
   5   7  -6    0.80    0.31   0
   6   2  -6    0.06    0.52   0
   6   5  -6   21.66    0.90   0
   2   6  -7    1.23    0.54   0
   3   6  -7    4.42    0.64   0
   3   9  -5    2.97    0.37   0
   4   2  -7    3.10    0.68   0
   4   5  -7    0.96    0.47   0
   6   3  -6  153.93    2.60   0
   6   4  -6    0.25    0.41   0
   7   3  -5   38.76    1.26   0
   7   4  -5    1.10    0.42   0
   5   1  -6   19.02    1.15   0
   6   1  -5    3.78    0.67   0
   1   5  -7   11.25    0.93   0
   4   3  -7    3.62    0.60   0
   4   4  -7   14.18    0.94   0
   5   6  -6   -0.09    0.37   0
   5   8  -5   -0.21    0.25   0
   6   7  -5   15.06    0.70   0
   2   5  -7    0.77    0.67   0
   3   2  -7   17.76    1.13   0
   7   7  -4   19.79    0.72   0
   2   4  -7    0.58    0.63   0
   3   3  -7    2.39    0.67   0
   3   4  -7    8.22    0.87   0
   5   2  -6    3.86    0.74   0
   8   6  -3    0.36    0.28   0
   2   7  -6    1.35    0.56   0
   3   7  -6   11.14    0.85   0
   5   3  -6    5.97    0.74   0
   5   5  -6   15.36    0.93   0
   5  10  -3    3.04    0.27   0
   5  10  -3    1.21    0.18   0
   6   2  -5   76.24    1.98   0
   5   4  -6    0.21    0.48   0
   6   6  -5    2.18    0.45   0
   6   8  -4    0.05    0.27   0
   7   6  -4    2.83    0.43   0
   8   4  -3    0.09    0.38   0
   9   6  -1   -0.05    0.21   0
   9   6  -1    0.09    0.13   0
   1   6  -6  184.41    3.06   0
   4   6  -6    2.21    0.46   0
   6   3  -5   14.92    0.99   0
   7   3  -4   35.50    1.30   0
   7   8  -3    0.48    0.26   0
   5   7  -5    0.35    0.37   0
   6   5  -5    2.77    0.53   0
   6   9  -3   16.20    0.65   0
   6  10  -2   12.28    0.52   0
   7   4  -4    0.61    0.46   0
   7   5  -4   17.99    0.91   0
   2   6  -6   10.17    0.93   0
   3   6  -6   17.73    1.12   0
   3   8  -5    0.11    0.46   0
   4   3  -6   46.23    1.72   0
   4   5  -6    4.92    0.72   0
   4   9  -4    6.84    0.56   0
   7   9  -2    1.37    0.27   0
   4   4  -6    0.36    0.58   0
   4  10  -3    6.62    0.49   0
   8   7  -2    1.32    0.34   0
   3   9  -4   17.85    0.89   0
   3  10  -3   11.00    0.67   0
   5   6  -5    6.40    0.70   0
   6   7  -4   34.50    1.17   0
   2   5  -6    1.22    0.52   0
   3   4  -6    7.65    0.91   0
   5   8  -4    0.02    0.36   0
   6   2  -4    0.70    0.62   0
   7   7  -3   12.86    0.69   0
   5   3  -5    4.03    0.76   0
   5   5  -5    0.12    0.50   0
   5  11  -1    4.97    0.37   0
   8   4  -2    0.22    0.45   0
   8   6  -2    1.65    0.41   0
   2   7  -5    1.60    0.61   0
   3   7  -5    0.19    0.57   0
   5   4  -5    1.97    0.61   0
   6   6  -4    0.96    0.46   0
   7   3  -3   33.19    1.32   0
   8   5  -2    7.77    0.65   0
   9   6   0    1.67    0.33   0
   4   6  -5    1.28    0.55   0
   6   3  -4   31.67    1.37   0
   6   8  -3   -0.18    0.35   0
   7   6  -3    2.60    0.49   0
   8   9   0    0.34    0.21   0
   4   8  -4    0.25    0.49   0
   5  10  -2    1.72    0.36   0
   6   5  -4   39.27    1.46   0
   7   4  -3    2.86    0.65   0
   7   5  -3   13.69    0.88   0
   7   8  -2    2.93    0.42   0
   3   6  -5   24.08    1.32   0
   4   5  -5   17.44    1.14   0
   5   7  -4   69.53    1.85   0
   2   6  -5    0.78    0.66   0
   2   8  -4    3.11    0.64   0
   3   8  -4    3.14    0.66   0
   4   4  -5   54.83    1.85   0
   4  11  -1   10.47    0.56   0
   6   9  -2   17.48    0.78   0
   7   9  -1   34.97    0.99   0
   7  10   0   70.50    1.21   0
   8   7  -1    3.48    0.47   0
   3   5  -5    8.25    0.93   0
   4   9  -3    4.85    0.62   0
   6   7  -3    2.66    0.53   0
   6  10  -1    1.03    0.30   0
   9   7   1    2.22    0.36   0
   4   7  -4  129.23    2.67   0
   4  10  -2    4.43    0.53   0
   5   6  -4    4.38    0.62   0
   7   7  -2    8.49    0.69   0
   8   4  -1    0.68    0.47   0
   8   6  -1    0.42    0.43   0
   3   9  -3    0.89    0.53   0
   3  10  -2    0.44    0.48   0
   5   4  -4    1.25    0.62   0
   5   5  -4    0.37    0.53   0
   5   8  -3    1.17    0.46   0
   7   3  -2   58.22    1.71   0
   8   5  -1   15.25    0.88   0
   9   6   1    0.76    0.33   0
   6   3  -3    3.03    0.71   0
   6   6  -3    0.16    0.46   0
   8  10   2   24.29    0.66   0
   2   7  -4   -0.13    0.64   0
   3   7  -4   48.62    1.74   0
   4   6  -4    9.23    0.89   0
   5  11   0    1.82    0.34   0
   6   4  -3    6.72    0.79   0
   6   5  -3   23.37    1.21   0
   7   4  -2   -0.02    0.51   0
   7  11   2    0.03    0.19   0
   8   9   1    1.25    0.30   0
   5   9  -2   47.01    1.41   0
   6   8  -2   -0.22    0.34   0
   7   5  -2   32.29    1.33   0
   7   8  -1    1.47    0.41   0
   4   5  -4   14.57    1.05   0
   5   7  -3    0.19    0.50   0
   6  11   1    0.57    0.27   0
   8   7   0    3.92    0.53   0
   9   7   2    1.28    0.38   0
   3   6  -4   -0.17    0.64   0
   5  12   2    7.78    0.42   0
   6   9  -1   16.67    0.87   0
   7   9   0    0.09    0.33   0
   7  10   1    0.33    0.29   0
   2   8  -3   36.86    1.49   0
   3   8  -3    3.88    0.72   0
   4   9  -2   23.48    1.13   0
   4  11   0   14.80    0.73   0
   6   7  -2    5.40    0.68   0
   6  10   0   56.84    1.34   0
   8   6   0    3.26    0.57   0
   9   6   2   17.52    0.79   0
   9   8   3    5.41    0.45   0
   4  10  -1    0.77    0.46   0
   5   6  -3    1.04    0.48   0
   7   7  -1   24.01    1.09   0
   8   5   0    1.07    0.52   0
   3  11   0    0.39    0.36   0
   4   7  -3    1.29    0.62   0
   5   5  -3    0.75    0.55   0
   5   8  -2    1.18    0.51   0
   8  10   3   32.15    0.81   0
   3   9  -2   60.04    1.77   0
   3  10  -1    3.36    0.60   0
   6   6  -2    4.06    0.68   0
   7   4  -1    0.44    0.56   0
   8   9   2    5.50    0.47   0
   3   7  -3   18.02    1.15   0
   5  11   1    3.30    0.44   0
   6   8  -1   18.73    1.02   0
   7   5  -1   12.87    0.95   0
   7   8   0    1.82    0.46   0
   9   7   3    4.86    0.48   0
   4   6  -3    3.17    0.61   0
   5   9  -1   25.30    1.14   0
   8   7   1  111.45    2.07   0
   5   7  -2   36.47    1.50   0
   5  12   3    0.16    0.28   0
   6  11   2    0.75    0.30   0
   7   9   1    5.94    0.57   0
   7  10   2    0.40    0.31   0
   9   8   4    6.10    0.45   0
   6   9   0   23.05    1.05   0
   6  10   1    0.24    0.38   0
   8   5   1   21.21    1.07   0
   8   6   1    2.10    0.56   0
   8  10   4   15.65    0.61   0
   3   8  -2    5.27    0.79   0
   4  11   1   23.68    0.98   0
   5   6  -2    0.84    0.57   0
   6   7  -1   88.97    2.18   0
   7   7   0    5.05    0.65   0
   8   8   2   32.42    1.12   0
   2   8  -2    8.18    0.91   0
   4   9  -1    2.07    0.52   0
   7  11   4   -0.13    0.23   0
   9   7   4    0.14    0.31   0
   3  11   1    0.39    0.43   0
   4   7  -2   24.47    1.29   0
   4  10   0   10.15    0.81   0
   5   8  -1    2.20    0.61   0
   6   6  -1    3.47    0.70   0
   7   4   0    1.09    0.62   0
   7   6   0   10.09    0.87   0
   3   9  -1    0.33    0.58   0
   5  11   2   23.92    0.99   0
   6   8   0   16.12    1.01   0
   6  12   5    0.21    0.20   0
   7   5   0    2.64    0.63   0
   7   8   1    0.20    0.45   0
   8   7   2    0.31    0.44   0
   2   9  -1    0.74    0.63   0
   3  10   0    0.02    0.51   0
   5   9   0   29.99    1.28   0
   6   5  -1    8.53    0.80   0
   6  11   3   43.13    1.14   0
   7  10   3   -0.01    0.33   0
   8  10   5    1.45    0.30   0
   5  10   1   12.99    0.84   0
   5  12   4   31.39    0.87   0
   7   9   2    0.63    0.43   0
   8   6   2   11.01    0.81   0
   9   7   5    0.85    0.33   0
   5   7  -1   25.16    1.24   0
   6   9   1    2.92    0.49   0
   6  10   2   90.16    1.87   0
   7  11   5    0.57    0.27   0
   8   5   2    2.84    0.59   0
   8   8   3    7.32    0.66   0
   4  11   2   23.20    1.06   0
   6   7   0   33.69    1.42   0
   6  12   6    7.33    0.42   0
   4   9   0  104.19    2.38   0
   3   8  -1   96.77    2.36   0
   4  10   1   20.45    1.10   0
   4  12   4   57.14    1.25   0
   5   8   0   14.14    1.01   0
   7   6   1    7.04    0.79   0
   7   8   2  131.76    2.50   0
   8   7   3   -0.34    0.47   0
   3  11   2   38.00    1.30   0
   5  12   5    0.91    0.32   0
   6   6   0    2.79    0.57   0
   6   8   1    0.79    0.55   0
   6  11   4   -0.05    0.32   0
   7  10   4   16.81    0.81   0
   7  11   6    9.03    0.51   0
   3   9   0   12.50    0.98   0
   3  12   4    2.37    0.40   0
   5   9   1   57.69    1.78   0
   7   9   3   20.19    1.00   0
   8   6   3   15.03    0.92   0
   8   8   4  124.74    2.17   0
   8   9   5    6.88    0.58   0
   8  10   8    1.78    0.27   0
   2   9   0   12.31    0.96   0
   3  10   1   10.38    0.87   0
   5  10   2    3.27    0.57   0
   6   9   2   -0.08    0.46   0
   6  10   3    5.26    0.63   0
   5   7   0  119.12    2.62   0
   7  11   7    1.03    0.27   0
   4  11   3   24.13    1.09   0
   4  12   5    3.20    0.43   0
   5  12   6    9.82    0.56   0
   6   7   1   13.88    1.01   0
   6  11   5   11.58    0.68   0
   7  10   5    2.71    0.46   0
   7  11   8    2.75    0.30   0
   8   7   4   20.67    1.03   0
   8   9   6   10.87    0.69   0
   7   6   2    9.51    0.88   0
   7   8   3   -0.09    0.45   0
   8   8   5   55.57    1.50   0
   3  12   5   10.65    0.64   0
   4   9   1   31.81    1.43   0
   4  10   2   24.74    1.24   0
   7   5   2    3.16    0.74   0
   7   9   4    1.10    0.47   0
   8   6   4   29.71    1.23   0
   3  11   3    5.31    0.69   0
   5   8   1    1.58    0.51   0
   6   8   2  146.90    2.84   0
   6  10   4   15.38    0.90   0
   8   9   7    2.40    0.41   0
   4  12   6    1.81    0.43   0
   5   9   2    6.04    0.78   0
   5  10   3    0.16    0.46   0
   6   9   3    1.66    0.55   0
   6  11   6    3.13    0.44   0
   7  10   6   57.86    1.42   0
   3   9   1    1.35    0.68   0
   3  10   2    2.54    0.69   0
   7   7   3    9.29    0.88   0
   8   7   5   14.63    0.90   0
   8   8   6   24.63    1.03   0
   8   9   8    1.24    0.33   0
   2  10   2    0.29    0.59   0
   4  11   4   14.15    0.91   0
   3  12   6    5.58    0.51   0
   5  11   5    9.96    0.67   0
   6   7   2    8.82    0.91   0
   7   6   3   -0.08    0.56   0
   7   8   4    0.12    0.49   0
   7   9   5    5.73    0.64   0
   8   6   5    5.96    0.72   0
   4  10   3   30.05    1.35   0
   4  12   7    4.29    0.45   0
   6  10   5    6.81    0.68   0
   6  11   7    2.98    0.43   0
   7  10   7   10.32    0.65   0
   8   8   7   11.70    0.76   0
   3  11   4   12.11    0.86   0
   5   8   2   11.41    0.97   0
   6   8   3    6.94    0.82   0
   8   7   6   24.33    1.09   0
   8   8  10    1.41    0.34   0
   3  12   7   11.12    0.64   0
   4  12   8   27.52    0.83   0
   4  12   9    1.06    0.27   0
   5   9   3    5.21    0.76   0
   5  10   4   23.17    1.12   0
   6   9   4    0.86    0.53   0
   6  11   8   -0.07    0.29   0
   6  11  10    0.05    0.15   0
   6  11  10    0.20    0.12   0
   7   7   4    3.85    0.71   0
   7  10   8    9.32    0.60   0
   8   8   8   27.98    1.03   0
   4  11   5    5.96    0.70   0
   5  11   6    1.07    0.42   0
   6  11   9   12.02    0.57   0
   7   9   6    1.51    0.48   0
   7  10   9    6.02    0.46   0
   8   6   6  115.25    2.25   0
   8   8   9    4.16    0.47   0
   3  10   3   17.14    1.10   0
   6  10   6   42.16    1.39   0
   8   7   7   25.11    1.09   0
   3   9   2    0.46    0.48   0
   6   7   3    0.89    0.63   0
   7   6   4  273.31    3.76   0
   2  10   3    0.77    0.63   0
   3  11   5    6.94    0.77   0
   4  10   4   31.46    1.41   0
   5  11   7    1.44    0.44   0
   7   9   7    1.55    0.50   0
   8   7   8    3.59    0.57   0
   4  11   6   -0.08    0.49   0
   5  10   5    5.21    0.62   0
   6   8   4  248.27    3.74   0
   6   9   5   54.51    1.74   0
   7   9  11    2.39    0.33   0
   8   7   9    1.68    0.44   0
   5   8   3    5.97    0.82   0
   5   9   4   10.06    0.93   0
   5  11   8   -0.02    0.34   0
   6  10   7    1.54    0.48   0
   5  11  10    1.23    0.34   0
   5  11   9    0.26    0.33   0
   6  10   8   10.29    0.75   0
   6  10  11    5.26    0.39   0
   7   6   5    3.34    0.70   0
   7   9  10    0.75    0.36   0
   3  11   6    0.19    0.52   0
   4  11   7    5.60    0.65   0
   5  10   6   25.92    1.21   0
   6   7   4    0.38    0.65   0
   6   9   6    0.00    0.50   0
   7   8   7    7.47    0.77   0
   7   9   3   20.58    0.67   0
   8   4   5   19.61    0.84   0
   8   4   7   12.87    0.68   0
   8   5   4    1.66    0.39   0
   8   7   4   19.38    0.76   0
   8   9   9    3.47    0.28   0
   7   7   2    1.43    0.35   0
   8   4   6   42.19    1.17   0
   8   6   4   32.35    1.01   0
   8   6   9    7.54    0.49   0
   8   9   6   13.60    0.53   0
   6  11   4    0.12    0.15   0
   7   5   2    2.63    0.42   0
   7  11   8    3.13    0.21   0
   8   5   5   11.95    0.68   0
   8   5   8   10.28    0.59   0
   8   8   5   58.56    1.17   0
   8   9   7    2.96    0.30   0
   8   9   8    1.17    0.23   0
   7   6   2   10.13    0.59   0
   8   5   6   28.22    0.97   0
   8   5   7   27.88    0.95   0
   8   6   5    5.54    0.51   0
   8   7   5   12.70    0.64   0
   8   7   9    1.80    0.32   0
   6   7   1   13.27    0.66   0
   6   9   2   -0.05    0.26   0
   6  10   3    5.07    0.38   0
   7   8   3    0.16    0.29   0
   7  10   5    2.87    0.31   0
   8   8   6   26.12    0.81   0
   8   8   8   28.46    0.80   0
   7   9   4    1.22    0.30   0
   8   6   6  126.03    1.94   0
   8   6   7   88.47    1.60   0
   8   7   6   24.76    0.86   0
   8   8   7   13.09    0.59   0
   8   7   7   23.62    0.81   0
   5  12   5    0.30    0.15   0
   7   6  10   68.57    1.21   0
   7   7   3    7.78    0.53   0
   7   9  10    0.47    0.24   0
   7  10   6   51.72    0.98   0
   7  10   9    5.80    0.33   0
   6  11   5   11.31    0.44   0
   7   4   8    4.26    0.47   0
   7   5   9    0.56    0.37   0
   6   8   2  142.37    1.91   0
   7   7  10   17.36    0.64   0
   7   8   4    0.16    0.31   0
   7   8  10    4.61    0.37   0
   7  10   7    9.42    0.45   0
   7  10   8    8.53    0.42   0
   7   4   7    0.16    0.33   0
   6   7   2    8.49    0.59   0
   6   9   3    1.93    0.34   0
   6   9  11    1.99    0.24   0
   6  10   4   16.73    0.62   0
   6  11   6    3.06    0.28   0
   7   6   4  254.28    2.80   0
   7   6   9    2.46    0.38   0
   7   7   4    4.29    0.42   0
   7   9   9    5.72    0.39   0
   5  12   6    9.60    0.36   0
   6  11   9   12.21    0.41   0
   7   5   5   12.19    0.69   0
   7   5   8    1.93    0.40   0
   7   8   5    6.33    0.50   0
   7   9   6    1.31    0.25   0
   5  11   4    0.89    0.23   0
   5  12   9    0.00    0.08   0
   6   8  11   13.11    0.49   0
   6  11   7    3.10    0.28   0
   6  11   8    0.23    0.18   0
   7   5   6    8.09    0.61   0
   7   5   7   63.81    1.43   0
   7   6   5    3.01    0.45   0
   7   7   5   76.52    1.55   0
   7   7   9    0.47    0.32   0
   7   9   7    1.38    0.31   0
   7   9   8   11.86    0.56   0
   5  12   7    2.89    0.25   0
   6   8   3    6.01    0.51   0
   6  10  10   22.26    0.59   0
   7   6   8   41.58    1.14   0
   7   8   6   14.44    0.70   0
   7   8   8   59.11    1.26   0
   5  10   3    0.20    0.27   0
   6  10   5    7.46    0.47   0
   7   6   6    1.61    0.39   0
   7   7   6    0.18    0.33   0
   7   8   7    7.36    0.53   0
   6   9   4    0.73    0.33   0
   7   7   7    1.76    0.33   0
   5  10  11    0.13    0.17   0
   6   6  10   36.53    0.96   0
   6   7   3    1.00    0.30   0
   6   9  10    0.34    0.25   0
   6  10   6   39.16    0.96   0
   6  10   9   27.73    0.74   0
   4  12   5    3.03    0.27   0
   5  11   5   10.76    0.50   0
   5  11  10    1.24    0.18   0
   6   5   9   56.62    1.26   0
   6   7  10    2.66    0.43   0
   5   8   2    9.56    0.60   0
   6   8   4  238.02    2.63   0
   6   8  10   33.14    0.90   0
   6  10   7    1.46    0.30   0
   6  10   8   11.51    0.54   0
   5   9   3    6.17    0.49   0
   5   9  11    0.78    0.22   0
   5  10   4   23.51    0.78   0
   5  11   6    1.29    0.28   0
   5  11   9    0.14    0.19   0
   6   5   8    0.38    0.40   0
   6   6   9    4.68    0.50   0
   6   7   4    0.27    0.28   0
   6   9   6    0.21    0.29   0
   6   9   9    5.48    0.43   0
   4  12   6    2.25    0.25   0
   4  12   9    0.99    0.17   0
   5   8  11    6.25    0.41   0
   6   7   9   22.97    0.87   0
   6   8   5    4.11    0.47   0
   6   9   7   39.34    1.07   0
   6   9   8    0.11    0.27   0
   4  11   4   14.06    0.57   0
   5  10  10   28.17    0.72   0
   5  11   7    1.79    0.28   0
   5  11   8    0.01    0.21   0
   6   7   5    1.75    0.39   0
   4  12   8   29.57    0.64   0
   5  10   5    4.94    0.45   0
   6   6   8   13.94    0.70   0
   6   8   6   46.53    1.23   0
   6   8   7    0.47    0.34   0
   6   8   8   38.81    1.10   0
   4  10   3   26.96    0.83   0
   4  10  11    2.85    0.27   0
   5   8   3    6.26    0.48   0
   6   7   6   11.14    0.67   0
   6   7   7   84.41    1.66   0
   4  11  10   -0.22    0.15   0
   5   6  10   29.73    0.90   0
   5   9   4   10.64    0.59   0
   5   9  10    0.57    0.29   0
   5  10   9   -0.18    0.22   0
   3  12   5   18.40    0.56   0
   4  11   5    6.07    0.44   0
   5   7  10    0.23    0.30   0
   5  10   6   28.46    0.89   0
   5   8  10   10.04    0.59   0
   5  10   7   -0.11    0.26   0
   5  10   8   18.10    0.71   0
   3  12   9    0.30    0.18   0
   4   9  11    8.80    0.44   0
   4  11   9   13.43    0.53   0
   5   8   4   11.03    0.65   0
   5   9   9   17.74    0.73   0
   2  12  10    3.05    0.20   0
   2  12  10    1.30    0.13   0
   3  12   6    9.38    0.44   0
   4   8  11    0.63    0.28   0
   4  10   4   34.66    0.97   0
   4  11   6    0.42    0.29   0
   5   6   9    2.19    0.41   0
   3  12   8   36.14    0.75   0
   4   9   3   51.25    1.21   0
   4  11   7    5.61    0.41   0
   4  11   8    0.27    0.25   0
   5   7   9   45.03    1.21   0
   5   8   9    0.74    0.36   0
   5   9   6    1.32    0.37   0
   5   9   8    2.20    0.39   0
   3  10  11    3.48    0.29   0
   3  11   4   13.56    0.59   0
   5   8   5    0.26    0.28   0
   5   9   7   21.45    0.83   0
   3  11  10    0.66    0.20   0
   5   6   8   21.20    0.88   0
   5   8   6   24.29    0.93   0
   5   8   8   48.96    1.28   0
   2  12   5   51.95    0.96   0
   3  10   3   19.10    0.76   0
   4   9  10    1.56    0.34   0
   4  10   5   15.89    0.72   0
   4  10   9    2.05    0.33   0
   5   7   8    2.30    0.46   0
   5   8   7    0.43    0.34   0
   2  12   9    0.14    0.18   0
   3   9  11   18.58    0.63   0
   4   9   4   47.92    1.21   0
   5   7   7  128.11    2.03   0
   3  11   5    7.15    0.48   0
   3  11   9    1.85    0.29   0
   4   7  10    0.36    0.34   0
   4   8  10    0.28    0.31   0
   4  10   6  152.02    2.06   0
   4  10   7    4.65    0.45   0
   4  10   8    7.63    0.54   0
   1  12   4    6.87    0.38   0
   2  12   6   11.07    0.50   0
   2  12   8    7.67    0.39   0
   3   8  11    9.56    0.51   0
   2  10  11    0.72    0.22   0
   2  11  10   12.07    0.47   0
   3  11   6    0.51    0.32   0
   3  11   8   20.63    0.71   0
   4   9   9    5.67    0.45   0
   1  12   9   27.15    0.63   0
   3  10   4   16.65    0.73   0
   3  11   7   28.48    0.85   0
   4   6   9   16.78    0.77   0
   2  11   4   30.71    0.88   0
   3   9   3   17.03    0.75   0
   4   7   9   37.11    1.12   0
   4   8   9   11.05    0.64   0
   4   9   6   31.63    1.03   0
   4   9   7    6.45    0.56   0
   4   9   8    0.38    0.27   0
   1  12   5   71.40    1.13   0
   2   9  11    5.13    0.38   0
   3   9  10   10.92    0.58   0
   3  10   9    3.75    0.41   0
   1  10  11    5.38    0.34   0
   1  12   8   21.32    0.62   0
   2  11   9    7.67    0.45   0
   3  10   5    1.31    0.37   0
   4   8   8  158.04    2.28   0
   0  12   4    0.18    0.20   0
   1  11  10    2.73    0.28   0
   1  12   6   -0.05    0.22   0
   2   8  11    2.13    0.33   0
   2  10   3    0.05    0.38   0
   3   8  10    8.81    0.58   0
   4   7   8   15.90    0.80   0
   4   8   6   17.28    0.77   0
   4   8   7   14.78    0.76   0
   0  10  11   73.54    1.00   0
   2  11   5   10.40    0.57   0
   3   7  10    6.45    0.52   0
   3  10   6   13.12    0.68   0
   3  10   7   27.29    0.94   0
   3  10   8    0.52    0.26   0
   2  11   8   25.22    0.80   0
   3   9   4  184.05    2.30   0
   3   9   9   43.05    1.16   0
   0  11  10    0.65    0.21   0
   0  12   5    0.16    0.26   0
   0  12   8    3.07    0.28   0
   1   9  11    6.58    0.42   0
   2  11   7    1.14    0.30   0
  -1  12   4   20.40    0.58   0
   1  11   9    8.22    0.46   0
   3   8   9    9.68    0.65   0
   3   9   8   15.18    0.76   0
  -1  12   8    2.14    0.24   0
   0  12   6    0.75    0.26   0
   1   8  11   26.16    0.79   0
   1  11   4   71.71    1.31   0
   2   9  10   17.84    0.71   0
   2  10   4    0.41    0.33   0
   2  10   9   13.45    0.63   0
   3   9   6   15.50    0.77   0
   3   9   7   65.69    1.49   0
   0   9  11    4.14    0.35   0
   3   7   9   40.57    1.15   0
  -1   9  11    1.72    0.27   0
  -1  12   5   13.12    0.52   0
   1  11   5    0.17    0.31   0
   1  11   8   31.49    0.88   0
   2   8  10    6.81    0.53   0
   2  10   5   38.76    1.11   0
   2  10   8   20.57    0.81   0
   3   8   8   16.29    0.84   0
  -1  12   6    0.50    0.26   0
   0  11   9    0.22    0.24   0
   2   7  10   26.88    0.90   0
  -3  12   5    0.99    0.18   0
   0   8  11   13.51    0.57   0
   1  10   3   20.95    0.81   0
   1  11   7    0.95    0.30   0
   2   9   9    5.27    0.49   0
   2  10   6    4.51    0.43   0
   2  10   7   62.59    1.38   0
   3   8   7    6.56    0.53   0
  -2  12   5    4.06    0.31   0
  -2  12   6    2.27    0.25   0
   1   9  10   73.22    1.34   0
   1  10   9   30.34    0.91   0
  -2  10  10    4.16    0.30   0
  -2  11   9    2.99    0.27   0
  -1  11   9    0.83    0.24   0
   0  11   4   33.01    0.93   0
   0  11   8  149.87    1.87   0
   2   8   9   34.22    1.09   0
   2   9   8   15.03    0.74   0
   0  11   5   12.63    0.64   0
   1   8  10    0.03    0.29   0
   1  10   4   -0.04    0.24   0
   1  10   8    3.12    0.42   0
   2   7   9   43.22    1.22   0
   2   9   7   16.11    0.80   0
   0   9  10  134.76    1.80   0
   0  11   7    0.14    0.21   0
   1   7  10    9.72    0.59   0
   2   9   6   31.16    1.03   0
  -1  11   8   44.76    1.02   0
   0  10   9   13.55    0.63   0
   1  10   5   37.70    1.11   0
   1  10   6   10.35    0.64   0
   1  10   7   55.34    1.33   0
   2   8   8    3.87    0.52   0
  -3   9  10   19.60    0.52   0
  -3  11   8   38.12    0.73   0
  -2  11   8   25.69    0.73   0
  -1  11   4   39.15    1.00   0
   0  10   3  116.42    1.77   0
  -2  11   3  170.20    1.87   0
  -1   9  10   46.88    1.08   0
  -1  11   7    0.32    0.27   0
  -3  10   9    4.74    0.34   0
  -2   9  10   45.20    0.96   0
  -1  10   9   14.48    0.65   0
  -1  11   5    0.36    0.33   0
   0   8  10    0.79    0.32   0
   0  10   8    1.94    0.38   0
   1   8   9   90.39    1.70   0
   1   9   8    7.05    0.57   0
  -2  10   9    3.05    0.35   0
  -3  11   3   52.09    0.99   0
  -3  11   7   59.89    1.05   0
  -2  11   4   24.53    0.80   0
  -2  11   7   33.97    0.89   0
   0   7  10   45.01    1.13   0
   0  10   4   35.61    1.04   0
   0  10   7    5.48    0.51   0
   1   7   9    5.47    0.53   0
   1   9   7    1.00    0.40   0
  -2  11   5    3.51    0.40   0
  -1   8  10    0.10    0.32   0
   0  10   5   13.82    0.74   0
   0  10   6    0.87    0.34   0
   1   9   6  176.27    2.41   0
  -4  11   4    0.13    0.24   0
  -3   8  10    1.42    0.28   0
  -3  11   4    9.43    0.53   0
  -2   8  10    0.33    0.34   0
  -1  10   8    1.05    0.33   0
   1   8   8   13.41    0.77   0
  -4   9   9   17.76    0.52   0
  -4  10   8    3.67    0.29   0
  -4  11   5   11.73    0.47   0
  -3  11   5   77.21    1.30   0
  -1   7  10   59.55    1.32   0
  -1  10   3    0.16    0.32   0
   0   8   9    0.75    0.36   0
   0   9   8   46.89    1.26   0
  -2  10   8    0.47    0.31   0
  -5  10   7    0.00    0.12   0
  -5  10   7    0.03    0.08   0
  -3  10   8    0.13    0.26   0
  -1  10   4   45.96    1.21   0
  -1  10   7   11.77    0.64   0
  -2   7  10   54.62    1.22   0
  -1  10   5   -0.06    0.34   0
  -1  10   6   43.09    1.20   0
   0   7   9    7.93    0.59   0
   0   9   7    1.01    0.40   0
  -5   9   8    1.57    0.21   0
  -2  10   7   33.76    1.05   0
  -1   8   9   20.39    0.86   0
   0   9   6   57.42    1.42   0
  -6   9   7   58.24    0.77   0
  -4  10   7   -0.12    0.22   0
  -2  10   3   39.14    1.09   0
  -1   9   8   71.56    1.53   0
   0   6   9   30.72    1.01   0
  -6  10   3    6.48    0.33   0
  -3  10   7    0.12    0.29   0
  -2  10   6    5.13    0.51   0
  -5   7   9    0.85    0.23   0
  -4   8   9    0.15    0.25   0
  -2   8   9   19.30    0.86   0
  -2   9   8   50.66    1.32   0
  -2  10   4   10.22    0.65   0
  -4   9   8    3.84    0.38   0
  -3   8   9    5.50    0.50   0
  -3  10   6   25.92    0.92   0
  -1   7   9    0.16    0.36   0
  -1   9   7    0.32    0.29   0
   0   7   8   27.12    1.01   0
   0   8   7   27.18    1.00   0
  -4  10   6   55.17    1.19   0
  -3   9   8   25.26    0.91   0
  -3  10   3    2.18    0.40   0
  -5  10   3    5.42    0.40   0
  -5  10   4   24.03    0.74   0
  -4  10   3    6.15    0.49   0
  -3  10   4    4.44    0.51   0
  -1   6   9   14.78    0.77   0
  -1   9   4   42.89    1.23   0
  -1   9   5   18.25    0.87   0
  -1   9   6   85.67    1.73   0
  -5   9   7    2.19    0.30   0
  -4   7   9   15.61    0.66   0
  -4  10   4    0.79    0.33   0
  -2   7   9    1.81    0.44   0
  -2   9   7    7.18    0.61   0
  -6   7   8   15.32    0.47   0
  -6   9   6   19.32    0.57   0
  -3   7   9   67.31    1.47   0
  -7   9   4    0.37    0.17   0
  -4   9   7   16.78    0.75   0
  -3   9   7   75.31    1.64   0
  -2   6   9   -0.05    0.37   0
  -2   9   6   52.91    1.42   0
  -1   7   8   80.66    1.66   0
  -1   8   7    2.37    0.45   0
  -7   8   6    5.64    0.29   0
  -7   9   2    2.53    0.25   0
  -7   9   3   -0.02    0.18   0
  -6   8   7   32.20    0.75   0
  -2   9   3   17.60    0.83   0
  -4   6   9    1.11    0.36   0
  -3   6   9    2.13    0.45   0
  -2   9   4   22.10    0.94   0
  -2   9   5  221.83    2.81   0
  -6   9   5    0.31    0.24   0
  -5   9   6    2.16    0.36   0
  -3   9   2    2.24    0.47   0
  -3   9   6    4.72    0.55   0
  -5   7   8    4.16    0.42   0
  -4   9   6    0.12    0.34   0
  -2   7   8   10.25    0.72   0
  -2   8   7    1.46    0.44   0
  -5   8   7    0.47    0.29   0
  -3   9   3   28.98    1.04   0
  -3   9   5   67.13    1.60   0
  -8   8   3   84.28    0.98   0
  -6   9   2    2.82    0.35   0
  -6   9   3    1.66    0.32   0
  -5   9   5   45.43    1.16   0
  -4   7   8    2.03    0.43   0
  -4   9   2   34.30    1.06   0
  -4   9   5   57.83    1.46   0
  -3   7   8   11.65    0.77   0
  -3   8   7    8.67    0.70   0
  -3   9   4    1.80    0.47   0
  -8   8   2    2.99    0.24   0
  -7   6   7   13.17    0.48   0
  -7   8   5   14.39    0.53   0
  -5   9   2   23.78    0.87   0
  -4   8   7    0.25    0.37   0
  -4   9   4    0.41    0.40   0
  -2   6   8    9.88    0.70   0
  -2   8   6    5.67    0.60   0
  -8   7   5    0.10    0.14   0
  -6   7   7    0.16    0.25   0
  -6   8   6   56.44    1.14   0
  -5   9   3    4.22    0.50   0
  -4   9   3    7.42    0.57   0
  -7   7   6    2.78    0.32   0
  -5   6   8   25.96    0.89   0
  -5   8   6   30.56    1.05   0
  -4   6   8   -0.04    0.38   0
  -3   6   8   39.85    1.29   0
  -3   8   6   29.43    1.13   0
  -7   8   4    1.41    0.27   0
  -5   7   7   65.05    1.47   0
  -4   8   6    0.31    0.42   0
  -3   7   7   74.95    1.80   0
  -7   5   7    0.36    0.23   0
  -6   8   5   10.37    0.60   0
  -5   5   8   -0.19    0.35   0
  -4   7   7   26.91    1.10   0
  -3   8   5    0.46    0.41   0
  -8   5   6    0.41    0.19   0
  -8   7   4    0.49    0.21   0
  -7   8   1    3.44    0.37   0
  -7   8   3   61.81    1.19   0
  -3   5   8    3.56    0.59   0
  -7   8   2    0.14    0.27   0
  -6   6   7   13.32    0.65   0
  -6   7   6   15.54    0.74   0
  -5   8   5   23.51    1.00   0
  -4   5   8    0.33    0.41   0
  -4   8   5    2.16    0.51   0
  -8   6   5  103.57    1.33   0
  -7   7   5   -0.12    0.25   0
  -6   8   4    6.92    0.55   0
  -3   7   6    9.44    0.75   0
  -7   6   6    7.68    0.47   0
  -6   8   1    1.06    0.37   0
  -6   8   3   56.39    1.37   0
  -5   6   7   15.62    0.84   0
  -5   8   1   16.06    0.80   0
  -5   8   4    3.51    0.54   0
  -4   8   2   26.84    1.05   0
  -4   8   3    1.42    0.48   0
  -4   8   4   11.17    0.75   0
  -3   6   7    0.89    0.48   0
  -9   6   3   23.15    0.58   0
  -8   4   6    0.35    0.23   0
  -8   7   3    3.99    0.34   0
  -6   8   2    7.46    0.59   0
  -5   7   6    0.17    0.29   0
  -5   8   2   29.14    1.08   0
  -5   8   3   15.08    0.85   0
  -4   6   7    0.87    0.52   0
  -4   7   6    1.57    0.51   0
  -8   7   0   13.64    0.53   0
  -6   5   7    1.35    0.37   0
  -9   5   4   29.50    0.67   0
  -8   7   1    4.35    0.38   0
  -8   7   2   15.04    0.60   0
  -7   7   4    0.73    0.31   0
  -6   7   5    0.40    0.36   0
  -9   3   5   18.11    0.48   0
  -9   6   2    0.04    0.21   0
  -8   3   6   21.03    0.63   0
  -6   6   6    4.36    0.49   0
  -4   7   5    2.97    0.58   0
  -8   6   4    6.35    0.44   0
  -7   5   6   -0.50    0.29   0
  -6   4   7   37.62    1.10   0
  -5   5   7    0.17    0.42   0
  -5   7   5    2.78    0.48   0
  -4   5   7    1.00    0.50   0
 -10   5   0    1.71    0.21   0
  -9   2   5    0.06    0.17   0
  -9   6   0    4.67    0.35   0
  -9   6   1    0.59    0.23   0
  -8   5   5    1.29    0.28   0
  -7   6   5   39.47    1.09   0
  -7   7   3    0.11    0.33   0
  -6   7   4    1.92    0.46   0
  -5   6   6    0.84    0.44   0
  -4   6   6    1.59    0.56   0
  -7   7   0    4.81    0.47   0
  -6   3   7    4.68    0.55   0
  -4   7   4   19.65    1.02   0
  -7   7   1    1.10    0.39   0
  -7   7   2    0.12    0.33   0
  -5   4   7   14.09    0.83   0
  -5   7   4   46.19    1.45   0
  -4   4   7    0.42    0.49   0
 -10   3   3   23.65    0.55   0
  -9   4   4    0.91    0.23   0
  -9   5   3   35.23    0.84   0
  -8   6   3   25.10    0.84   0
  -7   4   6    3.53    0.43   0
  -6   5   6    0.79    0.43   0
  -6   6   5   85.83    1.87   0
  -6   7   0   23.70    0.95   0
  -6   7   3    3.59    0.53   0
 -10   4   2    8.94    0.38   0
  -7   6   4    0.25    0.34   0
  -6   7   1    0.37    0.44   0
  -6   7   2   66.53    1.63   0
  -5   3   7    0.28    0.45   0
  -5   7   1    0.25    0.48   0
  -5   7   2    7.35    0.69   0
  -5   5   6   25.64    1.14   0
  -5   6   5   13.89    0.91   0
  -8   5   4   28.56    0.91   0
  -8   6  -1   44.78    1.06   0
  -8   6   2    7.87    0.55   0
  -7   3   6    4.94    0.50   0
  -7   5   5   -0.14    0.23   0
   6   2  -5   81.52    2.17   0
   7   4  -4    0.33    0.48   0
   7   6  -3    2.84    0.51   0
   9  -1  -1    3.11    0.64   0
   9   0  -2   20.30    1.01   0
  10   0   0   54.96    1.31   0
   5   3  -5    2.94    0.72   0
   6   5  -4   39.73    1.43   0
   7   0  -4   67.51    2.01   0
  10   3  -1    1.79    0.36   0
   7   3  -4   39.94    1.47   0
   8   4  -3    0.52    0.43   0
   9   4  -2    0.34    0.33   0
  11   2   2    3.12    0.37   0
   7   1  -4  386.11    4.60   0
   7   2  -4   25.15    1.26   0
   8   6  -2    2.26    0.46   0
   9   6  -1    0.23    0.29   0
   5   5  -4    0.20    0.62   0
   7  -1  -3   23.81    1.27   0
   8  -1  -2   11.37    0.91   0
   8   1  -3   16.54    1.02   0
   8   3  -3   62.19    1.71   0
   9   2  -2    3.57    0.56   0
   9   3  -2    0.67    0.42   0
   9   7   0    3.46    0.38   0
  10   1   0    0.01    0.37   0
  10   5   0    2.92    0.37   0
   6   4  -4   -0.09    0.56   0
   6   6  -3    0.12    0.47   0
   8   2  -3   46.05    1.55   0
   8   7  -1    2.90    0.42   0
   9  -1   0    0.18    0.45   0
  11   3   2   35.85    0.86   0
   7   5  -3   13.88    0.90   0
   9   0  -1    0.65    0.49   0
   6   1  -4  347.76    4.48   0
   9   5  -1    0.36    0.35   0
  10   4   0   23.51    0.86   0
  10   6   1   11.25    0.53   0
   5   4  -4    1.25    0.71   0
   6   2  -4   -0.07    0.46   0
   8   0  -2    2.22    0.63   0
  10   3   0    0.23    0.33   0
  11   5   3    2.01    0.27   0
   8  -1  -1   29.30    1.30   0
   9   1  -1   37.56    1.36   0
  10   1   1    9.74    0.69   0
  11   3   3    6.08    0.44   0
   6   5  -3   22.30    1.17   0
   7   1  -3   80.34    2.16   0
   7   3  -3   40.46    1.54   0
   7   6  -2    0.93    0.50   0
   8   1  -2   12.68    0.93   0
   9   4  -1    1.42    0.46   0
   7   2  -3    0.18    0.54   0
   8   4  -2    0.26    0.35   0
   9   0   0   14.33    0.90   0
   9   2  -1   -0.00    0.42   0
   9   3  -1   94.60    2.03   0
  10   5   1   13.36    0.66   0
   8   2  -2   32.16    1.37   0
   8   3  -2    9.84    0.83   0
   8   6  -1    0.32    0.41   0
  10   2   1    1.28    0.44   0
   7   7  -1   20.97    0.98   0
   9   7   1    2.75    0.41   0
   9   8   2   17.10    0.62   0
  10   4   1    0.37    0.34   0
  11   5   4    0.90    0.24   0
   5   5  -3    1.09    0.66   0
   6   4  -3    7.35    0.75   0
   7   5  -2   38.72    1.44   0
   7   8   0    1.48    0.41   0
   8  -1   0   14.94    1.01   0
   8   0  -1   46.96    1.62   0
  10   1   2    0.38    0.42   0
  10   3   1    0.01    0.36   0
  10   6   2    3.71    0.40   0
  11   4   4    8.20    0.46   0
   6   6  -2    4.79    0.67   0
   8   7   0    3.03    0.49   0
   8   8   1    4.08    0.49   0
   9   1   0    0.20    0.50   0
   9   5   0   13.83    0.81   0
  10   7   3    0.08    0.22   0
   8   5  -1   16.21    0.94   0
   9   0   1    0.45    0.49   0
   7   1  -2   50.69    1.73   0
   7   4  -2   -0.41    0.53   0
   9   4   0   60.51    1.64   0
  10   1   3    0.65    0.40   0
  10   2   2   13.37    0.81   0
  11   4   5   71.48    1.15   0
   7   2  -2    1.44    0.62   0
   7   3  -2   63.12    1.90   0
   8   4  -1    1.06    0.53   0
   9   3   0    1.08    0.38   0
  10   5   2    1.92    0.40   0
   6   5  -2   78.04    2.04   0
   7   6  -1    0.89    0.53   0
   8   0   0   43.83    1.55   0
   8   2  -1    1.51    0.47   0
   8   3  -1   58.36    1.79   0
   9   6   1    1.20    0.38   0
  10   4   2   25.73    0.99   0
   8   6   0    3.82    0.59   0
   9   0   2    0.22    0.51   0
   9   1   1   99.69    2.16   0
  10   6   3   16.20    0.70   0
   9   8   3    5.28    0.45   0
  10   2   3   -0.17    0.41   0
  10   7   4    2.17    0.32   0
   7   7   0    4.33    0.63   0
   8   9   3    5.06    0.45   0
   9   2   1    8.42    0.79   0
   9   5   1    0.82    0.42   0
   7   8   1    0.32    0.47   0
   8   1   0   16.28    1.05   0
   8   5   0    2.36    0.55   0
   8   7   1  107.58    2.02   0
   9   4   1    0.21    0.43   0
   9   9   5    0.85    0.25   0
  10   3   3   13.40    0.79   0
  10   5   3    0.26    0.32   0
   6   6  -1    3.95    0.66   0
   8   8   2   30.91    1.03   0
   9   3   1    0.27    0.35   0
  10   4   3   32.98    1.11   0
   7   4  -1    0.79    0.57   0
   8   0   1    7.27    0.78   0
   8   2   0   18.54    1.10   0
   8   4   0    6.17    0.73   0
   9   1   2    1.25    0.54   0
   9   6   2   22.48    0.97   0
  10   2   4   40.08    1.23   0
  10   6   4   19.91    0.79   0
   7   3  -1   15.81    0.98   0
   8   3   0    7.83    0.79   0
  10   7   5    1.03    0.29   0
   9   7   3    6.29    0.55   0
  10   2   5   12.92    0.72   0
  10   3   4    2.29    0.48   0
   6   7   0   29.78    1.23   0
   9   2   2  116.81    2.33   0
   9   5   2   10.74    0.78   0
   9   9   6    0.51    0.22   0
  10   5   4   29.96    1.02   0
   8   1   1   73.96    1.93   0
   8   9   4    9.60    0.56   0
   9   1   3    1.07    0.51   0
   9   3   2    4.47    0.65   0
   9   4   2    2.26    0.54   0
  10   6   5    9.69    0.59   0
  10   7   6    5.77    0.43   0
   7   7   1  105.15    2.16   0
   8   5   1   24.84    1.17   0
   8   7   2   -0.06    0.41   0
  10   3   5    6.31    0.59   0
   7   9   3   17.84    0.81   0
   8   8   3    6.59    0.59   0
   9   6   3    3.68    0.55   0
  10   5   5   -0.22    0.32   0
   7   4   0    1.50    0.58   0
   7   8   2  133.21    2.27   0
   8   3   1   12.44    0.94   0
   8   4   1   -0.15    0.48   0
   9   1   4    9.23    0.74   0
   9   2   3    0.01    0.48   0
   9   8   5   15.48    0.68   0
  10   4   5   33.83    1.11   0
  10   7   7    0.16    0.23   0
   6   6   0    1.80    0.61   0
   9   5   3    7.61    0.70   0
   9   7   4   -0.08    0.32   0
  10   3   6   18.96    0.83   0
  10   3   7    0.50    0.36   0
  10   6   6    7.89    0.53   0
  10   7   8    2.63    0.23   0
   7  10   5    1.42    0.31   0
   8   1   2    2.00    0.65   0
   8   6   2   12.00    0.86   0
   9   4   3    0.79    0.46   0
  10   4   6   10.84    0.67   0
   7   6   1    7.55    0.78   0
   8   9   5    6.76    0.53   0
  10   5   9   -0.05    0.24   0
  10   6   7   27.32    0.84   0
  10   6   9   47.26    0.88   0
   9   2   4    3.74    0.61   0
   9   6   4   24.54    1.05   0
   9   8   6    6.51    0.49   0
  10   4   7   25.74    0.90   0
  10   4   8    4.73    0.44   0
  10   5   7    0.37    0.32   0
   6   7   1   13.80    0.92   0
   8   2   2    1.07    0.55   0
   8   5   2    3.40    0.54   0
   8   8   4  126.70    2.11   0
   9   7   5    1.44    0.39   0
  10   5   8    0.28    0.29   0
   6   8   2  128.86    2.34   0
   7   5   1   47.37    1.59   0
   7   7   2    1.48    0.55   0
   7   9   4    1.09    0.43   0
   8   3   2    0.71    0.55   0
   8   4   2    4.35    0.65   0
   9   3   4   12.12    0.86   0
   9   5   4    0.23    0.42   0
   7   8   3   -0.16    0.45   0
   9   4   4    8.76    0.75   0
   9   8   7   27.39    0.88   0
   7  10   6   43.23    1.02   0
   8   6   3   14.77    0.93   0
   8   9   6   12.17    0.65   0
   9   2   5    6.06    0.66   0
   9   6   5   25.56    1.05   0
   9   7   6    8.63    0.63   0
   8   2   3    0.35    0.54   0
   8   7   4   19.04    0.98   0
   9   2   6   17.25    0.91   0
   9   3   5    5.93    0.72   0
   9   5   5    1.75    0.48   0
   9   8   8    4.31    0.39   0
   9   8   9    5.15    0.38   0
   8   5   3  191.06    3.04   0
   7   7   3    7.86    0.77   0
   7   9   5    5.42    0.60   0
   7  10   7    8.77    0.52   0
   8   4   3    1.61    0.45   0
   9   6   6   22.90    0.99   0
   9   7   7    1.12    0.38   0
   6   7   2    7.20    0.76   0
   6   9   4    0.44    0.53   0
   7   5   2    2.97    0.54   0
   7   8   4    0.34    0.48   0
   9   3   6   14.17    0.89   0
   6   8   3    6.20    0.69   0
   8   6   4   34.80    1.31   0
   9   4   6   28.69    1.17   0
   9   5   6    0.15    0.40   0
   9   7   8    5.17    0.50   0
   9   7  10    1.78    0.30   0
   7  10   8    7.93    0.48   0
   8   2   4   25.23    1.17   0
   8   7   5   11.27    0.80   0
   8   8   6   24.20    0.99   0
   8   9  10   13.58    0.50   0
   9   3   7   11.00    0.79   0
   9   3   9    1.66    0.39   0
   9   4  10    5.95    0.47   0
   9   6   7   28.16    1.07   0
   9   7   9    0.26    0.30   0
   7   6   3    0.34    0.53   0
   8   3   4    2.86    0.62   0
   8   5   4    1.51    0.55   0
   8   9   9    3.07    0.35   0
   9   3   8    1.04    0.42   0
   9   4   7    5.69    0.64   0
   9   6  10    9.09    0.56   0
   7   9   6    1.87    0.50   0
   7  10   9    4.88    0.37   0
   8   4   4   29.81    1.31   0
   9   5  10   12.66    0.63   0
   9   6   8    2.85    0.47   0
   9   6   9   69.30    1.45   0
   8   6   5    5.09    0.68   0
   8   8   7   12.60    0.75   0
   9   4   8    4.95    0.59   0
   9   4   9   34.02    1.07   0
   9   5   8    1.17    0.45   0
   9   5   9   -0.08    0.36   0
   7   8   5    7.16    0.72   0
   8   2   5    0.61    0.55   0
   8   7   6   25.45    1.12   0
   6   7   3    0.41    0.56   0
   6   9   5   51.26    1.48   0
   8   5   5   11.96    0.90   0
   8   8  11  134.66    1.57   0
   6   8   4  244.27    3.33   0
   6  10   7    1.45    0.40   0
   7   9   7    1.52    0.46   0
   8   3   5  177.00    2.91   0
   8   4   5   20.83    1.14   0
   8   8   8   27.04    0.97   0
   7   6   4  274.35    3.71   0
   8   2   6   22.80    1.14   0
   8   5  12    0.04    0.25   0
   8   6   6  123.03    2.44   0
   8   6  12    0.58    0.26   0
   8   7   7   24.59    1.09   0
   8   8   9    3.97    0.47   0
   8   8  10    1.86    0.35   0
   6  10   8    9.80    0.62   0
   7   7   5   78.27    1.99   0
   8   2   7    8.13    0.81   0
   8   3   6    4.63    0.73   0
   8   5   6   27.81    1.26   0
   8   7  11    0.20    0.33   0
   6   9   6    0.59    0.45   0
   7   9  11    2.47    0.30   0
   8   6   7   88.94    2.06   0
   8   7   8    4.37    0.57   0
   6  10   9   26.24    0.86   0
   6  10  10   24.84    0.75   0
   7   9   9    6.19    0.53   0
   7   9  10    0.32    0.29   0
   8   3  10    5.82    0.61   0
   8   4  11   13.61    0.66   0
   8   7   9    1.81    0.47   0
   8   7  10    4.59    0.50   0
   6   7   4    0.16    0.41   0
   6   8   5    4.09    0.67   0
   7   6   5    3.41    0.64   0
   7   8   7    7.24    0.69   0
   8   3   7   12.15    0.83   0
   8   4   7   14.35    0.97   0
   8   5   7   26.79    1.23   0
   8   5  11   -0.10    0.39   0
   8   6  11    6.85    0.56   0
   5   8   4    9.57    0.86   0
   5  10   7   -0.10    0.40   0
   7   7   6   -0.22    0.47   0
   7   8  12   12.42    0.52   0
   8   3   8   22.77    1.10   0
   8   3   9   12.05    0.80   0
   8   6   8   20.92    1.01   0
   6   9   7   39.42    1.32   0
   8   4   8  170.51    2.80   0
   8   4  10   25.17    1.02   0
   8   6   9    7.52    0.67   0
   8   6  10    6.00    0.57   0
   7   5   5   13.17    0.95   0
   7   8   8   63.98    1.65   0
   8   4   9  102.40    2.08   0
   8   5   9    6.44    0.71   0
   8   5  10    0.27    0.42   0
   5  10   8   16.20    0.81   0
   6   9  12    3.41    0.32   0
   7   8  11   13.78    0.67   0
   5   9   6    1.23    0.58   0
   6   7   5    0.75    0.57   0
   6   8   6   44.48    1.51   0
   6   8  13    4.93    0.31   0
   6   9   8    0.04    0.44   0
   7   6   6    1.28    0.45   0
   7   7   7    1.85    0.56   0
   7   7  12    0.49    0.28   0
   7   8   9   18.58    0.92   0
   7   8  10    3.71    0.50   0
   5  10   9    0.08    0.41   0
   5  10  11    0.10    0.26   0
   5   8   5    0.36    0.53   0
   6   9  11    2.23    0.36   0
   7   4  12   44.90    1.09   0
   7   5   6    7.95    0.80   0
   7   7   8    2.65    0.58   0
   6   9  10    0.11    0.33   0
   7   5  12    5.85    0.56   0
   7   6   7   16.22    1.04   0
   7   6  12   13.10    0.68   0
   7   7  11    1.70    0.42   0
   7   3  11    0.24    0.40   0
   7   7   9    0.26    0.44   0
   7   7  10   18.13    0.93   0
   5   9   7   19.04    0.99   0
   6   7   6    9.76    0.87   0
   6   7  13    6.84    0.42   0
   7   5   7   63.83    1.86   0
   7   6   8   41.60    1.49   0
   4  10   8    5.65    0.59   0
   6   8  12   18.50    0.72   0
   7   3   7   13.61    0.87   0
   7   4   7   -0.20    0.52   0
   7   6  11   19.03    0.91   0
   4  10  11    2.76    0.36   0
   5   9  12    1.10    0.29   0
   6   4  13    0.86    0.31   0
   7   3   8    1.78    0.57   0
   7   3  10    0.40    0.50   0
   7   4  11   10.59    0.74   0
   7   5   8    2.27    0.58   0
   7   5  11    1.99    0.51   0
   7   6   9    3.26    0.59   0
   7   6  10   72.59    1.78   0
   4   9  13    3.80    0.30   0
   4  10   9    1.54    0.44   0
   5   8   6   20.87    1.09   0
   5   9   8    2.44    0.57   0
   6   6  13   30.87    0.87   0
   6   8   9    3.64    0.56   0
   6   8  11   13.70    0.75   0
   7   3   9  118.71    2.29   0
   7   4  10   10.63    0.80   0
   7   5  10    2.81    0.58   0
   5   8  13    0.97    0.26   0
   6   5  13    8.10    0.51   0
   6   7   7   79.22    1.97   0
   6   8  10   33.35    1.18   0
   7   4   9   11.91    0.90   0
   5   9   9   15.54    0.86   0
   5   9  11    0.93    0.35   0
   6   7  12    0.28    0.33   0
   6   3  12    3.31    0.51   0
   6   7   8    0.58    0.50   0
   3  10  11    3.25    0.42   0
   4   9   7    5.49    0.65   0
   5   8   7    0.41    0.51   0
   6   6   7    1.40    0.55   0
   6   7  11   11.85    0.77   0
   3  10   9    3.36    0.54   0
   4   7  14    0.18    0.19   0
   6   6  12   14.01    0.77   0
   6   7   9   22.99    1.12   0
   6   7  10    2.57    0.54   0
   3  10  10   37.88    1.06   0
   4   9  12   -0.12    0.28   0
   5   7  13    0.15    0.26   0
   5   8  12   37.16    1.05   0
   6   4  12   29.66    1.04   0
   6   5  12    1.10    0.44   0
   4   9   8    0.31    0.49   0
   6   6   8   14.70    0.97   0
   6   6  11    2.65    0.53   0
   2  10  11    0.74    0.34   0
   4   8  13   -0.12    0.22   0
   5   8   9    0.96    0.47   0
   5   8  11    7.50    0.63   0
   6   3  11   49.56    1.41   0
   6   6   9    4.30    0.68   0
   6   6  10   43.88    1.46   0
   4   4  14    0.81    0.24   0
   4   9   9    5.82    0.63   0
   4   9  10    1.12    0.45   0
   5   6  13    1.50    0.36   0
   5   8  10   10.74    0.76   0
   6   4  11    0.59    0.47   0
   6   5   8    0.22    0.52   0
   6   5  11   52.37    1.53   0
   2  10  10    7.23    0.52   0
   3   9   7   64.49    1.63   0
   4   5  14    0.42    0.23   0
   5   4  13    6.61    0.50   0
   5   5  13   14.63    0.70   0
   5   7  12   -0.11    0.36   0
   6   3  10    9.76    0.78   0
   6   5   9   71.64    1.90   0
   4   8   7   12.82    0.87   0
   6   3   9   26.18    1.18   0
   6   4   9   -0.09    0.51   0
   6   4  10   34.82    1.33   0
   5   7   8    1.57    0.56   0
   3   9   8   14.17    0.84   0
   4   7  13   25.96    0.83   0
   4   8  12   59.04    1.33   0
   5   6  12   10.11    0.69   0
   5   7   9   41.18    1.44   0
   5   7  10    0.64    0.46   0
   5   7  11   19.02    0.91   0
   3   8  13    1.80    0.32   0
   3   9  11   20.10    0.84   0
   4   8   8  150.53    2.56   0
   5   3  12    1.36    0.44   0
   2   7  14   15.84    0.54   0
   2   9  12   10.52    0.57   0
   3   6  14   14.69    0.55   0
   3   9   9   41.12    1.30   0
   4   8  11    1.07    0.42   0
   5   5  12    0.70    0.45   0
   4   8  10    0.20    0.40   0
   5   4  12   12.12    0.76   0
   5   6   8   23.22    1.12   0
   5   6  11   -0.09    0.42   0
   3   4  14    0.12    0.25   0
   3   5  14    4.55    0.37   0
   4   3  13   16.72    0.69   0
   4   6  13   -0.05    0.24   0
   4   7  12    1.22    0.39   0
   5   6   9    1.60    0.55   0
   5   6  10   34.02    1.32   0
   1   9  12    0.74    0.29   0
   2   8  13    4.55    0.39   0
   4   5  13   22.45    0.86   0
   5   3  11  145.92    2.40   0
   2   9   8   14.78    0.83   0
   2   9  11    5.81    0.54   0
   3   7  13    4.30    0.42   0
   4   4  13    4.52    0.49   0
   5   2  10   13.60    0.88   0
   5   4  11    0.39    0.50   0
   5   5  10    1.37    0.53   0
   2   3  14    7.93    0.43   0
   2   6  14    6.70    0.41   0
   2   9   9    4.45    0.64   0
   2   9  10   18.90    0.87   0
   4   7  11   14.08    0.84   0
   5   5   9  144.53    2.58   0
   3   8   8   15.18    0.89   0
   3   8  11    9.48    0.66   0
   4   6  12    2.53    0.47   0
   4   7   9   37.11    1.33   0
   4   7  10    0.30    0.44   0
   5   3  10    2.35    0.56   0
   5   4   9    3.72    0.64   0
   5   4  10   15.44    0.95   0
   1   9  11    6.75    0.54   0
   3   8   9    9.53    0.75   0
   1   6  14   10.43    0.44   0
   1   6  14    5.84    0.32   0
   2   4  14    0.43    0.24   0
   2   8  12    3.36    0.43   0
   3   6  13    1.59    0.35   0
   0   9  11    3.89    0.44   0
   1   9  10   82.05    1.62   0
   2   7  13   11.69    0.59   0
   3   7  12   12.89    0.72   0
   4   3  12    5.79    0.61   0
   4   4  12   82.63    1.77   0
   4   6  11    0.29    0.44   0
   1   9   9    4.39    0.56   0
   3   3  13   35.24    0.98   0
   4   6   9   15.31    0.92   0
   4   6  10  121.43    2.34   0
   1   4  14    0.12    0.24   0
   1   5  14   45.09    0.91   0
   3   4  13    1.00    0.37   0
   4   5  11    8.63    0.73   0
   0   5  14   42.93    0.77   0
   0   9  10  133.48    1.94   0
   1   7  13   20.78    0.74   0
   3   7  11   49.88    1.39   0
   4   2  11    0.39    0.43   0
  -1   8  12    0.18    0.22   0
   2   6  13    1.07    0.33   0
   2   8   8    3.94    0.59   0
   2   8  10    6.75    0.64   0
   3   6  12    0.72    0.31   0
   3   7  10    6.53    0.65   0
   4   3  11  103.02    2.04   0
   4   4  11   11.64    0.83   0
   4   5  10   36.49    1.33   0
   0   7  13    1.12    0.28   0
   0   8  12    6.25    0.47   0
   2   7  12   21.60    0.88   0
   2   8   9   32.08    1.17   0
   3   7   9   35.87    1.25   0
   2   2  13    0.14    0.26   0
   3   2  12    6.44    0.61   0
   3   5  12   10.81    0.71   0
   4   2  10    3.07    0.58   0
   4   4  10    4.11    0.62   0
   1   8  11   28.20    0.99   0
   2   5  13    4.28    0.44   0
   3   6  11    6.75    0.65   0
   4   3  10   36.90    1.28   0
   1   6  13   16.44    0.70   0
   2   3  13   46.26    1.11   0
   2   4  13    5.44    0.49   0
   2   7  11   13.52    0.77   0
   3   3  12   17.76    0.86   0
   3   4  12   14.56    0.81   0
  -2   8  11    0.24    0.25   0
   0   8  11   14.14    0.73   0
   1   7  12   35.67    1.07   0
   1   8  10    0.03    0.40   0
   2   6  12    3.48    0.46   0
   3   6   9    0.20    0.43   0
   3   6  10    9.98    0.71   0
   0   6  13   12.56    0.59   0
   1   8   8   12.64    0.77   0
   1   8   9   88.85    1.80   0
   2   7  10   26.93    1.06   0
   3   5  11   79.23    1.82   0
  -2  -3 -10  101.64    2.26   0
  -2  -2 -11    6.21    0.71   0
  -1  -2 -12    0.67    0.35   0
  -1   1 -12   54.08    1.28   0
   0  -3 -12    7.16    0.71   0
   0   2 -12    8.48    0.50   0
   1  -5 -10   97.48    2.30   0
   2  -5 -10   10.41    0.87   0
  -2   1 -11    2.35    0.48   0
  -1  -4 -10   -0.38    0.51   0
  -1  -1 -12   84.33    1.82   0
  -1   0 -12    0.65    0.42   0
   1  -3 -12   44.60    1.40   0
   2   2 -12   13.97    0.49   0
  -2  -1 -11    2.24    0.49   0
  -2   0 -11    0.54    0.48   0
  -1  -3 -11    0.27    0.49   0
   1  -4 -11   14.13    0.99   0
   1   2 -12    8.12    0.47   0
   2  -4 -11    0.31    0.47   0
   3  -1 -12    3.02    0.33   0
   0  -2 -12    0.02    0.32   0
   0   1 -12   19.06    0.86   0
   1  -5  -9    5.91    0.86   0
   2  -2 -12    1.14    0.36   0
   3   0 -12   47.10    0.93   0
  -2  -2 -10    0.56    0.44   0
   0  -1 -12   66.83    1.67   0
   1  -2 -12   14.92    0.87   0
  -1  -2 -11    0.34    0.48   0
  -1   2 -11   15.11    0.78   0
   0  -3 -11    0.63    0.54   0
   0   0 -12    3.03    0.48   0
   2  -1 -12   11.91    0.68   0
   2   1 -12   -0.04    0.26   0
   3  -3 -11   26.35    1.00   0
   4  -2 -11    1.93    0.33   0
  -2  -1 -10   30.16    1.30   0
  -1  -3 -10  113.39    2.36   0
   0   3 -11    0.85    0.34   0
   1  -1 -12   39.19    1.28   0
   1   0 -12    2.71    0.47   0
   2   0 -12   60.88    1.31   0
   3  -4 -10   33.02    1.23   0
  -2   0 -10    0.83    0.55   0
  -1  -1 -11    0.31    0.43   0
  -1   1 -11    0.39    0.42   0
   1  -4 -10   39.81    1.59   0
   1  -3 -11    1.90    0.62   0
   2  -4 -10    7.03    0.81   0
   2  -3 -11   98.32    2.13   0
  -1   0 -11   57.60    1.60   0
   5  -2 -10    0.29    0.24   0
   5  -2 -10    0.13    0.15   0
  -1  -2 -10    1.27    0.52   0
   0  -2 -11   90.31    2.13   0
   1   3 -11    1.58    0.35   0
   4  -3 -10    0.34    0.38   0
   0  -3 -10  218.37    3.38   0
   0   2 -11   26.27    1.03   0
   2   3 -11    0.40    0.27   0
   4   0 -11    0.65    0.25   0
   4   1 -11   33.78    0.80   0
   0  -1 -11   36.55    1.38   0
   1  -2 -11    1.22    0.55   0
   2  -2 -11   52.67    1.60   0
   3  -4  -9    4.44    0.69   0
  -1  -1 -10  139.89    2.59   0
   0   0 -11   84.29    1.97   0
   0   1 -11    0.02    0.43   0
   3  -3 -10   19.22    1.03   0
   3   2 -11    3.46    0.37   0
   5  -1 -10    7.82    0.50   0
  -1   2 -10    3.11    0.54   0
   1  -1 -11    9.59    0.84   0
   1   2 -11   26.48    1.03   0
   2  -3 -10   13.19    1.03   0
   3  -1 -11   10.06    0.70   0
  -1   0 -10   13.21    0.85   0
  -1   1 -10    4.32    0.63   0
   0  -2 -10    1.01    0.55   0
   1   0 -11    0.70    0.48   0
   2  -1 -11   -0.01    0.45   0
   3   0 -11    3.16    0.48   0
   3   1 -11    0.31    0.32   0
   4  -2 -10    4.29    0.56   0
   5   2 -10    0.47    0.19   0
   0   3 -10    4.14    0.54   0
   1   1 -11   15.93    0.87   0
   1   4 -10   13.13    0.69   0
   2   0 -11    2.76    0.54   0
   2   1 -11    0.45    0.39   0
   1  -2 -10   22.39    1.24   0
   2   4 -10   84.01    1.52   0
   3   4 -10   63.86    1.17   0
   4  -3  -9    0.22    0.52   0
   5   1 -10    1.33    0.27   0
   0  -1 -10   29.96    1.26   0
   3  -2 -10   74.68    1.96   0
   5  -2  -9    3.64    0.52   0
   6   0  -9    0.37    0.27   0
   0   0 -10   13.77    0.97   0
   0   2 -10    4.59    0.65   0
   2  -3  -9    2.15    0.71   0
   2  -2 -10  109.56    2.53   0
   3  -3  -9   10.69    0.94   0
   4   3 -10    3.34    0.34   0
   4   5  -9    0.28    0.21   0
   6   2  -9    0.51    0.22   0
  -1   2  -9   60.98    1.68   0
   0   1 -10    6.58    0.73   0
   1   3 -10    1.38    0.48   0
   6   1  -9    0.72    0.27   0
   1  -1 -10    2.35    0.56   0
   3  -1 -10    2.22    0.57   0
   4   0 -10   33.11    1.14   0
   4   2 -10   20.22    0.80   0
   5   4  -9    1.19    0.23   0
   1   0 -10   10.99    0.92   0
   1   2 -10   42.65    1.48   0
   2  -1 -10    0.21    0.56   0
   2   3 -10   -0.05    0.42   0
   2   5  -9   25.28    0.92   0
   4   1 -10    9.24    0.64   0
   1   1 -10    0.12    0.49   0
   3   5  -9    4.16    0.42   0
   4  -3  -8    6.46    0.79   0
   4  -2  -9    3.20    0.63   0
   5  -1  -9    0.05    0.39   0
   0   3  -9    3.81    0.59   0
   2   0 -10   71.62    2.05   0
   2   2 -10   23.44    1.12   0
   3  -3  -8    1.34    0.77   0
   3  -2  -9    0.34    0.61   0
   3   0 -10   46.17    1.51   0
   3   1 -10    1.57    0.51   0
   3   2 -10   10.02    0.72   0
   4   6  -8    0.96    0.28   0
   1   4  -9    0.14    0.44   0
   2   1 -10    0.74    0.52   0
   6  -1  -8   45.36    1.22   0
   0   2  -9   17.41    1.01   0
   5  -2  -8   34.43    1.30   0
   5   3  -9    4.12    0.41   0
   3   6  -8    1.58    0.33   0
   4  -1  -9   97.99    2.23   0
   5   1  -9    3.75    0.50   0
   5   2  -9    8.77    0.60   0
   6   4  -8    0.30    0.18   0
   6   4  -8    0.10    0.12   0
   2  -1  -9    1.33    0.66   0
   2   4  -9    0.02    0.44   0
   3  -1  -9    1.00    0.64   0
   3   4  -9    4.29    0.56   0
   1   0  -9   45.97    1.66   0
   1   3  -9    0.07    0.40   0
   4  -2  -8   67.35    1.99   0
   6   0  -8    0.68    0.40   0
   7   0  -7   43.40    1.11   0
   7   4  -7   11.53    0.48   0
   1   1  -9    0.71    0.61   0
   1   2  -9   13.16    0.99   0
   3  -2  -8   89.42    2.41   0
   4   0  -9   18.32    1.02   0
   4   3  -9    8.35    0.67   0
   6   3  -8    5.30    0.44   0
   8   1  -6    0.13    0.27   0
   2   0  -9    5.71    0.85   0
   2   3  -9    0.63    0.55   0
   3   0  -9    5.59    0.81   0
   3   3  -9   -0.18    0.43   0
   4   1  -9    2.91    0.60   0
   4   2  -9   25.76    1.15   0
   5  -1  -8   11.17    0.89   0
   6   1  -8    2.66    0.47   0
   6   2  -8    2.04    0.39   0
   2   1  -9   13.62    1.07   0
   2   2  -9    6.04    0.79   0
   3   1  -9    7.08    0.84   0
   4   5  -8    4.76    0.56   0
   5  -2  -7   29.40    1.33   0
   7   1  -7   -0.16    0.33   0
   8   2  -6    2.68    0.32   0
   8   3  -6   17.10    0.56   0
   2   5  -8   -0.03    0.49   0
   3   2  -9    4.15    0.60   0
   5   4  -8    1.96    0.39   0
   6  -1  -7    0.10    0.50   0
   7   2  -7   20.18    0.78   0
   7   3  -7    3.56    0.37   0
   1   4  -8   79.74    1.96   0
   3   5  -8    4.43    0.62   0
   4  -1  -8   11.96    1.03   0
   5   0  -8    3.13    0.67   0
   5   6  -7    0.28    0.30   0
   6   5  -7    1.30    0.30   0
   1   3  -8    2.85    0.70   0
   2   6  -7    1.54    0.53   0
   5   1  -8    6.72    0.75   0
   5   3  -8   17.28    0.91   0
   2   4  -8   12.47    0.99   0
   4   0  -8   33.95    1.54   0
   4   4  -8   15.41    0.91   0
   4   6  -7    7.10    0.61   0
   5   2  -8    1.86    0.51   0
   5   7  -6    0.46    0.34   0
   6   0  -7    2.67    0.60   0
   3   0  -8   13.69    1.15   0
   3   4  -8   22.84    1.20   0
   3   6  -7    5.26    0.65   0
   5  -1  -7   -0.01    0.58   0
   6   4  -7   22.08    0.90   0
   7   0  -6    1.14    0.48   0
   7   5  -6   19.21    0.69   0
   8   5  -5   26.12    0.69   0
   2   3  -8    9.63    0.96   0
   4   1  -8   -0.21    0.57   0
   4   2  -8   40.94    1.61   0
   4   3  -8    0.46    0.51   0
   5   8  -5    0.19    0.23   0
   5   8  -5   -0.07    0.13   0
   6   1  -7    9.10    0.79   0
   9   3  -4    0.92    0.27   0
   2   2  -8  201.69    3.54   0
   3   1  -8    5.17    0.87   0
   3   2  -8  184.92    3.47   0
   3   3  -8    0.18    0.56   0
   4  -1  -7   29.54    1.51   0
   4   7  -6   12.71    0.78   0
   5   5  -7    1.62    0.43   0
   6  -1  -6   11.98    0.93   0
   6   3  -7    1.04    0.43   0
   6   6  -6    1.81    0.34   0
   5   0  -7   36.54    1.56   0
   6   2  -7   36.99    1.32   0
   7   1  -6    0.90    0.48   0
   7   4  -6    5.56    0.51   0
   2   5  -7    0.32    0.55   0
   4   5  -7    0.85    0.52   0
   8   2  -5    0.41    0.41   0
   8   4  -5   12.74    0.60   0
   3   5  -7   15.59    1.09   0
   5   4  -7    1.37    0.54   0
   7   2  -6   35.20    1.23   0
   7   3  -6  252.21    2.97   0
   8   3  -5    6.66    0.55   0
   5  -1  -6    2.65    0.83   0
   5   1  -7    8.90    0.91   0
   6   0  -6    1.36    0.61   0
   6   7  -5   16.77    0.73   0
   7   6  -5    2.80    0.37   0
   8   6  -4    0.02    0.21   0
   2   4  -7    0.69    0.64   0
   5   2  -7    6.16    0.79   0
   5   3  -7    6.10    0.76   0
   5   6  -6   -0.46    0.42   0
   6   5  -6   21.40    0.97   0
   3   4  -7   10.27    1.01   0
   4   1  -7   14.82    1.20   0
   4   4  -7   12.37    0.92   0
   6   8  -4    0.18    0.29   0
   3   6  -6   17.08    1.08   0
   4   2  -7    2.80    0.77   0
   4   3  -7    3.50    0.80   0
   4   6  -6    2.47    0.61   0
   6   1  -6   13.19    1.02   0
   9   2  -3    1.85    0.41   0
   3   2  -7   17.48    1.25   0
   3   3  -7    0.96    0.73   0
   6   4  -6   -0.22    0.43   0
   7   5  -5    5.15    0.55   0
   7   7  -4   19.57    0.74   0
   8   7  -3    4.05    0.37   0
   5   0  -6   17.87    1.15   0
   5   5  -6   16.13    1.01   0
   5   7  -5    0.24    0.41   0
   6   2  -6    0.14    0.52   0
   6   3  -6  158.00    2.89   0
   7   1  -5    4.31    0.71   0
   8   5  -4    9.56    0.61   0
   9   3  -3   19.62    0.79   0
   9   4  -3   -0.28    0.28   0
   2   5  -6    1.77    0.75   0
   3   7  -5    0.57    0.54   0
   5   9  -3   10.06    0.60   0
   6   6  -5    1.53    0.46   0
   7   8  -3    0.25    0.26   0
   8   8  -2    0.71    0.21   0
   4   5  -6    5.56    0.85   0
   4   7  -5    0.64    0.56   0
   5   8  -4    0.22    0.38   0
   7   2  -5   43.64    1.55   0
   7   4  -5    1.23    0.50   0
   8   2  -4    2.81    0.58   0
   8   4  -4   13.68    0.78   0
   3   5  -6   -0.25    0.66   0
   4   8  -4   -0.05    0.55   0
   5   4  -6    0.17    0.55   0
   6   0  -5   51.13    1.81   0
   7   3  -5   39.70    1.43   0
   8   3  -4   13.30    0.84   0
   5   2  -6    3.53    0.78   0
   5   3  -6    4.94    0.82   0
   3   4  -6    8.94    1.02   0
   4   4  -6    0.22    0.65   0
   6   5  -5    3.58    0.66   0
   7   6  -4    3.48    0.52   0
   4   3  -6   44.73    1.88   0
   6   1  -5    2.84    0.76   0
   8   6  -3    0.42    0.35   0
   9   2  -2    2.88    0.56   0
   3   6  -5   24.21    1.35   0
   4   6  -5    0.95    0.68   0
   6   4  -5   60.92    1.93   0
   6   8  -3    0.72    0.48   0
   9   7  -1    1.54    0.28   0
   6   3  -5   13.87    1.08   0
   6   9  -2   14.69    0.72   0
   7   1  -4  358.23    4.43   0
   7   5  -4   21.91    1.09   0
   5   5  -5   -0.34    0.55   0
   7   7  -3   12.30    0.76   0
   8   5  -3   51.21    1.46   0
   8   7  -2    1.37    0.38   0
   9   3  -2    0.36    0.42   0
   9   4  -2   -0.14    0.37   0
   6   6  -4    1.04    0.53   0
   7   2  -4   27.19    1.36   0
   7   4  -4    0.70    0.56   0
   8   2  -3   43.69    1.52   0
  10   4   0   17.94    0.73   0
   3   5  -5    8.07    1.05   0
   3   7  -4   44.04    1.70   0
   4   5  -5   19.31    1.33   0
   4   7  -4  138.65    2.83   0
   5   4  -5    1.35    0.69   0
   5   8  -3    1.45    0.57   0
   7   9  -1   36.75    1.02   0
   8   3  -3   60.44    1.76   0
   8   8  -1    0.43    0.35   0
   5   2  -5    8.25    0.91   0
   5   3  -5    3.89    0.81   0
   5   9  -2   38.90    1.30   0
   9   6  -1   -0.10    0.30   0
   4   4  -5   62.72    2.19   0
   4   8  -3   12.58    0.99   0
   7   6  -3    2.96    0.58   0
   6   5  -4   41.99    1.63   0
   8   6  -2    1.59    0.49   0
   9   2  -1    0.26    0.49   0
  10   6   1   10.30    0.53   0
   6   2  -4    0.06    0.68   0
   6   4  -4   -0.23    0.61   0
   7   1  -3   75.68    2.18   0
   3   6  -4    0.30    0.80   0
   4   6  -4    9.03    1.03   0
   6   3  -4   35.14    1.66   0
   7   5  -3   15.27    1.05   0
   9   3  -1   85.09    1.95   0
   9   7   0    4.14    0.45   0
   5   5  -4    0.82    0.67   0
   6   8  -2   -0.13    0.49   0
   6   9  -1   16.34    0.90   0
   7   2  -3    0.50    0.67   0
   7   7  -2   10.01    0.80   0
   7  10   1    0.36    0.28   0
   8   2  -2   33.58    1.43   0
   8   5  -2    8.73    0.78   0
   9   4  -1    1.63    0.52   0
   9   8   1    3.16    0.38   0
  10   4   1    0.10    0.38   0
  10   5   1   10.92    0.63   0
   5   7  -3   -0.00    0.64   0
   7   4  -3    2.46    0.73   0
   8   7  -1    2.96    0.50   0
   4   5  -4   14.30    1.25   0
   5   4  -4    1.48    0.71   0
   6   6  -3    0.34    0.57   0
   7   8  -1    1.44    0.50   0
   8   3  -2    9.39    0.92   0
   4   7  -3    0.90    0.70   0
   5   8  -2    0.95    0.61   0
   7   9   0   -0.30    0.41   0
   8   8   0   17.42    0.85   0
   8   9   1    1.17    0.33   0
   9   6   0    2.52    0.48   0
   5   9  -1   26.66    1.21   0
   7   6  -2    0.63    0.56   0
  10   6   2    3.96    0.44   0
   4   8  -2   -0.31    0.60   0
   6   5  -3   25.83    1.44   0
   8   6  -1    0.13    0.50   0
   6   4  -3    7.04    0.93   0
   8  10   3   30.72    0.86   0
   9   3   0    1.27    0.60   0
   9   5   0   11.55    0.85   0
   9   7   1    2.83    0.46   0
   9   9   3    0.53    0.20   0
   9   9   3    0.24    0.14   0
  10   5   2    2.18    0.49   0
   4   6  -3    2.23    0.78   0
   6   3  -3    3.25    0.83   0
   6  10   1   -0.21    0.38   0
   7   5  -2   36.49    1.60   0
   8   2  -1    1.03    0.63   0
   9   4   0   60.42    1.72   0
   9   8   2   18.57    0.81   0
   5   5  -3    0.72    0.72   0
   6   8  -1   19.28    1.13   0
   7   2  -2    1.66    0.75   0
   7   7  -1   25.40    1.26   0
   7  10   2    0.26    0.40   0
   8   5  -1   17.59    1.09   0
   5   7  -2   43.20    1.77   0
   6   9   0   23.00    1.12   0
   7   4  -2   -0.07    0.59   0
   8   3  -1   63.25    1.97   0
   8   4  -1    0.69    0.62   0
   8   7   0    3.52    0.51   0
   5  10   1    9.15    0.84   0
   6   6  -2    5.39    0.85   0
   7   8   0    1.41    0.52   0
   8   8   1    5.89    0.61   0
   8   9   2    5.00    0.54   0
   9   6   1    1.20    0.48   0
  10   6   3   16.54    0.76   0
   4   7  -2   21.94    1.39   0
   7   9   1    6.78    0.69   0
   5   8  -1    3.07    0.74   0
   5   9   0   27.09    1.30   0
   7   6  -1    0.32    0.64   0
   8   6   0    4.24    0.68   0
   9   5   1    1.31    0.56   0
   9   9   4    0.16    0.25   0
  10   5   3    0.35    0.40   0
   6   5  -2   79.20    2.35   0
   6   7  -1   89.15    2.40   0
   9   3   1    0.02    0.53   0
   9   4   1    0.32    0.56   0
   9   7   2    1.19    0.43   0
   4   8  -1    1.44    0.71   0
   6  10   2   81.91    1.82   0
   8   2   0   16.81    1.16   0
   9   8   3    5.21    0.53   0
   6  11   4   -0.13    0.31   0
   7   5  -1   13.32    1.10   0
   7  10   3    0.37    0.37   0
   8   5   0    1.59    0.61   0
  10   6   4   17.65    0.79   0
   6   8   0   19.20    1.18   0
   6   9   1    3.18    0.68   0
   7   4  -1    2.01    0.74   0
   7   7   0    4.05    0.64   0
   8   3   0    7.67    0.89   0
   8   4   0    6.56    0.90   0
   8   7   1  114.40    2.38   0
   5   7  -1   26.77    1.45   0
   7   3  -1   17.60    1.13   0
   8   8   2   30.96    1.24   0
   8   9   3    6.57    0.59   0
   9   6   2   20.18    0.99   0
   9   9   5    1.89    0.33   0
  10   4   4    4.63    0.56   0
  10   5   4   28.08    1.02   0
   5  10   2    2.59    0.61   0
   6   6  -1    3.75    0.66   0
   7   8   1    0.22    0.37   0
   7   6   0   12.35    1.05   0
   8   6   1    2.00    0.61   0
   9   3   2    2.84    0.68   0
   9   4   2    1.99    0.60   0
   9   5   2   10.11    0.85   0
   9   7   3    5.64    0.63   0
   9   8   4    6.82    0.58   0
   5   8   0   15.27    1.13   0
  10   6   5    9.21    0.61   0
  10   7   6    4.71    0.43   0
   6   5  -1    7.14    0.83   0
   6   7   0   36.96    1.60   0
   6  10   3    5.84    0.66   0
   7  10   4   16.67    0.83   0
   9   9   6    1.05    0.31   0
  10   5   5   -0.06    0.42   0
   4   8   0   12.17    1.09   0
   7   5   0    2.58    0.70   0
   8   5   1   22.48    1.25   0
   8   7   2    0.23    0.53   0
   8   9   4    8.84    0.67   0
  10   7   7    0.12    0.26   0
   6   8   1    0.60    0.63   0
   6   9   2    0.15    0.54   0
   7   7   1  106.50    2.51   0
   8   3   1   13.64    1.04   0
   8   4   1   -0.11    0.59   0
   8   8   3    7.79    0.72   0
  10   6   6    7.37    0.55   0
   7   8   2  136.39    2.69   0
   9   3   3   14.36    1.01   0
   9   5   3    7.13    0.75   0
   9   7   4    0.03    0.41   0
   9   8   5   16.33    0.79   0
   9   9   7    0.31    0.24   0
   5   7   0  118.43    2.71   0
   5  10   3    0.03    0.48   0
   6   6   0    3.15    0.70   0
   9   4   3    0.13    0.51   0
   9   9   8    2.47    0.31   0
  10   5   6    0.01    0.32   0
   6  11   6    2.46    0.42   0
   8   6   2   10.59    0.91   0
   8  10   7    3.09    0.35   0
  10   6   7   25.11    0.83   0
  10   6   8    2.44    0.36   0
   5   8   1    0.36    0.62   0
   6  10   4   16.44    0.97   0
   7   6   1    6.97    0.78   0
   7  10   5    2.19    0.46   0
   8   9   5    7.37    0.62   0
  10   5   7    0.53    0.36   0
  10   5   8   -0.04    0.30   0
   5   9   2    5.66    0.78   0
   8   7   3   -0.18    0.51   0
   9   8   6    6.30    0.54   0
   6   7   1   15.95    1.06   0
   6  11   7    1.88    0.40   0
   7   5   1   45.13    1.71   0
   7   7   2    1.69    0.62   0
   8   3   2    0.68    0.61   0
   8   4   2    3.15    0.70   0
   8   8   4  118.72    2.30   0
   9   7   5    1.26    0.45   0
   6   9   3    1.47    0.61   0
   9   3   4    8.89    0.81   0
   9   4   4    8.38    0.84   0
   9   5   4   -0.05    0.50   0
   6  11   8   -0.14    0.27   0
   7   8   3   -0.13    0.47   0
   7  10   6   52.25    1.32   0
   8   9   6   10.48    0.68   0
   9   8   7   27.25    0.92   0
   8   6   3   14.93    1.00   0
   6  10   5    6.11    0.66   0
   7   6   2    9.62    0.91   0
   9   7   6    7.80    0.63   0
   9   8   8    5.13    0.44   0
   8   7   4   18.88    1.01   0
   8   8   5   51.43    1.52   0
   9   5   5    0.96    0.51   0
   9   8   9    5.34    0.40   0
   6   6   0    2.72    0.53   0
   7   5   1   45.40    1.47   0
   7   8   2  144.52    2.25   0
   8   3   4    2.11    0.53   0
   8   4   3    1.80    0.53   0
   8  10   7    3.36    0.30   0
   9   6   7   25.73    0.93   0
   6  11   4    0.13    0.27   0
   7  10   4   16.35    0.67   0
   8   5   3  184.26    2.81   0
   8   6   3   15.80    0.89   0
   8   8   4  122.74    1.99   0
   8   9   5    6.63    0.49   0
   8  10   8    2.35    0.25   0
   6   8   1    0.70    0.41   0
   7   9   3   20.13    0.84   0
   8   3   5  168.38    2.57   0
   8   3   6    4.27    0.61   0
   6   9   2    0.30    0.39   0
   6  10   3    4.83    0.47   0
   7  11   7    0.89    0.22   0
   8   7   4   21.43    0.97   0
   8   9   6   13.20    0.64   0
   7   6   2   10.98    0.81   0
   7  11   8    2.97    0.25   0
   8   4   5   21.30    1.02   0
   8   5   4    1.66    0.49   0
   8   6   4   30.18    1.18   0
   8   8   5   58.77    1.42   0
   8   8  10    1.47    0.27   0
   6   7   1   14.77    0.82   0
   7   5   2    2.25    0.51   0
   8   7  10    3.47    0.35   0
   8   9   7    2.98    0.38   0
   6  11   5   11.51    0.56   0
   8   4   6   41.34    1.32   0
   8   4   7   12.88    0.78   0
   8   7   5   13.04    0.79   0
   8   9   8    1.42    0.30   0
   8   6   5    5.80    0.62   0
   8   8   6   27.67    0.99   0
   6   8   2  157.06    2.46   0
   7   7   3    7.47    0.69   0
   7  10   6   59.22    1.23   0
   8   5   6   28.89    1.15   0
   8   5   8    9.89    0.70   0
   8   6   9    7.73    0.58   0
   8   8   7   12.68    0.69   0
   8   8   9    4.55    0.42   0
   5   8   1    1.33    0.51   0
   5  12   6    9.50    0.42   0
   7   6   3    0.16    0.42   0
   8   5   7   26.22    1.06   0
   8   7   6   24.42    0.98   0
   8   7   9    2.17    0.41   0
   8   8   8   25.07    0.88   0
   5  11   4    0.62    0.30   0
   6   9   3    1.59    0.45   0
   6  10   4   17.27    0.78   0
   7   8   4    0.25    0.41   0
   7   9   5    4.80    0.51   0
   8   6   7   90.40    1.86   0
   8   6   8   20.26    0.91   0
   8   7   8    4.24    0.52   0
   5   9   2    5.90    0.59   0
   6   7   2    7.94    0.72   0
   6  11   6    2.97    0.37   0
   7   8  11   11.73    0.51   0
   7  10   7    9.62    0.55   0
   7  10   9    5.27    0.38   0
   5  10   3    0.42    0.39   0
   5  12   7    2.75    0.29   0
   7   7   4    3.49    0.56   0
   7  10   8    8.35    0.50   0
   6   8   3    5.59    0.63   0
   6  10   5    7.59    0.58   0
   6  11   7    2.73    0.33   0
   7   8   5    6.71    0.63   0
   7   9   6    1.67    0.34   0
   7   9  10    0.67    0.27   0
   6   9   4    0.48    0.41   0
   6  11   8   -0.07    0.22   0
   6  11   9   11.72    0.47   0
   5  11   5   10.61    0.59   0
   7   7   5   78.53    1.84   0
   7   9   7    1.60    0.39   0
   7   9   9    6.33    0.49   0
   5   8   2    7.61    0.68   0
   6   7   3    0.73    0.49   0
   7   4   7   -0.13    0.47   0
   7   6   5    3.00    0.55   0
   7   7  10   16.89    0.78   0
   7   8   6   15.72    0.85   0
   7   8  10    4.91    0.46   0
   7   9   8   12.31    0.64   0
   5   9   3    6.01    0.61   0
   5  10   4   21.30    0.89   0
   6  10   6   38.14    1.11   0
   7   5   9    0.44    0.39   0
   6   8   4  230.49    3.04   0
   7   5   6    6.73    0.67   0
   7   5   8    2.25    0.49   0
   7   6   6    1.70    0.53   0
   7   7   6    0.34    0.42   0
   7   8   7    6.59    0.61   0
   7   8   8   58.17    1.44   0
   7   8   9   15.34    0.76   0
   4  10   3   23.75    0.94   0
   5  11   6    0.94    0.34   0
   6   9   5   48.79    1.37   0
   6  10   7    1.48    0.38   0
   6  10  10   25.22    0.73   0
   7   5   7   62.55    1.60   0
   7   6   9    2.68    0.49   0
   7   7   7    1.60    0.46   0
   7   7   9    0.30    0.42   0
   4  12   7    3.64    0.33   0
   6   9  11    2.53    0.32   0
   7   6   7   15.32    0.89   0
   7   6   8   41.29    1.31   0
   7   7   8    2.79    0.51   0
   4  12   8   27.47    0.70   0
   4  12   9    1.06    0.23   0
   5  11  10    1.38    0.24   0
   6   7   4    0.07    0.43   0
   6  10   8   10.66    0.61   0
   6  10   9   28.37    0.87   0
   5   8   3    6.29    0.66   0
   5  10   5    4.06    0.51   0
   6   8   5    3.16    0.54   0
   6   8  11   12.86    0.61   0
   6   9   6   -0.07    0.36   0
   3  12   6    7.33    0.46   0
   4  11   5    4.83    0.49   0
   5   9   4   10.71    0.75   0
   5   9  12    1.54    0.24   0
   5  11   8    0.10    0.25   0
   5  11   9   -0.07    0.23   0
   6   7  11   10.19    0.58   0
   6   9   7   39.06    1.22   0
   4  10   4   30.62    1.06   0
   4  11  11    4.40    0.28   0
   5  10  11    0.15    0.22   0
   6   7   5    1.51    0.48   0
   6   8   6   43.67    1.37   0
   6   9   8    0.34    0.35   0
   6   9   9    4.76    0.50   0
   4   9   3   48.84    1.37   0
   4  10  12   22.13    0.53   0
   6   8  10   36.63    1.09   0
   3  12   7   12.89    0.55   0
   4  11   6    0.28    0.34   0
   6   6  10   40.19    1.17   0
   6   7  10    2.24    0.46   0
   6   8   7    0.01    0.39   0
   3  12   8   34.86    0.82   0
   5  10   7    0.04    0.32   0
   5  10  10   32.13    0.89   0
   6   5   9   63.84    1.53   0
   6   7   6   10.79    0.72   0
   6   8   8   38.64    1.24   0
   2  12   6    8.87    0.49   0
   4  11  10   -0.15    0.21   0
   5   9  11    1.15    0.31   0
   5  10   8   18.15    0.79   0
   5  10   9    0.10    0.31   0
   6   5   8    0.55    0.45   0
   6   6   9    4.46    0.56   0
   6   7   7   86.01    1.88   0
   6   7   9   23.16    1.00   0
   3  11   5    7.07    0.56   0
   4  10   5   15.57    0.81   0
   6   6   7    1.43    0.50   0
   6   6   8   14.87    0.86   0
   4  11   8    0.20    0.27   0
   4  11   9   12.77    0.58   0
   5   9   6    1.46    0.44   0
   2  12   7    3.68    0.38   0
   3  11  11   18.66    0.54   0
   4   9   4   45.85    1.33   0
   4   9  12   -0.21    0.20   0
   5   8   5    0.53    0.35   0
   5   8  11    6.81    0.54   0
   3  10   4   16.46    0.80   0
   4  10  11    3.60    0.34   0
   5   7  11   19.14    0.80   0
   5   9   7   23.36    1.00   0
   5   9  10    0.72    0.27   0
   1  12   6    0.22    0.24   0
   2  12   8    6.69    0.41   0
   3   9   3   18.18    0.87   0
   3  11   6    0.49    0.35   0
   5   9   8    1.82    0.45   0
   5   9   9   17.08    0.81   0
   4   8  12   50.17    1.00   0
   5   8   6   23.09    0.98   0
   5   8  10    9.86    0.66   0
   2  11   5   11.50    0.67   0
   3  11  10    0.64    0.25   0
   4   7  12    1.09    0.29   0
   4   9   5   45.46    1.33   0
   4  10   7    3.94    0.48   0
   4  10  10   62.57    1.27   0
   1  12   7   32.98    0.80   0
   1  12   9   24.54    0.62   0
   2  11  11  172.64    1.60   0
   3  11   7   27.96    0.92   0
   4  10   8    7.06    0.56   0
   4  10   9    1.88    0.39   0
   5   6  10   31.73    1.08   0
   5   7  10    0.21    0.42   0
   5   8   7    0.95    0.35   0
   5   8   8   52.55    1.45   0
   5   8   9    0.43    0.38   0
   1  12   8   19.52    0.61   0
   3  10   5    0.72    0.43   0
   3  11   8   20.07    0.76   0
   3  11   9    1.92    0.33   0
   3   9  12    5.07    0.37   0
   4   9   6   31.17    1.14   0
   5   5   9  135.88    2.16   0
   5   7   7  120.28    2.16   0
   5   7   9   47.15    1.38   0
   0  12   7   15.16    0.54   0
   0  12   8    2.88    0.30   0
   2  10   4    0.16    0.39   0
   2  11   6   28.73    0.94   0
   3   9   4  198.99    2.59   0
   3  10  11    3.52    0.35   0
   5   6   9    2.39    0.49   0
   1  11  11    9.76    0.40   0
   2  11  10   13.36    0.58   0
   4   8  11    0.84    0.38   0
   4   9   7    5.81    0.59   0
   4   9  10    1.18    0.36   0
   5   6   8   22.00    0.97   0
   1  10  12    2.25    0.25   0
   1  11   5    0.13    0.33   0
   3  10   6   12.89    0.71   0
   4   9   8    0.63    0.41   0
   4   9   9    6.68    0.58   0
   2  11   7    2.22    0.40   0
   2  11   9    6.71    0.47   0
   3   8  12   30.34    0.81   0
   3  10  10   41.25    1.05   0
   4   6  11    0.15    0.34   0
   3   7  12   13.82    0.63   0
   3   9   5    6.62    0.61   0
   3  10   7   27.33    1.00   0
   3  10   9    4.73    0.47   0
   4   8   6   16.84    0.88   0
   4   8  10    0.52    0.44   0
   2   9  12    8.96    0.46   0
   2  10   5   37.98    1.15   0
   2  10  11    0.84    0.26   0
   3  10   8    0.48    0.34   0
   1  11   6    2.60    0.42   0
   1  11  10    3.35    0.34   0
   4   7  10    0.45    0.42   0
   4   8   7   12.96    0.75   0
   4   8   8  151.60    2.40   0
   4   8   9   10.67    0.71   0
   4   6  10  125.02    2.08   0
   0  11  10    0.71    0.23   0
   1  11   7    0.96    0.38   0
   1  11   9    7.55    0.48   0
   3   8  11    8.91    0.60   0
   3   9  10   11.96    0.67   0
   4   7   9   40.25    1.28   0
  -1  11  10   18.26    0.52   0
   1  11   8   31.04    0.92   0
   2   8  12    3.73    0.37   0
   2  10   6    5.37    0.50   0
   2  10  10    7.89    0.51   0
   3   9   7   61.77    1.53   0
   4   7   8   15.21    0.85   0
   0  11   6   26.44    0.89   0
   1  10  11    6.52    0.43   0
   3   9   8   13.67    0.78   0
   3   9   9   42.00    1.24   0
   4   6   9   15.55    0.84   0
   2   7  12   23.05    0.77   0
   2   9  11    5.85    0.45   0
   2  10   8   19.82    0.85   0
   2  10   9   14.06    0.70   0
   3   7  11   51.56    1.28   0
  -2  11   9    3.00    0.27   0
   0  10  11   91.04    1.32   0
   0  11   7    0.15    0.29   0
   1  10   5   38.99    1.14   0
   2   9   5   11.56    0.73   0
   3   6  11    8.47    0.62   0
  -1  10  11   21.70    0.59   0
   0  11   8  151.65    1.91   0
  -1  11   6   65.11    1.24   0
   1   8  12   35.35    0.89   0
   1  10  10   26.45    0.83   0
   2   9  10   17.82    0.79   0
   3   8   7    6.34    0.62   0
   3   8   9    8.84    0.67   0
  -2  11   6   25.61    0.73   0
  -2  11   8   24.48    0.68   0
  -1  11   7    0.76    0.31   0
  -1  11   8   42.78    0.99   0
   1  10   6   11.17    0.69   0
   2   8  11    2.53    0.40   0
   2   9   6   31.03    1.10   0
   3   7  10    7.57    0.59   0
   3   8   8   15.08    0.79   0
  -2  11   7   33.39    0.81   0
   1   9  11    7.74    0.49   0
   1  10   7   57.84    1.40   0
   1  10   9   31.40    0.99   0
   2   9   9    3.43    0.48   0
   3   5  10   24.23    0.96   0
   3   6  10   12.30    0.76   0
   0   8  12    6.87    0.43   0
   0  10   5   13.55    0.71   0
   0  10  10    5.78    0.47   0
   1   7  12   32.56    0.88   0
   1  10   8    3.30    0.45   0
   2   9   7   17.11    0.86   0
   2   9   8   14.22    0.79   0
   1   6  12    0.55    0.34   0
   2   7  11   13.31    0.71   0
  -2  10  10    4.73    0.34   0
  -1   8  12    0.22    0.22   0
  -1  10  10    0.17    0.25   0
   0   9  11    4.28    0.41   0
   2   6  11   36.91    1.09   0
   2   8  10    7.30    0.59   0
   0  10   6    1.03    0.39   0
   0  10   9   13.07    0.67   0
   1   9  10   76.75    1.52   0
  -2   9  11    2.58    0.28   0
  -1   9  11    1.83    0.31   0
   0   7  12  152.35    1.83   0
   0  10   7    5.86    0.55   0
   0  10   8    1.63    0.38   0
   2   8   9   33.72    1.15   0
  -1  10   5    0.15    0.37   0
   1   9   6  170.11    2.41   0
   1   9   9    4.82    0.53   0
   2   7  10   27.86    1.05   0
   2   8   8    3.68    0.52   0
  -4  10   8    4.10    0.27   0
  -2   7  12   21.97    0.58   0
  -1   7  12   54.75    1.06   0
  -1  10   9   13.83    0.67   0
   0   6  12    0.18    0.29   0
   1   9   7    0.58    0.42   0
   1   9   8    7.71    0.63   0
  -2  10   9    2.78    0.35   0
  -1  10   6   42.31    1.17   0
   0   9  10  134.30    1.99   0
   1   7  11    1.84    0.40   0
   1   8  10    0.03    0.32   0
   2   6  10   10.16    0.70   0
  -2  10   5    2.84    0.42   0
  -1  10   7   12.18    0.69   0
   2   5  10   29.91    1.06   0
  -4  10   7   -0.14    0.21   0
  -3   8  11    0.67    0.19   0
  -3  10   8    0.30    0.26   0
  -2   6  12    0.19    0.24   0
  -2  10   8    0.29    0.33   0
  -1   6  12    0.56    0.29   0
   0   9   5    0.61    0.45   0
   1   6  11   21.28    0.86   0
  -3   9  10   25.02    0.68   0
  -2  10   6    5.05    0.51   0
  -1   8  11   16.15    0.71   0
  -1   9  10   49.58    1.22   0
   0   9   9   -0.07    0.33   0
   1   5  11    2.08    0.43   0
   1   8   9   92.94    1.85   0
  -3  10   6   22.20    0.79   0
  -3  10   7    0.24    0.32   0
  -2   8  11    0.30    0.26   0
  -2  10   7   34.20    1.03   0
   0   7  11   -0.21    0.30   0
   0   9   6   57.94    1.44   0
   0   9   8   45.74    1.30   0
   1   7  10   10.90    0.71   0
   0   8  10    0.60    0.35   0
   1   8   8   13.80    0.80   0
  -5   9   8    1.45    0.21   0
  -4   9   9   18.56    0.57   0
  -1   9   9    4.03    0.49   0
   0   6  11    1.15    0.37   0
   1   6  10    2.74    0.49   0
  -4   8  10    9.38    0.42   0
  -3   9   9   71.01    1.34   0
  -2   9   9   21.20    0.87   0
  -1   7  11    0.20    0.35   0
  -1   8  10    0.20    0.34   0
  -1   9   5   18.78    0.83   0
  -1   9   8   78.05    1.68   0
   0   8   9    1.45    0.42   0
   1   7   9    6.09    0.56   0
  -5   7  10   -0.05    0.11   0
  -4   6  11    0.05    0.18   0
  -1   9   6   83.85    1.73   0
   0   5  11    1.10    0.40   0
   1   5  10  195.51    2.57   0
  -5   8   9    0.38    0.17   0
  -5   9   7    2.03    0.27   0
  -3   8  10    1.74    0.33   0
  -2   8  10    0.73    0.35   0
  -2   9   8   49.29    1.33   0
  -1   6  11    6.37    0.58   0
   0   8   7   26.39    1.05   0
   0   8   8    2.98    0.43   0
  -5   9   6    2.08    0.35   0
  -2   9   5  208.62    2.61   0
  -2   9   7    6.87    0.63   0
  -1   8   9   20.41    0.94   0
  -4   5  11   10.67    0.44   0
  -3   6  11    4.48    0.40   0
  -2   6  11   41.64    1.12   0
  -2   9   6   53.59    1.41   0
  -1   5  11    0.32    0.38   0
  -1   7  10   60.70    1.48   0
   0   6  10    1.11    0.45   0
   0   7   9    9.04    0.69   0
  -4   4  11    0.01    0.22   0
  -3   9   5   63.85    1.46   0
  -3   9   7   70.60    1.55   0
  -4   7  10    0.77    0.28   0
  -4   8   9    0.50    0.28   0
  -4   9   6    0.06    0.35   0
  -3   9   6    5.26    0.55   0
  -2   5  11    0.36    0.41   0
  -2   8   9   20.49    0.94   0
  -1   8   8   25.13    1.04   0
  -6   8   7   30.35    0.69   0
  -5   6  10   32.89    0.71   0
  -3   5  11   41.76    1.01   0
  -3   7  10   31.78    1.01   0
  -3   8   9    4.72    0.51   0
  -2   7  10   55.89    1.43   0
  -1   8   7    2.73    0.52   0
   0   5  10   21.43    0.88   0
   0   7   8   27.31    1.07   0
  -7   7   7    0.25    0.16   0
  -5   8   8   41.25    0.94   0
  -2   4  11    0.38    0.36   0
  -1   6  10   47.05    1.34   0
   0   4  10    1.07    0.46   0
   0   6   9   31.95    1.15   0
  -5   7   9    1.10    0.27   0
  -2   8   8   19.31    0.96   0
  -1   7   9   -0.18    0.28   0
  -6   6   9   42.50    0.78   0
  -6   8   6   54.70    1.03   0
  -4   8   8   46.23    1.23   0
  -3   8   8   36.86    1.24   0
  -6   7   8   16.99    0.56   0
  -4   6  10   67.55    1.32   0
  -2   8   7    1.28    0.48   0
  -1   5  10   97.84    1.88   0
  -6   8   5    9.32    0.51   0
  -5   8   7    0.45    0.33   0
  -4   7   9   16.89    0.79   0
  -2   7   9    1.71    0.41   0
  -2   8   6    6.30    0.64   0
  -1   7   8   79.68    1.80   0
  -3   7   9   72.26    1.70   0
  -1   4  10   34.01    1.13   0
  -7   7   6    2.34    0.28   0
  -5   4  10   29.00    0.76   0
  -5   8   6   32.90    1.05   0
  -3   8   4   80.34    1.70   0
  -3   8   6   27.71    1.13   0
  -2   5  10   10.46    0.76   0
  -5   7   8    4.59    0.45   0
  -5   8   4    3.43    0.48   0
  -5   8   5   24.51    0.93   0
  -4   5  10    0.94    0.36   0
  -4   8   4   10.55    0.79   0
  -4   8   6    0.89    0.45   0
  -3   8   5    0.51    0.44   0
  -2   7   8   10.86    0.81   0
  -6   5   9    0.23    0.21   0
  -5   3  10    0.70    0.25   0
  -5   6   9    0.52    0.30   0
  -4   8   5    1.16    0.47   0
  -3   5  10    5.34    0.58   0
  -2   6   9   -0.10    0.41   0
  -7   5   8    0.34    0.19   0
  -7   7   5    0.07    0.27   0
  -4   7   8    1.43    0.45   0
  -3   7   8   12.69    0.87   0
  -2   4  10    8.58    0.70   0
  -1   5   9    6.41    0.66   0
  -7   6   7   13.93    0.53   0
  -6   6   8   77.09    1.34   0
  -4   4  10    1.19    0.39   0
  -4   6   9    1.14    0.41   0
  -3   4  10   31.39    1.14   0
  -3   6   9    1.79    0.50   0
  -2   3  10   12.49    0.78   0
  -2   7   7  271.89    3.39   0
  -7   7   4    0.52    0.26   0
  -4   3  10   -0.10    0.33   0
  -6   7   6   15.90    0.74   0
  -5   5   9   34.55    1.04   0
  -3   3  10   15.33    0.83   0
  -3   7   7   74.74    1.90   0
  -2   5   9  169.65    2.71   0
  -8   4   7   76.41    1.02   0
  -4   7   7   32.86    1.27   0
  -2   6   8   10.45    0.75   0
  -8   6   4    6.06    0.41   0
  -7   4   8    3.64    0.32   0
  -6   3   9    0.65    0.26   0
  -5   6   8   28.19    1.05   0
  -4   5   9   39.79    1.31   0
  -8   5   6    0.29    0.21   0
  -6   2   9   37.71    0.89   0
  -6   7   5    0.22    0.36   0
  -5   7   6    0.13    0.44   0
  -4   6   8   -0.17    0.44   0
  -3   6   8   43.85    1.52   0
  -6   5   8    6.71    0.51   0
  -6   6   7   14.03    0.73   0
  -6   7   4    2.59    0.49   0
  -2   4   9   76.78    1.84   0
   3   6  -8    2.27    0.44   0
   4   1  -7   13.39    1.02   0
   5   1  -6   20.00    1.11   0
   5   4  -7    1.98    0.48   0
   5   5  -7    1.23    0.41   0
   6   4  -6    0.02    0.37   0
   6   5  -6   20.19    0.85   0
   7   2  -3    0.34    0.53   0
   7   3  -4   33.81    1.25   0
   7   7  -4   19.90    0.67   0
   3   2  -8  189.52    3.24   0
   4   7  -7    1.61    0.32   0
   6   2  -5   73.86    1.95   0
   8   6  -2    0.98    0.35   0
   2   2  -8  172.67    3.18   0
   3   5  -8    4.21    0.60   0
   4   2  -7    2.56    0.70   0
   5   2  -6    3.96    0.67   0
   7   4  -4    0.62    0.44   0
   7   6  -4    3.01    0.42   0
   2   6  -8    4.02    0.55   0
   5   7  -6    0.45    0.30   0
   6   7  -5   15.37    0.67   0
   7   5  -4   19.06    0.88   0
   7   8  -3    0.40    0.24   0
   1   6  -8    2.85    0.54   0
   2   8  -7   -0.01    0.30   0
   3   9  -6   11.51    0.52   0
   4   3  -7    3.36    0.66   0
   4   6  -7    6.50    0.57   0
   6   3  -5   13.29    0.95   0
   7   3  -3   35.16    1.30   0
   2   3  -8    9.61    0.84   0
   2   4  -8   13.52    0.99   0
   2   5  -8    0.18    0.51   0
   5   3  -6    5.35    0.72   0
   6   2  -4    0.99    0.60   0
   6   6  -5    1.47    0.41   0
   1   3  -8    2.39    0.77   0
   3   2  -7   19.79    1.21   0
   3   7  -7    7.97    0.62   0
   4   4  -7   13.22    0.88   0
   4   5  -7    0.61    0.35   0
   4   8  -6    0.11    0.27   0
   5   6  -6    0.19    0.35   0
   6   5  -5    2.29    0.49   0
   1   5  -8    0.13    0.52   0
   5   4  -6    0.10    0.46   0
   5   5  -6   13.35    0.88   0
   6   8  -4    0.21    0.27   0
   7   4  -3    2.95    0.60   0
   7   7  -3   12.24    0.65   0
   5   8  -5    0.26    0.29   0
   2   9  -6    0.09    0.28   0
   3   3  -7    1.75    0.67   0
   6   3  -4   29.64    1.31   0
   7   5  -3   12.26    0.81   0
   7   6  -3    2.32    0.49   0
   2   7  -7    9.56    0.74   0
   3   4  -7    6.96    0.83   0
   4   7  -6   15.61    0.83   0
   4   9  -5    0.46    0.27   0
   6   9  -3   14.76    0.62   0
   4   3  -6   41.12    1.60   0
   5   3  -5    2.31    0.66   0
   6   7  -4   32.41    1.09   0
   6  10  -2   14.88    0.54   0
   7   4  -2    0.26    0.57   0
   7   8  -2    2.52    0.37   0
   1   7  -7    6.41    0.68   0
   2  10  -5    4.70    0.37   0
   2  10  -5    2.29    0.25   0
   3   8  -6    0.50    0.40   0
   4  10  -4    1.83    0.30   0
   5   7  -5    0.70    0.41   0
   5   9  -4   12.99    0.62   0
   6   4  -4    0.18    0.40   0
   2   6  -7    2.32    0.59   0
   4   4  -6    0.07    0.53   0
   4   6  -6    2.25    0.52   0
   5   4  -5    1.86    0.58   0
   6   6  -4    0.71    0.43   0
   7   9  -1   31.03    0.82   0
   2   4  -7    0.72    0.61   0
   2   5  -7    0.53    0.58   0
   4   5  -6    5.35    0.64   0
   5   5  -5    0.05    0.47   0
   5   6  -5    4.67    0.61   0
   5  10  -3    4.83    0.38   0
   7   5  -2   31.06    1.22   0
   7   6  -2    1.01    0.55   0
   7   7  -2    7.75    0.62   0
   1   6  -7    1.05    0.60   0
   6   8  -3    0.53    0.34   0
   1   5  -7   11.36    0.96   0
   2   8  -6    4.38    0.58   0
   3   9  -5    5.31    0.52   0
   4   8  -5    3.35    0.50   0
   5   8  -4    0.19    0.34   0
   6   4  -3    7.45    0.79   0
   7   8  -1    1.52    0.40   0
   1   8  -6    7.50    0.70   0
   3   4  -6    7.46    0.89   0
   7   5  -1   12.55    0.88   0
   7  10   1    0.11    0.24   0
   3   5  -6    0.58    0.58   0
   4   7  -5    0.47    0.48   0
   6   5  -3   22.65    1.16   0
   6   6  -3    0.18    0.49   0
   6   9  -2   16.34    0.74   0
   7   7  -1   19.95    0.95   0
   7   9   0    0.05    0.32   0
   2   7  -6    1.90    0.58   0
   4   4  -5   55.71    1.80   0
   4   9  -4    5.44    0.54   0
   5   4  -4    1.45    0.50   0
   5   7  -4   68.08    1.77   0
   7   6  -1    0.67    0.48   0
   2   9  -5    5.27    0.58   0
   4   5  -5   17.78    1.11   0
   4   6  -5    0.63    0.42   0
   5   5  -4    0.49    0.53   0
   5   6  -4    4.40    0.68   0
   5   9  -3   14.75    0.76   0
   1   7  -6    2.66    0.70   0
   2   6  -6    8.41    0.90   0
   1   9  -5   24.63    1.04   0
   2   5  -6    2.27    0.66   0
   4  10  -3    7.45    0.55   0
   4  11  -2   37.54    0.96   0
   5  10  -2    1.59    0.35   0
   5  11  -1    6.74    0.44   0
   7   8   0    1.97    0.47   0
   7  10   2    0.17    0.28   0
   2  10  -4    1.78    0.43   0
   4   8  -4    0.24    0.43   0
   6   5  -2   72.89    1.94   0
   7   6   0    8.68    0.75   0
   7   7   0    3.71    0.60   0
   7   9   1    5.00    0.49   0
   1   6  -6  177.57    3.12   0
   2  11  -3    0.92    0.32   0
   3   7  -5    0.50    0.49   0
   5   8  -3    0.94    0.36   0
   6   6  -2    3.73    0.67   0
   6   7  -2    6.88    0.65   0
   6  11   1    0.93    0.28   0
   3   9  -4   19.40    0.95   0
   6  10   0   56.58    1.29   0
   1  10  -4   11.60    0.71   0
   3   5  -5    9.12    0.83   0
   4   7  -4  142.52    2.73   0
   5   7  -3    0.65    0.49   0
   5  12   1    0.56    0.21   0
   7   8   1   -0.31    0.47   0
   1  11  -3    2.57    0.40   0
   3  12  -1   14.74    0.60   0
   4   5  -4   12.31    0.96   0
   4   6  -4    9.17    0.91   0
   4   9  -3    5.15    0.60   0
   5   6  -3    1.33    0.58   0
   5   9  -2   53.58    1.49   0
   7   9   2    0.80    0.42   0
   1   8  -5    4.60    0.68   0
   2   7  -5    1.05    0.65   0
   3  10  -3   19.06    0.89   0
   6   8  -1   17.66    0.96   0
   2   9  -4   10.78    0.83   0
   3   8  -4    3.27    0.61   0
   3  11  -2    0.11    0.30   0
   5  10  -1    1.18    0.40   0
   5  11   0    1.65    0.36   0
   6   7  -1   83.33    2.03   0
   6  11   2    0.92    0.33   0
   2   6  -5    1.55    0.64   0
   4  10  -2    3.61    0.52   0
   4  11  -1   11.02    0.64   0
   5   8  -2    1.13    0.50   0
   6   6  -1    3.37    0.66   0
   1   7  -5    1.13    0.61   0
   4   8  -3   14.31    0.97   0
   6  10   1   -0.09    0.35   0
   3   7  -4   44.26    1.64   0
   5   7  -2   34.02    1.42   0
   1   9  -4    0.78    0.49   0
   2  10  -3    7.33    0.69   0
   2  12  -1    0.31    0.29   0
   3   6  -4   -0.00    0.61   0
   3   9  -3    0.81    0.47   0
   4   7  -3    1.65    0.62   0
   6   8   0   15.94    0.97   0
   0   9  -4    2.23    0.60   0
   2   8  -4    4.51    0.72   0
   2  11  -2    1.62    0.43   0
   4   6  -3    3.05    0.66   0
   5   9  -1   25.51    1.13   0
   4   9  -2   23.02    1.12   0
   5  11   1    3.00    0.43   0
   6   6   0    1.95    0.67   0
   6   7   0   30.77    1.30   0
   0  12  -1    1.58    0.36   0
   1  10  -3    9.46    0.75   0
   1  12  -1   13.37    0.63   0
   3  10  -2   -0.01    0.44   0
   3  12   0    1.62    0.34   0
   5  10   0    5.72    0.62   0
   6   9   1    3.53    0.58   0
   6  10   2   85.31    1.71   0
   0  10  -3    2.28    0.54   0
   1   8  -4    6.72    0.81   0
   1  11  -2    6.72    0.61   0
   2   7  -4    0.20    0.45   0
   3   8  -3    3.31    0.69   0
   3  11  -1    0.87    0.40   0
   4  10  -1    0.01    0.45   0
   5   8  -1    1.64    0.55   0
   5  12   3   -0.04    0.25   0
   6  11   4    0.28    0.34   0
   0  11  -2    2.51    0.45   0
   2   9  -3    2.31    0.63   0
   3  13   2    3.04    0.31   0
   4   8  -2    0.05    0.56   0
   4  11   0   15.15    0.81   0
   1  13   1    0.04    0.20   0
   6   8   1    0.52    0.41   0
   1   7  -4    3.56    0.74   0
   3   7  -3   16.49    1.03   0
   4   7  -2   19.28    1.14   0
   5   9   0   25.30    1.18   0
   6   7   1   13.63    0.98   0
   6  10   3    4.01    0.59   0
   2  12   0    0.74    0.35   0
   3   9  -2   65.47    1.90   0
   5  12   4   32.77    0.87   0
   6   9   2   -0.02    0.44   0
   1   9  -3    3.20    0.67   0
   4   9  -1    2.22    0.60   0
   4  12   2   11.20    0.62   0
   2  13   2   11.97    0.57   0
   3  10  -1    2.48    0.57   0
   3  12   1    7.37    0.57   0
   6   8   2  121.22    2.37   0
   0   9  -3    3.96    0.72   0
   1  12   0   -0.14    0.33   0
   3  11   0    0.34    0.41   0
   3  13   3    4.67    0.39   0
   4  10   0    9.53    0.79   0
   4  11   1   27.83    1.08   0
   5  12   5    0.83    0.29   0
   6  10   4   15.49    0.82   0
   1  10  -2    0.02    0.50   0
   3   8  -2    5.28    0.67   0
   4   8  -1    2.16    0.62   0
   5   7   0  122.37    2.53   0
   5  11   3   38.28    1.19   0
   6   7   2    7.48    0.80   0
   6   9   3    1.16    0.51   0
   0  12   0    2.09    0.42   0
   1   8  -3   -0.11    0.58   0
   1  11  -1    2.41    0.54   0
   5   9   1   55.14    1.70   0
   0  10  -2    1.22    0.58   0
   4  12   3   12.32    0.67   0
   5  10   2    3.64    0.60   0
   6   8   3    4.62    0.70   0
  -1  11  -1   28.41    1.06   0
   0  11  -1   13.33    0.84   0
   0  13   2   18.55    0.64   0
   2  12   1    0.37    0.37   0
   3   9  -1    0.46    0.55   0
   3  13   4    1.68    0.31   0
   4   9   0   93.80    2.26   0
   6   9   4    0.29    0.49   0
   0   8  -3   -0.07    0.64   0
   2  10  -1    1.52    0.55   0
   2  11   0   38.69    1.35   0
   2  13   3    0.44    0.29   0
   3  12   2   19.72    0.88   0
   4  11   2   22.83    1.04   0
   5   8   1    1.28    0.60   0
   5  11   4    0.58    0.42   0
   1   9  -2   14.54    1.05   0
   2   8  -2    9.80    0.94   0
   3  10   0   -0.22    0.48   0
   4  10   1   22.61    1.13   0
   3  11   1   -0.40    0.31   0
   3  13   5    8.81    0.50   0
   4   8   0   12.04    0.97   0
   4  12   4   60.83    1.37   0
   5   9   2    6.14    0.75   0
   5  10   3    0.74    0.51   0
   3   8  -1  104.03    2.42   0
   5  11   5   11.01    0.74   0
  -1  12   1    0.14    0.36   0
   0   9  -2    2.69    0.67   0
   1  10  -1    1.82    0.61   0
   1  11   0   39.83    1.40   0
   1  13   3    0.27    0.27   0
   3  13   6    9.25    0.49   0
   0  12   1   41.87    1.22   0
   0  13   3    0.53    0.30   0
   2   9  -1    1.07    0.61   0
   2  12   2    0.45    0.41   0
   2  13   4    2.62    0.38   0
   3  12   3   11.80    0.74   0
   4   9   1   30.36    1.35   0
   4  11   3   23.22    1.04   0
   5   8   2    9.69    0.89   0
   5  11   6    0.90    0.44   0
   3   9   0   13.69    1.01   0
   4  10   2   23.99    1.16   0
   5  10   4   21.33    1.04   0
   5  11   7    0.81    0.32   0
   0  10  -1    0.15    0.53   0
   0  11   0    8.50    0.75   0
   2  10   0    0.01    0.48   0
   2  11   1   -0.11    0.47   0
   4  12   6    1.93    0.41   0
   5   9   3    5.68    0.72   0
  -1  10  -1    2.02    0.58   0
  -1  11   0   10.53    0.78   0
   2  13   5    2.14    0.35   0
   3  10   1   11.02    0.90   0
   4  12   7    4.73    0.45   0
  -2  12   2    1.00    0.34   0
  -1  13   4   19.12    0.60   0
   1  12   2    3.56    0.52   0
   3  12   4    5.82    0.56   0
   2  12   3   14.53    0.83   0
   5   8   3    5.90    0.79   0
   5  10   5    4.03    0.62   0
   0  12   2   10.32    0.71   0
   2  13   6   14.71    0.61   0
   5   9   4    9.91    0.83   0
  -1  12   2   29.58    1.00   0
   1  13   5    0.25    0.29   0
   2   9   0   20.94    1.18   0
   2  13   7    0.19    0.21   0
   3  11   3    6.51    0.69   0
   5  10   6   27.25    1.08   0
  -1  13   5    0.40    0.18   0
  -1  13   5    0.20    0.12   0
   0   9  -1   16.29    1.07   0
   2  10   1    8.43    0.83   0
   2  11   2   45.96    1.51   0
   3   9   1    1.91    0.50   0
   3  10   2    2.09    0.60   0
   3  12   5   17.19    0.82   0
   4  11   5    6.48    0.66   0
   5  10   7   -0.01    0.39   0
   0  11   1   45.37    1.48   0
   0  13   5    0.31    0.26   0
   1  12   3   29.78    1.11   0
   5   8   4   11.30    0.89   0
   5   9   5  120.01    2.28   0
  -1   9  -1   28.49    1.31   0
   0  10   0    0.21    0.43   0
   1  13   6   23.02    0.75   0
   2  12   4    7.39    0.64   0
   3  12   9    0.12    0.20   0
   3  12   9    0.12    0.12   0
  -2  12   3    2.25    0.36   0
  -1  10   0   18.87    1.04   0
   0  13   6   52.34    1.03   0
   1  13   7    0.35    0.24   0
   4   9   3   53.46    1.68   0
   4  10   4   32.41    1.26   0
   4  11   6    0.45    0.45   0
   0  13   7    1.14    0.25   0
   1  11   2   71.99    1.87   0
   3  11   4   15.25    0.90   0
   3  12   7   14.75    0.70   0
   3  12   8   35.79    0.92   0
   4  11   7    5.08    0.55   0
   4  11   8    0.28    0.38   0
   5   9   6    1.33    0.54   0
  -1  12   3   -0.19    0.36   0
   1  10   1   46.38    1.60   0
   2  11   3    3.26    0.59   0
   1  12   4    6.65    0.63   0
   2   9   1    1.18    0.54   0
   2  12   5   49.29    1.32   0
   3   9   2    0.17    0.42   0
   3  10   3   19.08    1.07   0
   4  10   5   16.15    0.96   0
   0  11   2  107.47    2.21   0
   2  10   2    0.24    0.38   0
  -2  12   4    4.67    0.44   0
   0   9   0   23.67    1.21   0
   2  12   6   10.08    0.67   0
   3  11   5    6.24    0.58   0
   4   9   4   50.92    1.60   0
  -2  11   2    8.88    0.68   0
  -1  11   2   30.74    1.20   0
   0  10   1   30.82    1.32   0
   0  12   4    0.19    0.36   0
   2  12   9    0.22    0.25   0
   3  11  10    0.26    0.27   0
   4  10   6  151.45    2.48   0
  -1  12   4   20.29    0.86   0
   1  11   3   -0.17    0.42   0
   1  12   5   74.05    1.63   0
   2  11   4   29.85    1.21   0
   2  12   7    4.20    0.46   0
   3  10   4   17.93    1.02   0
  -2  10   1    2.98    0.57   0
  -1   9   0    6.55    0.77   0
  -1  10   1    1.36    0.57   0
   3   9   3   17.59    1.03   0
   4  10   7    3.79    0.58   0
  -2  12   5    4.24    0.42   0
   0  12   5    0.29    0.36   0
   1  10   2    0.15    0.37   0
   2  10   3    0.21    0.49   0
   3  11   7   26.72    1.03   0
   3  11   9    1.78    0.40   0
   4   9   5   41.05    1.41   0
   4  10   8    6.81    0.59   0
   1  12   6    0.43    0.27   0
   3  11   8   20.95    0.85   0
  -2  12   6    1.95    0.31   0
   1  11   4   66.40    1.74   0
   1  12   9   25.49    0.74   0
   2  11   5    9.80    0.76   0
  -2  12   7    6.83    0.40   0
  -1  11   3   14.66    0.86   0
   0  12   6    0.91    0.37   0
   0  12   9   59.62    1.06   0
   1  12   8   21.86    0.78   0
   4   9   6   31.49    1.21   0
  -1  12   6    0.22    0.30   0
  -3  11   4    9.19    0.56   0
  -1  12   7    8.83    0.52   0
  -1  12   8    2.08    0.29   0
   0  12   7   16.04    0.72   0
   0  12   8    3.47    0.40   0
   1  10   3   22.16    1.10   0
   2  10   4    0.37    0.47   0
   2  11   6   28.83    1.12   0
   2  11  10   11.58    0.54   0
   3  10   6   14.24    0.88   0
   4   9   7    5.80    0.66   0
  -2  10   2   50.69    1.47   0
  -1  10   2   13.71    0.90   0
   0  11   4   32.06    1.21   0
   1  11   5   -0.10    0.40   0
   4   9   8    0.38    0.44   0
   2  11   7    1.62    0.42   0
   2  11   9    7.78    0.54   0
  -2   9   1   20.67    1.04   0
  -2  11   4   24.71    0.97   0
  -1  11   4   37.60    1.26   0
   3   9   5    6.49    0.69   0
   3  10   7   26.34    1.08   0
  -3  11   5   77.04    1.35   0
   0  10   3  120.43    2.33   0
   1  11   6    2.70    0.49   0
   2  10   5   37.72    1.33   0
   3  10   8    0.50    0.40   0
   3  10   9    3.78    0.49   0
   0  11   5   13.90    0.83   0
   1  10   4   -0.16    0.42   0
   1  11  10    2.89    0.38   0
   2  10  11    0.88    0.28   0
  -3  10   3    2.22    0.47   0
  -3  11   6   18.54    0.67   0
  -3  11   8   36.43    0.72   0
  -2  11   5    4.10    0.49   0
  -1  10   3    0.39    0.48   0
   1  11   7    0.71    0.41   0
  -3  11   7   65.66    1.09   0
  -2  10   3   35.33    1.22   0
   0  11  10    1.13    0.28   0
   1  11   8   32.41    1.04   0
   1  11   9    7.77    0.54   0
   2  10   6    4.94    0.60   0
   3   9   6   16.58    0.92   0
   0  11   6   25.78    1.00   0
  -2  11   6   28.61    0.95   0
  -2  11   9    3.78    0.31   0
  -1  11   6   59.40    1.44   0
   0  10   4   35.26    1.28   0
   1  10   5   35.71    1.28   0
   2  10  10    8.52    0.56   0
   3   9   7   60.80    1.54   0
   3   9  10   11.08    0.62   0
  -2   9   2    2.74    0.58   0
   0  11   7    0.25    0.27   0
   0  11   8  141.54    2.06   0
   0  11   9    0.38    0.30   0
   1  10  11    6.06    0.44   0
   3   9   8   13.35    0.78   0
  -4  10   5    0.92    0.30   0
  -3  10   4    3.78    0.48   0
  -2  11   8   26.11    0.78   0
  -1  11   7    0.51    0.35   0
  -1  11   8   38.78    1.05   0
  -1  11   9    0.86    0.29   0
   2   9   5   10.12    0.70   0
   2  10   9   14.29    0.74   0
   3   9   9   40.16    1.16   0
  -2  10   4    8.49    0.68   0
   1  10   6    9.85    0.73   0
  -4  10   6   53.62    1.02   0
  -1  10  11   19.66    0.58   0
   0  10   5   13.47    0.82   0
   1   9  12    0.37    0.19   0
   1   9  12    0.11    0.12   0
   2   9  11    5.14    0.44   0
  -4  10   7    0.18    0.21   0
   1  10   7   55.07    1.44   0
   1  10  10   24.50    0.83   0
  -3  10   5    3.51    0.46   0
  -1  10   5   -0.05    0.35   0
   3   8   7    5.03    0.60   0
  -3  10   9    4.76    0.34   0
  -2   9   3   16.47    0.87   0
  -2  10   5    2.75    0.48   0
   0   9  12    0.20    0.21   0
   0  10   6    0.92    0.41   0
   1   9   5    1.68    0.43   0
   1  10   8    3.18    0.46   0
   2   9   7   13.50    0.78   0
  -2  10  10    4.31    0.33   0
   0  10  10    5.04    0.44   0
   2   9  10   15.76    0.72   0
   3   8   8   13.82    0.76   0
   3   8   9    7.42    0.59   0
  -2  -1 -11    1.58    0.46   0
  -1  -5 -10  202.15    2.92   0
  -1  -2 -12    0.81    0.36   0
  -1  -1 -12   83.25    1.60   0
   0  -6  -9   34.50    1.29   0
   0  -5 -11    1.02    0.49   0
   1  -6 -10   48.52    1.50   0
  -1  -4 -11   23.95    1.02   0
   1  -4 -12    9.04    0.67   0
   2  -6 -10    6.62    0.66   0
   2  -4 -12   10.17    0.60   0
   3  -5 -11   46.71    1.11   0
   0  -3 -12    6.48    0.60   0
   1  -5 -11    0.52    0.48   0
   1   1 -12    0.44    0.27   0
   2   1 -12    0.18    0.20   0
   3  -3 -12    2.59    0.32   0
  -1   1 -11    0.13    0.35   0
   0   0 -12    2.78    0.43   0
   1  -6  -9   17.10    1.02   0
   2  -5 -11    0.69    0.44   0
   4  -4 -11    0.06    0.24   0
  -2  -1 -10   28.13    1.14   0
  -2   0 -10    1.01    0.51   0
  -1  -4 -10    0.00    0.43   0
  -1  -3 -11    0.50    0.34   0
   0  -2 -12    0.13    0.27   0
   1  -3 -12   48.21    1.35   0
   2  -3 -12    0.05    0.31   0
   4  -5 -10    0.28    0.28   0
  -1  -2 -11    1.32    0.45   0
  -1   0 -11   58.14    1.44   0
   0  -4 -11   41.37    1.36   0
   1   0 -12    3.21    0.42   0
   2  -6  -9   -0.11    0.49   0
   3  -2 -12   34.58    0.86   0
   3  -1 -12    2.86    0.31   0
  -1  -1 -11    0.55    0.43   0
   1  -2 -12   15.77    0.81   0
   1  -1 -12   38.34    1.14   0
   2  -2 -12    1.03    0.36   0
   1  -4 -11   13.46    0.90   0
   2  -1 -12   11.31    0.62   0
   3  -4 -11   10.56    0.67   0
  -1  -3 -10  111.73    2.23   0
   0  -3 -11    0.45    0.45   0
   1   2 -11   22.43    0.83   0
   2  -5 -10    9.43    0.83   0
   3  -5 -10    5.61    0.63   0
   0  -4 -10    1.15    0.53   0
   0   1 -11   -0.00    0.35   0
   3   2 -11    3.09    0.33   0
  -1  -2 -10    1.07    0.51   0
  -1   1 -10    4.90    0.60   0
   0  -2 -11   86.82    1.92   0
   1  -5  -9    7.50    0.79   0
   2   2 -11    3.38    0.39   0
   4   1 -11   29.03    0.71   0
  -1  -1 -10  133.86    2.39   0
  -1   0 -10   12.77    0.82   0
   0   0 -11   84.50    1.78   0
   1  -3 -11    3.19    0.51   0
   3  -3 -11   25.12    0.98   0
   4  -5  -9   37.27    1.17   0
   4  -2 -11    2.04    0.34   0
   1  -4 -10   37.85    1.45   0
   1   1 -11   15.83    0.81   0
   2  -3 -11  103.07    2.13   0
   4  -4 -10    1.09    0.41   0
   5  -3 -10    1.02    0.30   0
   0  -3 -10  209.68    3.06   0
   0   2 -10    3.65    0.50   0
   1  -2 -11    1.00    0.48   0
   2  -5  -9  168.75    2.90   0
   3  -5  -9   31.55    1.27   0
   4  -1 -11   -0.02    0.25   0
   4   0 -11    0.95    0.27   0
   1  -1 -11   10.33    0.78   0
   1   0 -11    1.04    0.51   0
   2  -4 -10    9.78    0.89   0
   2  -2 -11   56.45    1.61   0
   2   1 -11    0.24    0.37   0
   3  -4 -10   32.21    1.25   0
   3  -2 -11    5.28    0.56   0
   4   3 -10    2.30    0.27   0
   5  -4  -9    9.87    0.61   0
   6  -3  -9    0.62    0.26   0
   0  -2 -10    0.86    0.47   0
   0   1 -10    6.29    0.64   0
   1  -3 -10   52.68    1.68   0
   2  -1 -11    0.31    0.43   0
   2   0 -11    2.65    0.48   0
   2   3 -10   -0.27    0.31   0
   3  -1 -11    9.30    0.61   0
   3   0 -11    2.64    0.42   0
   0   0 -10   12.14    0.84   0
   3  -5  -8    2.09    0.71   0
   3   3 -10    2.41    0.37   0
   4  -3 -10   -0.09    0.40   0
   1   2 -10   36.75    1.21   0
   2  -3 -10   13.30    0.97   0
   3  -3 -10   16.76    1.00   0
   4  -4  -9    0.70    0.48   0
   5   1 -10    1.11    0.28   0
   1  -2 -10   21.77    1.15   0
   2  -4  -9   78.14    2.11   0
   3  -4  -9    4.00    0.74   0
   5  -1 -10    6.88    0.49   0
   6  -2  -9   39.60    0.96   0
   7  -2  -8    3.72    0.36   0
   4  -2 -10    4.75    0.55   0
   4   2 -10   19.88    0.75   0
   5   0 -10   35.10    0.94   0
   0   2  -9   18.27    0.94   0
   1  -1 -10    1.88    0.55   0
   1   1 -10    0.19    0.47   0
   2  -2 -10  122.93    2.59   0
   2   2 -10   25.11    1.03   0
   4   4  -9    5.12    0.40   0
   5  -4  -8    1.72    0.51   0
   5  -3  -9    0.00    0.40   0
   6   2  -9    0.53    0.19   0
   3  -2 -10   67.42    1.86   0
   3   2 -10    9.32    0.67   0
   3   4  -9    3.51    0.43   0
   4  -1 -10    0.69    0.41   0
   1   3  -9   -0.04    0.40   0
   2  -1 -10    0.04    0.56   0
   2   1 -10    1.36    0.53   0
   4   0 -10   33.93    1.14   0
   4   1 -10    9.14    0.61   0
   6  -3  -8    0.49    0.36   0
   2  -3  -9    2.78    0.61   0
   2   0 -10   75.46    1.97   0
   3  -4  -8  115.90    2.57   0
   3  -1 -10    2.31    0.57   0
   3   0 -10   44.37    1.48   0
   4  -4  -8    0.92    0.57   0
   4  -3  -9    0.17    0.51   0
   5   3  -9    4.65    0.39   0
   6   0  -9    0.27    0.26   0
   6   1  -9    1.06    0.28   0
   7  -1  -8   10.39    0.51   0
   7   2  -8   -0.02    0.16   0
   1   2  -9   12.87    0.86   0
   2   3  -9    0.82    0.47   0
   8   0  -7    3.08    0.28   0
   2  -2  -9   18.66    1.16   0
   4   3  -9    8.09    0.61   0
   7   0  -8   -0.01    0.24   0
   7   1  -8    3.19    0.33   0
   1   1  -9    0.07    0.50   0
   3  -2  -9    0.32    0.58   0
   3   3  -9   -0.06    0.42   0
   4  -2  -9    3.13    0.62   0
   5  -3  -8   12.66    0.87   0
   5  -1  -9    0.15    0.37   0
   5   2  -9    7.19    0.54   0
   6  -2  -8   25.55    1.01   0
   4  -4  -7    0.56    0.68   0
   5   0  -9   12.66    0.77   0
   5   1  -9    2.56    0.46   0
   7  -2  -7    0.60    0.35   0
   2  -1  -9    1.99    0.63   0
   2   2  -9    6.72    0.68   0
   3  -3  -8    2.94    0.79   0
   4  -3  -8    6.09    0.83   0
   4  -1  -9   94.81    2.23   0
   5   4  -8    2.89    0.43   0
   6  -3  -7    5.96    0.64   0
   6   3  -8    5.23    0.42   0
   6   5  -7    0.54    0.25   0
   2   0  -9    7.41    0.85   0
   2   1  -9   15.06    1.05   0
   3  -1  -9    1.56    0.63   0
   3   2  -9    4.30    0.65   0
   3   0  -9    5.95    0.79   0
   3   1  -9    6.43    0.76   0
   4   0  -9   17.66    1.04   0
   4   1  -9    2.26    0.54   0
   5  -2  -8   37.60    1.42   0
   9   0  -5    2.91    0.30   0
   3   4  -8   25.96    1.11   0
   4   4  -8   15.32    0.83   0
   6   2  -8    1.34    0.37   0
   7  -1  -7    0.67    0.43   0
   8  -1  -6   25.70    0.82   0
   5  -3  -7    0.13    0.56   0
   6   0  -8    1.03    0.42   0
   6   1  -8    1.91    0.44   0
   6   6  -6    0.65    0.27   0
   2   3  -8    9.95    0.86   0
   3  -2  -8  105.62    2.56   0
   4  -3  -7  114.30    2.63   0
   6  -2  -7    0.94    0.51   0
   7   3  -7    3.41    0.36   0
   5  -1  -8   11.82    0.89   0
   5   5  -7    1.34    0.37   0
   6  -3  -6   95.67    2.10   0
   7  -2  -6    0.29    0.52   0
   7   5  -6   15.41    0.56   0
   8   0  -6    2.00    0.40   0
   8   3  -6   18.20    0.61   0
   9   1  -5    4.95    0.34   0
   9   1  -5    2.46    0.24   0
   2   2  -8  188.90    3.15   0
   3   3  -8    0.34    0.60   0
   4  -1  -8   11.72    1.01   0
   4   3  -8    0.01    0.47   0
   4   5  -7    0.56    0.53   0
   5   2  -8    1.58    0.47   0
   6   4  -7   21.58    0.84   0
   7   1  -7    0.05    0.33   0
   7   2  -7   20.56    0.81   0
   3  -1  -8    1.01    0.51   0
   5   0  -8    2.68    0.52   0
   5   1  -8    8.54    0.78   0
   8   2  -6    3.77    0.38   0
   3   0  -8   14.85    1.12   0
   3   2  -8  201.35    3.39   0
   4   0  -8   30.33    1.47   0
   4   2  -8   42.61    1.56   0
   5  -3  -6    8.61    0.92   0
   5   6  -6   -0.06    0.29   0
   6  -1  -7   -0.05    0.48   0
   3   1  -8    6.87    0.90   0
   4   1  -8    0.36    0.57   0
   7   6  -5    1.95    0.29   0
   4  -2  -7   20.85    1.23   0
   5   4  -7    1.18    0.48   0
   6   3  -7    1.06    0.43   0
   7  -1  -6   18.23    0.96   0
   8  -1  -5    0.11    0.38   0
   3   4  -7    8.95    0.84   0
   6  -2  -6   -0.18    0.55   0
   6   0  -7    2.99    0.59   0
   7   4  -6    5.14    0.47   0
   8   6  -4    0.12    0.21   0
   9   0  -4    3.74    0.43   0
   4   4  -7   14.56    0.96   0
   6   1  -7    8.43    0.76   0
   6   2  -7   38.26    1.33   0
   6   5  -6   22.08    0.89   0
   7  -2  -5   87.17    1.99   0
   9   4  -4    5.50    0.36   0
   4  -1  -7   30.16    1.52   0
   8   4  -5   11.46    0.58   0
   5  -2  -6    8.22    0.96   0
   5   0  -7   34.37    1.52   0
   7   3  -6  263.82    3.02   0
   8   0  -5   33.87    1.16   0
   9   1  -4    5.33    0.47   0
   3   3  -7    1.65    0.66   0
   4   3  -7    3.87    0.74   0
   5   1  -7    9.39    0.93   0
   5   2  -7    5.01    0.73   0
   5   5  -6   13.63    0.87   0
   7   1  -6    0.90    0.47   0
   7   2  -6   35.36    1.24   0
   9   3  -4    1.22    0.31   0
   3   2  -7   18.34    1.25   0
   4   0  -7   51.81    1.86   0
   6  -1  -6   11.87    0.91   0
   6   6  -5    1.62    0.44   0
   8   3  -5    7.24    0.56   0
  10   1  -2    0.27    0.28   0
   4   1  -7   13.26    1.09   0
   4   2  -7    2.76    0.63   0
   4   5  -6    4.29    0.71   0
   6  -2  -5   36.53    1.51   0
   7  -1  -5   -0.06    0.50   0
   8  -1  -4    1.77    0.53   0
   8   2  -5    0.13    0.36   0
   6   0  -6    1.45    0.62   0
   9   5  -3   25.21    0.73   0
  10   4  -2    1.92    0.23   0
  10   4  -2    0.90    0.16   0
   5  -1  -6    2.56    0.62   0
   5   6  -5    4.42    0.64   0
   6   3  -6  158.92    2.81   0
   8   5  -4    9.39    0.57   0
   9   0  -3   -0.19    0.35   0
  10   2  -2   29.96    0.81   0
   3   4  -6    7.78    0.96   0
   5   4  -6    0.02    0.55   0
   6   1  -6   13.77    1.03   0
   6   2  -6   -0.05    0.51   0
  10   3  -2    0.50    0.21   0
  10   3  -2    0.51    0.16   0
   4   4  -6    0.63    0.64   0
   5   0  -6   18.79    1.25   0
   7   0  -5   93.85    2.23   0
   7   4  -5    1.95    0.49   0
   7   6  -4    3.48    0.47   0
   8   0  -4    9.41    0.78   0
   5   3  -6    6.86    0.87   0
   6  -1  -5    5.45    0.83   0
   9   1  -3    0.73    0.42   0
   9   4  -3    0.26    0.29   0
   9   6  -2   43.13    0.96   0
   4   3  -6   41.97    1.72   0
   5   1  -6   21.53    1.30   0
   5   2  -6    4.51    0.78   0
   7   1  -5    4.38    0.67   0
   7   3  -5   43.79    1.48   0
   7   7  -3   11.81    0.68   0
   8   4  -4   14.92    0.79   0
   7  -1  -4    5.54    0.77   0
   7   2  -5   43.15    1.50   0
   7   8  -2    2.42    0.38   0
   8   1  -4   38.24    1.37   0
   9   3  -3   23.32    0.91   0
  10   5  -1    0.49    0.18   0
  10   5  -1    0.28    0.13   0
   5   5  -5    0.42    0.57   0
   6   4  -5   56.81    1.78   0
   8   2  -4    2.57    0.53   0
   8   3  -4   13.04    0.83   0
   4   5  -5   18.26    1.17   0
   6   6  -4    0.98    0.53   0
   7   5  -4   18.29    0.97   0
   8   7  -2    1.58    0.34   0
   8   8  -1    0.45    0.27   0
   9   0  -2   17.85    0.92   0
   6   3  -5   15.82    1.09   0
  10   2  -1    3.59    0.45   0
  10   4  -1    4.46    0.42   0
   5   4  -5    0.97    0.67   0
   6   1  -5    4.16    0.66   0
   6   2  -5   79.36    2.25   0
   7   0  -4   66.53    2.00   0
   8   0  -3    0.15    0.51   0
   8   5  -3   50.80    1.39   0
   9   5  -2    1.04    0.35   0
  10   3  -1    1.61    0.37   0
   5   6  -4    3.04    0.70   0
   6   7  -3    1.44    0.54   0
   7   4  -4    0.42    0.48   0
   9   1  -2    1.55    0.59   0
   4   4  -5   51.07    1.87   0
   5   3  -5    3.37    0.79   0
   6   8  -2    0.15    0.40   0
   7   6  -3    3.63    0.59   0
  10   1   0    0.08    0.31   0
   5   2  -5    8.15    0.94   0
   6   5  -4   40.10    1.54   0
   7  -1  -3   20.30    1.20   0
   7   3  -4   37.02    1.51   0
   8   1  -3   16.70    1.05   0
   8   4  -3    0.64    0.45   0
   9   2  -2    3.30    0.56   0
   9   4  -2   -0.04    0.34   0
   5   7  -3    0.36    0.52   0
   8   6  -2    1.48    0.43   0
   9   0  -1    0.54    0.50   0
   9   3  -2    0.90    0.43   0
   9   6  -1    0.10    0.30   0
  10   5   0    2.66    0.37   0
   7   7  -2    8.92    0.71   0
   8   2  -3   43.68    1.52   0
   8   3  -3   56.77    1.68   0
   8   9   1    0.50    0.27   0
   5   5  -4    0.07    0.61   0
   6   4  -4    0.14    0.55   0
   7   8  -1    0.98    0.41   0
   9   7   0    3.76    0.41   0
   9   8   1    3.16    0.33   0
  10   2   0    8.51    0.63   0
   6   1  -4  356.64    4.68   0
   6   6  -3    0.07    0.55   0
   7   0  -3   73.06    2.11   0
   7   5  -3   13.36    0.94   0
   8   0  -2    1.97    0.64   0
   8   7  -1    3.83    0.51   0
  10   3   0    0.04    0.36   0
  10   4   0   20.46    0.84   0
   6   2  -4    0.61    0.62   0
   6   3  -4   32.80    1.48   0
   8   8   0   14.90    0.72   0
   9   1  -1   33.16    1.31   0
   9   5  -1    0.45    0.40   0
  10   6   1   10.82    0.56   0
   5   4  -4    2.02    0.73   0
   7   4  -3    3.80    0.70   0
   8   5  -2    7.67    0.68   0
  11   4   3   26.40    0.72   0
   5   6  -3    1.20    0.66   0
   6   7  -2    6.99    0.77   0
   7   1  -3   80.44    2.22   0
   8   1  -2   12.31    1.00   0
   9   2  -1    0.61    0.49   0
   9   4  -1    1.19    0.45   0
   6   5  -3   25.96    1.38   0
   6   8  -1   14.52    0.97   0
   7   2  -3    0.19    0.57   0
   7   3  -3   41.99    1.68   0
   7   6  -2    0.84    0.60   0
   8   4  -2    0.59    0.51   0
   9   3  -1   88.87    2.04   0
  10   5   1   13.12    0.69   0
   8   3  -2    9.27    0.90   0
   9   6   0    2.68    0.44   0
  10   2   1    1.43    0.46   0
   5   7  -2   30.80    1.39   0
   8   0  -1   43.87    1.61   0
   8   6  -1    0.42    0.44   0
  10   3   1    0.17    0.40   0
  11   4   4    6.28    0.44   0
   6   4  -3    7.02    0.90   0
   7   7  -1   24.65    1.17   0
   7   9   1    4.70    0.50   0
   8   9   2    4.64    0.47   0
   9   1   0    0.07    0.49   0
   9   7   1    2.98    0.44   0
   5   5  -3    1.11    0.55   0
   7   5  -2   36.02    1.50   0
   7   8   0    2.40    0.53   0
   9   5   0   13.54    0.87   0
  10   6   2    3.25    0.42   0
  10   7   3    0.35    0.29   0
   6   3  -3    2.86    0.62   0
   6   6  -2    4.19    0.77   0
   8   5  -1   18.27    1.07   0
   8   8   1    4.98    0.55   0
   7   4  -2   -0.18    0.56   0
   8   1  -1  137.69    2.78   0
   9   2   0    0.14    0.53   0
   9   4   0   58.32    1.69   0
   9   9   4    0.07    0.24   0
  10   2   2   11.02    0.76   0
   7   2  -2    0.69    0.66   0
   7   3  -2   63.25    2.03   0
   8   4  -1    0.70    0.56   0
  10   5   2    2.34    0.44   0
   5   6  -2    1.14    0.74   0
   6   7  -1   91.30    2.24   0
   8   2  -1    1.53    0.66   0
   8   3  -1   59.90    1.90   0
   9   6   1    1.11    0.44   0
  10   3   2    1.42    0.52   0
   6   8   0   15.47    1.04   0
   8   6   0    3.97    0.63   0
  10   6   3   15.72    0.75   0
   9   7   2    1.49    0.40   0
   9   8   3    4.65    0.48   0
  10   7   4    2.25    0.36   0
   5   7  -1   22.70    1.25   0
   7   7   0    4.63    0.73   0
   7   9   2    0.82    0.50   0
   8   9   3    6.42    0.54   0
   9   5   1    0.97    0.51   0
  10   2   3   -0.05    0.43   0
   7   5  -1   13.08    1.03   0
   7   8   1    0.16    0.47   0
   8   1   0   18.32    1.16   0
   8   5   0    1.14    0.58   0
   9   2   1    9.70    0.87   0
   9   9   5    1.50    0.28   0
  10   5   3    0.32    0.37   0
   6   6  -1    4.50    0.78   0
   8   8   2   32.75    1.18   0
   9   3   1    0.13    0.53   0
   9   4   1    0.85    0.50   0
  10   3   3   13.01    0.83   0
   7   4  -1    1.30    0.64   0
   8   2   0   17.50    1.14   0
   8   4   0    8.10    0.86   0
   9   1   2    1.39    0.57   0
   9   6   2   22.30    1.05   0
   7   3  -1   16.71    1.15   0
   8   3   0    8.73    0.93   0
  10   6   4   18.21    0.81   0
  10   7   5    1.32    0.32   0
   6   7   0   35.47    1.48   0
   8   6   1    2.82    0.60   0
   8  10   6    2.70    0.34   0
   9   7   3    6.04    0.61   0
   9   8   4    6.90    0.55   0
   6   9   2   -0.01    0.49   0
   8   9   4    8.78    0.61   0
   9   2   2  106.92    2.32   0
   9   5   2    9.81    0.81   0
  10   3   4    2.43    0.52   0
  10   5   4   27.17    1.03   0
   6   8   1    0.64    0.53   0
  10   4   4    6.02    0.63   0
  10   7   6    6.24    0.45   0
   7   5   0    3.64    0.70   0
   7   7   1  107.58    2.39   0
   7   9   3   19.28    0.94   0
   8   1   1   75.94    2.03   0
   8   5   1   26.33    1.31   0
   8   7   2   -0.24    0.42   0
   8   8   3    6.37    0.65   0
   9   3   2    3.96    0.69   0
   9   4   2    1.65    0.55   0
  10   6   5    9.98    0.65   0
   7   8   2  148.07    2.62   0
   9   6   3    3.24    0.56   0
   6   6   0    2.63    0.70   0
   7   4   0    1.71    0.63   0
   7  10   5    1.71    0.35   0
   8   2   1    0.88    0.61   0
   8   4   1    0.41    0.55   0
   9   8   5   16.71    0.77   0
  10   3   5    6.73    0.64   0
  10   7   7    0.05    0.24   0
   9   7   4   -0.16    0.27   0
  10   4   5   33.68    1.15   0
  10   6   6    7.41    0.55   0
 -11   3  -2   10.51    0.39   0
 -11   3  -2    5.20    0.27   0
 -10   1   0    1.92    0.38   0
  -9   0   1    0.19    0.39   0
  -8   0   2    2.02    0.52   0
  -8   3   3    0.20    0.41   0
  -8   4   3    8.90    0.63   0
 -10  -2  -3    0.15    0.35   0
  -9  -2  -1   11.28    0.80   0
  -9  -1   0    0.21    0.39   0
  -8  -3  -1   12.70    0.80   0
  -7  -1   2   49.18    1.51   0
 -10   2   0    0.01    0.28   0
  -9  -3  -3   16.65    0.83   0
 -11   0  -4    2.38    0.30   0
 -11   1  -3   28.51    0.74   0
 -10   0  -1    3.61    0.44   0
 -10   3   0   -0.03    0.23   0
  -9   1   1    3.27    0.47   0
 -11   0  -5   14.39    0.51   0
 -11   2  -3    0.20    0.19   0
 -10  -2  -4   43.06    1.09   0
  -8   1   2   11.61    0.76   0
 -10   5  -1   31.27    0.65   0
  -9  -3  -4   10.50    0.71   0
  -9   5   1    2.73    0.32   0
  -8  -3  -2    0.91    0.48   0
  -7   2   3  107.74    2.03   0
 -11   1  -4   10.96    0.46   0
 -11   3  -4    0.63    0.17   0
 -10  -2  -5   12.60    0.60   0
 -10   1  -1   58.16    1.27   0
  -9  -2  -2  108.99    1.97   0
  -9   0   0   12.64    0.76   0
  -9   2   1    3.40    0.44   0
 -11   1  -6   44.27    0.75   0
 -11   1  -5    9.27    0.42   0
 -11   2  -4   -0.09    0.16   0
 -10  -1  -3    0.46    0.35   0
 -10   0  -2    2.57    0.38   0
  -9  -1  -1   94.38    1.84   0
  -9   3   1   13.52    0.69   0
  -9   4   1   12.85    0.63   0
  -8   0   1   42.27    1.32   0
  -8   5   2   28.99    0.89   0
  -7   3   3   -0.16    0.40   0
 -10   2  -1    0.30    0.28   0
  -9   6   0    4.30    0.33   0
  -8  -2  -1    0.60    0.42   0
  -8  -1   0   15.88    0.86   0
  -8   3   2    0.54    0.37   0
  -7   4   3  148.68    2.15   0
 -10   3  -1   51.62    1.06   0
  -8  -3  -3   24.29    0.96   0
  -8   4   2    1.41    0.37   0
 -10  -1  -4   18.28    0.73   0
 -10   5  -2    0.61    0.21   0
  -9  -2  -3    0.12    0.36   0
  -9   1   0    0.43    0.27   0
 -10   1  -2    2.82    0.40   0
  -8   1   1   29.99    1.08   0
 -10  -1  -5   21.00    0.77   0
  -9   0  -1    0.35    0.28   0
  -9   2   0   16.04    0.74   0
  -9   5   0    0.52    0.26   0
 -10  -1  -7    1.33    0.25   0
 -10   2  -2   44.09    1.04   0
 -10   4  -2    0.30    0.21   0
  -9  -2  -4    3.31    0.45   0
  -8  -2  -2    1.62    0.46   0
  -8   0   0   38.98    1.21   0
  -8   6   1    3.48    0.36   0
  -7   2   2  105.46    1.89   0
 -10  -1  -6    1.78    0.31   0
 -10   3  -2    3.86    0.36   0
 -10   5  -3   36.73    0.70   0
  -9   3   0    0.72    0.25   0
  -9   4   0    6.65    0.49   0
  -8  -1  -1   70.91    1.59   0
  -8   2   1    2.86    0.47   0
 -10   0  -4   11.78    0.60   0
 -10   1  -3    6.81    0.49   0
  -9   1  -1   48.36    1.27   0
  -9   6  -1    6.12    0.36   0
  -7   3   2   20.41    0.86   0
 -10   0  -8    1.12    0.22   0
  -9  -2  -5    5.96    0.52   0
  -9  -1  -3    0.92    0.40   0
  -8   3   1  101.64    1.78   0
  -8   4   1   60.09    1.32   0
  -8   5   1    1.68    0.34   0
  -7   5   2    9.21    0.58   0
 -10   0  -5    0.22    0.26   0
 -10   2  -3    1.96    0.33   0
 -10   4  -3    0.03    0.19   0
 -10   5  -4    1.99    0.20   0
  -9   0  -2    0.68    0.28   0
  -8  -2  -3    0.25    0.37   0
  -8   1   0   14.24    0.76   0
  -7   4   2    0.16    0.26   0
 -10   0  -7   26.85    0.72   0
 -10   1  -4    3.31    0.36   0
 -10   3  -3   36.47    0.89   0
 -10   5  -5   20.96    0.48   0
  -9   2  -1    0.85    0.33   0
  -9   5  -1   24.73    0.74   0
 -10   0  -6   16.80    0.64   0
  -9   3  -1    2.33    0.37   0
  -8  -1  -2    1.86    0.45   0
  -8   0  -1    6.74    0.59   0
 -10   1  -8    0.09    0.18   0
 -10   2  -4    6.19    0.43   0
 -10   4  -4   27.12    0.68   0
  -9  -1  -4    9.98    0.64   0
  -9   1  -2    0.01    0.32   0
  -9   6  -2    9.23    0.41   0
  -8   6   0    1.13    0.34   0
 -10   3  -4   -0.15    0.19   0
  -8  -2  -4   22.84    0.89   0
 -10   1  -7   13.99    0.53   0
 -10   1  -6    8.86    0.48   0
 -10   4  -5    1.39    0.22   0
  -8   7  -1    1.00    0.23   0
 -10   2  -5    4.22    0.37   0
 -10   3  -5    7.93    0.42   0
 -10   4  -6    1.14    0.18   0
  -9  -1  -5   11.94    0.66   0
  -9   2  -2   15.07    0.73   0
  -8   4   0   18.29    0.78   0
  -8   5   0    1.95    0.36   0
 -10   2  -7   -0.07    0.18   0
 -10   3  -6    6.31    0.36   0
  -9  -1  -6    7.45    0.53   0
  -9   3  -2    2.36    0.37   0
  -9   6  -3    6.79    0.37   0
  -8  -1  -3   38.74    1.14   0
  -9  -1  -7    5.67    0.46   0
  -9   0  -4   77.34    1.54   0
  -9   1  -3  111.44    1.85   0
  -8   0  -2    9.47    0.65   0
  -7   4   1  155.92    2.14   0
  -7   5   1    2.00    0.38   0
  -9   2  -3    1.42    0.36   0
  -8   2  -1   67.86    1.48   0
  -8   6  -1   49.12    1.06   0
  -7   7   0    4.57    0.41   0
  -9   0  -5    3.00    0.45   0
  -9   1  -4    6.57    0.53   0
  -9   5  -3    0.39    0.23   0
  -8  -1  -4    2.18    0.44   0
  -8   7  -2    0.46    0.22   0
  -9   3  -3   29.49    0.94   0
  -9   4  -3    0.43    0.27   0
  -9   6  -5    0.09    0.15   0
  -8   1  -2    4.16    0.48   0
  -8   3  -1   33.58    1.04   0
  -8   5  -1   48.55    1.16   0
  -9   0  -8    7.87    0.48   0
  -9   0  -7    1.49    0.36   0
  -9   0  -6    6.09    0.50   0
  -9   1  -9    5.34    0.35   0
  -7   6   0    0.04    0.29   0
  -9   2  -4    0.23    0.29   0
  -9   5  -4    0.71    0.24   0
  -9   2  -9    1.79    0.23   0
  -9   3  -4    0.26    0.29   0
  -9   4  -4   12.89    0.60   0
  -8  -1  -5   30.08    1.00   0
  -8   2  -2   44.07    1.22   0
  -8   6  -2   24.72    0.79   0
  -8   7  -3   38.12    0.81   0
  -7   4   0  171.21    2.27   0
  -7   5   0   13.04    0.68   0
  -9   1  -8   13.67    0.58   0
  -9   1  -6    3.02    0.41   0
  -9   5  -6    0.53    0.20   0
  -9   5  -5   31.49    0.78   0
  -7   7  -1    0.77    0.35   0
  -7   8  -2    0.07    0.19   0
  -9   1  -7   14.60    0.66   0
  -9   2  -5    4.57    0.45   0
  -9   4  -8   31.12    0.65   0
  -8  -1  -6    9.77    0.64   0
  -8   0  -4    0.46    0.36   0
  -8   1  -3   76.06    1.59   0
  -8   3  -2    1.50    0.38   0
  -8   7  -4    1.26    0.23   0
  -9   2  -8    4.59    0.38   0
  -9   3  -8    1.87    0.28   0
  -9   3  -5   98.38    1.61   0
  -9   4  -5    0.38    0.20   0
  -8   4  -2   22.53    0.87   0
  -8   7  -6    0.18    0.16   0
  -9   2  -7    0.09    0.29   0
  -9   3  -6    1.21    0.32   0
  -9   4  -7    2.18    0.27   0
  -9   4  -6    0.18    0.22   0
  -8   6  -3    0.38    0.29   0
  -9   3  -7    2.04    0.31   0
  -8   0  -5    1.57    0.43   0
  -8   2  -3    0.95    0.37   0
  -8   6  -8    7.11    0.29   0
  -7   6  -1  174.19    2.17   0
  -7   8  -3  108.13    1.30   0
  -8   1  -4    4.96    0.55   0
  -8   5  -3   29.07    0.93   0
  -7   5  -1   26.23    0.94   0
  -8   0  -6   12.30    0.70   0
  -8   3  -3  116.06    1.93   0
  -8   4  -3   41.93    1.17   0
  -8   5  -9    1.30    0.15   0
  -7   4  -1   93.89    1.71   0
  -7   7  -2   26.37    0.81   0
  -7   8  -6    0.19    0.12   0
  -7   8  -4   87.61    1.13   0
  -8   2 -10    9.27    0.44   0
  -7   8  -5   33.42    0.66   0
  -6   6   0    2.35    0.41   0
  -8   0  -8   14.17    0.69   0
  -8   0  -7    3.16    0.45   0
  -8   1  -5    9.59    0.67   0
  -8   2  -4   37.14    1.14   0
  -8   6  -7    0.81    0.19   0
  -8   6  -5   23.21    0.72   0
  -6   9  -5    0.55    0.15   0
  -6   9  -4    1.04    0.20   0
  -8   3  -4    6.85    0.58   0
  -8   5  -4    0.91    0.32   0
  -8   6  -6   38.94    0.85   0
  -7   6  -2  101.46    1.70   0
  -7   7  -8    3.49    0.21   0
  -8   1  -9   98.79    1.51   0
  -8   1  -6    0.00    0.35   0
  -8   4  -4   42.11    1.15   0
  -8   5  -8    0.45    0.20   0
  -7   7  -3   19.75    0.72   0
  -6   7  -1    2.70    0.41   0
  -8   1  -8    1.44    0.38   0
  -8   1  -7   26.88    0.96   0
  -8   2  -5    1.97    0.43   0
  -8   5  -5   41.54    1.07   0
  -7   4  -2    7.23    0.60   0
  -7   5  -2  315.65    3.11   0
  -6   8  -2    0.75    0.30   0
  -8   2  -9    1.46    0.33   0
  -8   3  -9   12.11    0.54   0
  -8   3  -5   57.26    1.39   0
  -8   4  -5    6.31    0.53   0
  -8   5  -7   31.63    0.83   0
  -8   5  -6    2.98    0.37   0
  -7   2 -11    5.92    0.33   0
  -8   2  -8   42.28    1.10   0
  -8   4  -8    0.28    0.24   0
  -7   6  -3   42.65    1.14   0
  -7   7  -4  169.99    1.94   0
  -6   6  -1  110.02    1.81   0
  -8   2  -7    1.40    0.39   0
  -8   3  -6    0.15    0.31   0
  -8   4  -7    1.11    0.33   0
  -8   4  -6   10.29    0.60   0
  -8   3  -7   16.48    0.71   0
  -7   7  -6    2.14    0.27   0
  -6   8  -3   81.20    1.34   0
  -7   4  -3   11.68    0.71   0
  -6   7  -2    0.42    0.33   0
  -7   1 -10    2.97    0.37   0
  -7   4 -10    5.66    0.34   0
  -7   6  -8   16.07    0.54   0
  -6   8  -4    8.30    0.48   0
  -5   9  -3    1.64    0.29   0
  -7   0  -8   19.35    0.85   0
  -7   0  -7    1.64    0.46   0
  -7   5  -9    7.99    0.41   0
  -6   8  -6    1.93    0.25   0
  -5   9  -6    1.04    0.17   0
  -7   2 -10    5.23    0.43   0
  -7   3 -10    0.38    0.24   0
  -7   3  -4   25.80    0.99   0
  -7   5  -4   20.51    0.86   0
  -7   6  -7    0.86    0.27   0
  -7   6  -6    6.36    0.46   0
  -7   6  -5   13.16    0.65   0
  -6   6  -2   17.95    0.81   0
  -6   8  -5   66.88    1.12   0
  -5   9  -4    4.50    0.33   0
  -7   1  -9  209.32    2.41   0
  -7   4  -4   19.88    0.85   0
  -6   4 -11    0.15    0.16   0
  -6   7  -3    0.34    0.35   0
  -5   9  -5   -0.06    0.18   0
  -7   5  -8    1.84    0.32   0
  -7   5  -5   48.34    1.26   0
  -6   7  -8   13.13    0.45   0
  -5   8  -2    2.25    0.37   0
  -7   1  -8    0.41    0.37   0
  -7   1  -7   41.83    1.18   0
  -7   2  -9    0.96    0.35   0
  -7   3  -9   14.40    0.66   0
  -7   3  -5   16.77    0.82   0
  -7   4  -5    1.99    0.44   0
  -7   5  -7   25.74    0.86   0
  -5   8  -8    0.65    0.15   0
  -7   4  -8   10.53    0.60   0
  -6   2 -11    0.14    0.25   0
  -6   3 -11   19.17    0.57   0
  -6   5 -10    4.62    0.30   0
  -6   7  -4  169.83    2.14   0
  -7   2  -8    0.23    0.38   0
  -7   2  -7    0.14    0.36   0
  -7   3  -6    2.74    0.45   0
  -7   4  -7    3.00    0.42   0
  -7   4  -6   24.92    0.95   0
  -6   6  -9    1.49    0.23   0
  -6   7  -7    1.23    0.26   0
  -5   5 -11   15.27    0.40   0
  -4   9  -7    0.16    0.14   0
  -7   3  -7   12.47    0.71   0
  -6   7  -6    2.47    0.34   0
  -5   8  -3   17.37    0.72   0
  -5   7  -9    4.65    0.27   0
  -5   7  -2   10.64    0.64   0
  -6   1 -10    0.10    0.38   0
  -6   4 -10   11.41    0.51   0
  -6   6  -8    9.37    0.48   0
  -5   6 -10    4.46    0.27   0
  -5   8  -4    1.59    0.33   0
  -6   5  -9    2.52    0.32   0
  -6   6  -5    1.37    0.35   0
  -5   8  -6   -0.02    0.23   0
  -5   8  -5    8.26    0.50   0
  -4   9  -6    0.18    0.18   0
  -6   2 -10    0.56    0.33   0
  -6   3 -10   16.08    0.66   0
  -6   5  -4    1.83    0.36   0
  -6   6  -6   17.43    0.74   0
  -4   9  -5    0.11    0.21   0
  -4   9  -4    9.31    0.49   0
  -5   4 -11    3.71    0.28   0
  -5   7  -3    0.94    0.36   0
  -6   5  -8    4.71    0.43   0
  -6   5  -5    3.88    0.47   0
  -4   8  -8    0.32    0.15   0
  -6   1  -8   10.08    0.67   0
  -6   2  -9    1.42    0.38   0
  -6   3  -9  129.63    1.89   0
  -6   4  -5   34.82    1.09   0
  -6   5  -7    9.94    0.60   0
  -6   5  -6   36.31    1.08   0
  -5   3 -11   14.67    0.55   0
  -6   4  -8    1.69    0.36   0
  -5   2 -11   -0.02    0.23   0
  -5   5 -10   13.59    0.50   0
  -5   6  -9   12.30    0.50   0
  -5   7  -7    0.26    0.22   0
  -5   7  -4    0.19    0.25   0
  -4   5 -11   16.16    0.44   0
  -3   9  -7    0.30    0.16   0
  -6   2  -8   12.78    0.71   0
  -6   2  -7   33.06    1.06   0
  -6   4  -7    1.85    0.39   0
  -6   4  -6   16.19    0.74   0
  -5   7  -6    4.91    0.41   0
  -5   7  -5    0.79    0.35   0
  -4   8  -3    2.75    0.38   0
  -3   7 -10    9.24    0.29   0
  -6   3  -7    3.56    0.43   0
  -4   6 -10    0.11    0.15   0
  -4   7  -9    0.07    0.16   0
  -5   4 -10   15.71    0.60   0
  -5   6  -8    9.69    0.50   0
  -5   6  -4    0.57    0.34   0
  -4   8  -4    3.31    0.38   0
  -3   9  -6    0.16    0.18   0
  -5   1 -10   17.08    0.70   0
  -5   5  -9    2.57    0.31   0
  -4   8  -6    1.12    0.28   0
  -4   8  -5    8.96    0.50   0
  -5   2 -10    2.93    0.38   0
  -5   3 -10   34.66    0.92   0
  -5   6  -7   48.30    1.10   0
  -5   6  -5    0.79    0.34   0
  -4   4 -11   22.04    0.58   0
  -3   9  -5    1.81    0.27   0
  -3   9  -4    0.49    0.26   0
  -2   8  -9    0.48    0.11   0
  -5   6  -6    1.53    0.34   0
  -4   7  -8    0.39    0.20   0
  -4   7  -3    0.08    0.30   0
  -3   8  -8   14.34    0.45   0
  -5   1  -9   19.90    0.77   0
  -5   5  -8   25.52    0.82   0
  -2   7 -10    0.21    0.09   0
  -2   7 -10    0.17    0.07   0
  -2   9  -7    0.90    0.17   0
  -5   5  -7    6.27    0.48   0
  -5   5  -5    0.28    0.29   0
  -4   5 -10    0.27    0.18   0
  -4   6  -9   19.10    0.59   0
  -5   2  -9    2.19    0.37   0
  -5   3  -9   48.81    1.13   0
  -5   4  -8    4.02    0.40   0
  -5   5  -6    1.06    0.26   0
  -4   2 -11    8.90    0.46   0
  -4   7  -7    0.13    0.20   0
  -4   7  -4   13.13    0.62   0
  -3   6 -10    0.16    0.17   0
  -3   7  -9    0.89    0.18   0
  -4   7  -6   -0.06    0.21   0
  -4   7  -5    1.04    0.30   0
  -3   8  -3    6.16    0.43   0
  -2   9  -6    0.16    0.20   0
  -5   3  -8   18.36    0.74   0
  -5   4  -7   30.99    0.91   0
  -4   4 -10    4.15    0.34   0
  -1   7 -10    0.06    0.07   0
  -1   7 -10    0.03    0.05   0
  -4   6  -8    4.13    0.35   0
  -3   4 -11    3.10    0.25   0
  -3   8  -6    3.16    0.31   0
  -3   8  -4   21.04    0.68   0
  -2   8  -8   -0.04    0.13   0
  -2   9  -5    0.19    0.19   0
  -1   9  -7   42.21    0.64   0
  -4   5  -9    0.50    0.17   0
  -3   8  -5   20.14    0.65   0
  -2   9  -4    0.52    0.21   0
  -4   2 -10    9.25    0.48   0
  -4   3 -10   11.65    0.52   0
  -4   6  -7   26.51    0.77   0
  -4   6  -5   83.57    1.35   0
  -3   7  -8    6.70    0.35   0
  -4   6  -6    2.34    0.31   0
  -3   3 -11    0.53    0.19   0
  -3   5 -10   11.02    0.41   0
  -2   6 -10   10.88    0.36   0
  -2   7  -9    3.13    0.22   0
  -1   3 -12    0.18    0.13   0
  -4   5  -8   86.73    1.31   0
   0   9  -7   68.31    0.73   0
  -4   5  -7    1.97    0.28   0
  -3   7  -7    0.27    0.18   0
  -1   9  -6    1.03    0.18   0
  -4   4  -8    0.66    0.23   0
  -4   5  -6    0.36    0.20   0
  -3   7  -4    0.92    0.24   0
  -2   4 -11    1.77    0.19   0
  -1   8  -8   10.68    0.34   0
   1   9  -7    1.98    0.14   0
  -3   4 -10    3.88    0.28   0
  -3   6  -8   -0.03    0.15   0
  -3   7  -5    1.36    0.24   0
  -2   8  -6    4.86    0.29   0
  -2   8  -3    8.56    0.40   0
  -1   9  -5   -0.02    0.14   0
  -4   3  -8    4.75    0.35   0
  -4   4  -7   12.02    0.50   0
  -3   5  -9    0.70    0.17   0
  -2   7  -8    3.45    0.23   0
  -1   6 -10    1.14    0.14   0
  -1   7  -9    1.82    0.16   0
  -1   9  -4    0.10    0.15   0
  -2   8  -5    1.47    0.22   0
  -2   8  -4    0.29    0.18   0
  -2   3 -11    0.42    0.15   0
   0   8  -8  137.26    1.01   0
   0   9  -6    1.00    0.14   0
  -3   2 -10    0.51    0.18   0
  -3   6  -6   11.43    0.42   0
  -2   7  -7    0.77    0.15   0
   0   6 -10    3.00    0.16   0
   0   7  -9    0.73    0.11   0
   1   8  -8   36.90    0.46   0
   0   9  -5   13.32    0.35   0
   1   9  -6    2.12    0.14   0
  -3   5  -7    5.78    0.30   0
  -2   4 -10    0.02    0.09   0
  -1   7  -8    0.10    0.09   0
  -1   8  -6    2.09    0.18   0
   0   9  -4    1.43    0.15   0
   2   7  -9    0.01    0.05   0
  -1   5 -10    3.64    0.17   0
  -7  -5  -8    1.62    0.54   0
  -7  -4 -13    7.73    0.44   0
  -6  -6  -8   16.08    0.93   0
  -8  -3  -8   22.40    1.07   0
  -8  -2 -12    7.50    0.48   0
  -8  -1  -6   10.77    0.74   0
  -6  -6 -11    2.72    0.52   0
  -6  -6  -9    5.08    0.70   0
  -6  -5 -13    9.47    0.52   0
  -8  -3 -11    5.65    0.54   0
  -8  -2  -7    9.62    0.80   0
  -8   0  -6   10.60    0.77   0
  -7  -5 -10    2.89    0.55   0
  -7  -5  -9    0.15    0.35   0
  -5  -6 -12   10.00    0.71   0
  -8  -3 -10    7.63    0.68   0
  -8  -3  -9   11.30    0.80   0
  -7  -4  -7    0.52    0.50   0
  -8  -2 -11   55.99    1.35   0
  -8  -1  -7  227.92    3.10   0
  -7  -4 -12   53.32    1.29   0
  -7  -3 -13    1.82    0.30   0
  -5  -4 -14    5.90    0.37   0
  -8   0 -11    5.12    0.45   0
  -8   0  -7    3.71    0.60   0
  -7  -4  -8    2.92    0.60   0
  -6  -5 -12    0.86    0.42   0
  -5  -6 -11    0.44    0.59   0
  -5  -6  -8   21.02    1.15   0
  -8  -2 -10  118.71    2.13   0
  -8  -2  -9   10.65    0.78   0
  -8  -1  -8    4.61    0.63   0
  -8   1 -10    5.91    0.48   0
  -8   1  -8    1.08    0.51   0
  -7  -2 -13    4.01    0.37   0
  -5  -6  -9    1.30    0.57   0
  -5  -5 -13   12.75    0.66   0
  -8  -1  -9   20.13    0.99   0
  -8   0  -8   14.68    0.85   0
  -8   1  -9   95.31    1.70   0
  -7  -4 -11   11.12    0.76   0
  -7  -4 -10   12.10    0.85   0
  -7  -4  -9   12.56    0.90   0
  -7  -1 -13    0.68    0.24   0
  -6  -4 -13    2.16    0.38   0
  -5  -6 -10   32.42    1.28   0
  -4  -4 -14    0.48    0.26   0
  -8   0 -10   11.70    0.69   0
  -8   0  -9   17.22    0.88   0
  -7  -3 -12    9.84    0.64   0
  -7  -3  -7   14.83    0.91   0
  -6  -5 -11   46.94    1.43   0
  -6  -5  -9   63.21    1.81   0
  -6  -5 -10    1.30    0.56   0
  -4  -5 -13   16.63    0.75   0
  -7  -3  -8    2.16    0.61   0
  -7   1 -12    0.30    0.26   0
  -5  -3 -14   -0.07    0.23   0
  -7  -3 -11    0.70    0.43   0
  -7  -3  -9  126.22    2.48   0
  -7  -2 -12   28.24    0.99   0
  -6  -3 -13   17.76    0.72   0
  -5  -5 -12    0.71    0.43   0
  -7  -3 -10    0.44    0.46   0
  -7  -2  -7    9.25    0.76   0
  -7   2 -11    5.96    0.42   0
  -7  -1 -12   -0.08    0.32   0
  -5  -4 -13    6.02    0.53   0
  -5  -2 -14    7.92    0.42   0
  -7  -2 -11   19.25    0.95   0
  -7  -2  -8  202.58    3.11   0
  -7  -1  -7  200.06    3.00   0
  -6  -4 -11    1.05    0.48   0
  -6  -4  -9    0.50    0.54   0
  -6  -2 -13    0.32    0.29   0
  -5  -5  -9  132.12    2.52   0
  -4  -3 -14    0.23    0.26   0
  -7  -2 -10    3.76    0.62   0
  -7  -2  -9    3.02    0.60   0
  -7   1 -11    2.29    0.45   0
  -6  -4 -10   30.78    1.28   0
  -5  -5 -10    0.89    0.44   0
  -5  -1 -14    2.38    0.25   0
  -4  -5 -12   -0.05    0.46   0
  -7  -1 -11   43.35    1.31   0
  -7   0  -7    1.51    0.53   0
  -7   2 -10    5.00    0.49   0
  -6  -3 -12    3.29    0.50   0
  -6  -1 -13   41.50    1.01   0
  -6   0 -13    0.36    0.25   0
  -7  -1 -10    4.62    0.60   0
  -7  -1  -8    6.39    0.67   0
  -7   1  -7   40.49    1.35   0
  -4  -4 -13    4.59    0.54   0
  -7   0 -10   61.46    1.59   0
  -7   0  -8   21.25    1.06   0
  -7   1 -10    3.52    0.55   0
  -7   2  -9    0.88    0.41   0
  -7   2  -8    0.71    0.43   0
  -6  -3 -11   47.47    1.49   0
  -6   2 -12   31.98    0.77   0
  -4  -5 -11    9.16    0.81   0
  -4  -2 -14   27.56    0.76   0
  -7   0  -9    6.46    0.72   0
  -7   1  -9  217.57    2.87   0
  -7   1  -8    0.05    0.45   0
  -6  -2 -12    8.07    0.66   0
[truncated: 719,536 more chars]
