# Supplementary material for: Synthesis, characterization, crystal structure and supra­molecularity of ethyl (E)-2-cyano-3-(3-methyl­thio­phen-2-yl)acrylate and a new polymorph of ethyl (E)-2-cyano-3-(thio­phen-2-yl)acrylate
Source: Acta Crystallogr E Crystallogr Commun. 2019 Aug 23;75(Pt 9):1357–61. doi: 10.1107/S2056989019011435 (PMC6727058; doi:10.1107/S2056989019011435)
Supplement: Supplementary file 2 [file e-75-01357-1sup2.hkl]

data_1                                                                          
_shelx_title ' A8000_a.res in P-1'                                              
_shelx_refln_list_code          4                                               
_shelx_F_calc_maximum      271.86                                               
_exptl_crystal_F_000       464.00                                               
_reflns_d_resolution_high  0.7941                                               
                                                                                
loop_                                                                           
 _space_group_symop_operation_xyz                                               
 'x, y, z'                                                                      
 '-x, -y, -z'                                                                   
                                                                                
_cell_length_a     9.2784                                                       
_cell_length_b    10.7925                                                       
_cell_length_c    11.6696                                                       
_cell_angle_alpha  74.464                                                       
_cell_angle_beta   74.179                                                       
_cell_angle_gamma  85.073                                                       
                                                                                
_shelx_F_squared_multiplier     1.000                                           
                                                                                
loop_                                                                           
 _refln_index_h                                                                 
 _refln_index_k                                                                 
 _refln_index_l                                                                 
 _refln_F_squared_calc                                                          
 _refln_F_squared_meas                                                          
 _refln_F_squared_sigma                                                         
 _refln_observed_status                                                         
   1   0   0      10647.64       8474.29        14.17 o                         
   2   0   0        162.42        137.86         1.52 o                         
   3   0   0       4058.91       4239.79        39.26 o                         
   4   0   0          1.84          1.77         0.57 o                         
   5   0   0          9.63         10.58         0.96 o                         
   6   0   0         17.95         15.48         1.59 o                         
   7   0   0         21.16         27.66         3.73 o                         
   8   0   0        319.60        289.16         5.56 o                         
   9   0   0         94.08         91.71         3.57 o                         
  10   0   0        385.08        383.09        13.59 o                         
  11   0   0         71.16         73.31         2.37 o                         
 -11   1   0         41.44         42.10         2.24 o                         
 -10   1   0          8.43          9.43         1.00 o                         
  -9   1   0          1.39          2.47         0.94 o                         
  -8   1   0        107.62        101.84         2.23 o                         
  -7   1   0        442.68        410.09         6.83 o                         
  -6   1   0        153.16        137.87         2.75 o                         
  -5   1   0        804.10        766.80         8.08 o                         
  -4   1   0         29.10         23.64         0.95 o                         
  -3   1   0       2865.29       3017.25        31.58 o                         
  -2   1   0        444.57        359.23         4.85 o                         
  -1   1   0        832.90        804.73         5.76 o                         
   0   1   0         39.54         39.05         0.47 o                         
   1   1   0        194.95        187.03         2.91 o                         
   2   1   0        989.34       1027.06         8.44 o                         
   3   1   0       3603.46       3747.51        16.11 o                         
   4   1   0        143.57        133.93         2.07 o                         
   5   1   0         66.01        101.31         2.74 o                         
   6   1   0        742.28        716.11        14.91 o                         
   7   1   0        219.92        218.89         5.15 o                         
   8   1   0        119.45        113.14         2.34 o                         
   9   1   0          1.74          1.84         1.11 o                         
  10   1   0          1.94          1.92         1.18 o                         
  11   1   0          1.97          0.81         0.86 o                         
 -11   2   0         38.55         40.39         2.37 o                         
 -10   2   0          1.90          2.27         0.89 o                         
  -9   2   0        111.42        112.72         2.19 o                         
  -8   2   0        271.82        276.35         4.94 o                         
  -7   2   0        171.48        167.57         3.34 o                         
  -6   2   0         89.60         92.93         2.34 o                         
  -5   2   0         17.56         17.06         1.16 o                         
  -4   2   0         37.09         38.34         1.18 o                         
  -3   2   0         23.75         20.07         0.77 o                         
  -2   2   0        909.39        741.40         8.99 o                         
  -1   2   0         29.02         29.89         1.49 o                         
   0   2   0         31.06         29.34         0.72 o                         
   1   2   0       4480.80       4093.20        48.10 o                         
   2   2   0         86.45         94.12         3.40 o                         
   3   2   0         74.72         75.42         1.44 o                         
   4   2   0        144.33        160.42         2.07 o                         
   5   2   0        441.61        482.13         4.70 o                         
   6   2   0         35.46         38.66         1.84 o                         
   7   2   0          3.07          1.95         1.24 o                         
   8   2   0        107.17        122.89         2.71 o                         
   9   2   0          0.05          0.47         1.29 o                         
  10   2   0         59.78         58.14         2.16 o                         
  11   2   0         15.54         11.43         2.11 o                         
 -10   3   0          0.31         -0.15         0.74 o                         
  -9   3   0          6.61          6.21         0.98 o                         
  -8   3   0         57.94         61.69         2.21 o                         
  -7   3   0       3534.14       3244.03        94.44 o                         
  -6   3   0       3594.40       3332.55        45.89 o                         
  -5   3   0         38.31         25.94         1.39 o                         
  -4   3   0       1030.27        942.81        18.69 o                         
  -3   3   0        153.87        161.06         2.37 o                         
  -2   3   0        154.34        149.34         1.21 o                         
  -1   3   0        306.40        284.12         3.66 o                         
   0   3   0          1.67          2.17         0.47 o                         
   1   3   0         58.21         65.49         1.06 o                         
   2   3   0         12.14         19.99         0.92 o                         
   3   3   0       2506.41       2535.56        25.78 o                         
   4   3   0       5908.68       6403.05        70.18 o                         
   5   3   0       2761.09       2929.71        32.99 o                         
   6   3   0        844.90        879.13        25.82 o                         
   7   3   0        317.27        361.00         7.43 o                         
   8   3   0         52.23         51.20         1.86 o                         
   9   3   0          8.54          8.77         1.20 o                         
  10   3   0          0.15          0.35         1.15 o                         
 -10   4   0        185.21        205.22         2.74 o                         
  -9   4   0         47.09         48.20         2.38 o                         
  -8   4   0        132.75        132.06         3.35 o                         
  -7   4   0       1235.34       1189.38        10.18 o                         
  -6   4   0         27.10         22.52         1.96 o                         
  -5   4   0          4.60          2.99         1.29 o                         
  -4   4   0        256.40        226.12         9.13 o                         
  -3   4   0       2113.36       1922.97        14.83 o                         
  -2   4   0          5.88         14.76         0.71 o                         
  -1   4   0       2802.25       2494.74        26.71 o                         
   0   4   0       1827.78       1717.67        27.62 o                         
   1   4   0         21.36         15.09         0.71 o                         
   2   4   0         73.41         69.44         1.54 o                         
   3   4   0          7.60         10.09         0.87 o                         
   4   4   0         13.37         20.25         1.19 o                         
   5   4   0          0.28          1.01         1.21 o                         
   6   4   0          3.91          1.97         1.60 o                         
   7   4   0          7.35          8.04         1.12 o                         
   8   4   0         47.68         45.58         1.79 o                         
   9   4   0        390.59        404.79         4.53 o                         
  10   4   0        136.42        142.60         6.79 o                         
 -10   5   0         14.52         12.63         0.92 o                         
  -9   5   0          2.84          2.70         0.83 o                         
  -8   5   0         14.39         13.44         1.11 o                         
  -7   5   0         89.00         95.45         2.10 o                         
  -6   5   0         16.38         14.51         3.53 o                         
  -5   5   0        309.37        297.05         8.44 o                         
  -4   5   0        169.99        180.39         5.83 o                         
  -3   5   0         33.38         27.20         1.18 o                         
  -2   5   0         67.01         72.12         1.28 o                         
  -1   5   0         26.42         26.25         0.75 o                         
   0   5   0          9.36         11.90         1.03 o                         
   1   5   0        258.79        306.00         3.98 o                         
   2   5   0        331.25        346.73         5.72 o                         
   3   5   0        658.57        677.45         8.32 o                         
   4   5   0         51.20         40.88         2.34 o                         
   5   5   0        364.02        391.21         4.85 o                         
   6   5   0        271.16        310.68        10.44 o                         
   7   5   0         22.02         19.15         1.64 o                         
   8   5   0         10.28         10.97         1.28 o                         
   9   5   0         83.28         89.11         2.47 o                         
  10   5   0         18.13         17.60         1.52 o                         
  -9   6   0         31.97         32.68         1.22 o                         
  -8   6   0          8.16          8.99         1.00 o                         
  -7   6   0          0.79          1.03         1.14 o                         
  -6   6   0         18.39         17.83         1.32 o                         
  -5   6   0         57.31         69.62         4.75 o                         
  -4   6   0         76.76         77.01         4.47 o                         
  -3   6   0       1663.65       1805.96        37.69 o                         
  -2   6   0       4378.64       4509.19        36.60 o                         
  -1   6   0       1059.97       1085.58         6.63 o                         
   0   6   0        728.81        716.36        12.24 o                         
   1   6   0       1491.82       1546.08        34.03 o                         
   2   6   0        110.22        113.42         4.78 o                         
   3   6   0          5.21          3.95         1.54 o                         
   4   6   0         82.16         91.18         3.21 o                         
   5   6   0        125.91        136.50         6.64 o                         
   6   6   0         15.84         17.57         1.25 o                         
   7   6   0         75.54         67.18         2.81 o                         
   8   6   0         30.12         26.06         1.65 o                         
   9   6   0         16.42         15.51         1.13 o                         
  10   6   0        110.66         93.07         3.53 o                         
  -9   7   0          0.64          0.27         0.81 o                         
  -8   7   0        108.82         97.05         2.71 o                         
  -7   7   0         32.35         33.04         1.31 o                         
  -6   7   0        200.75        178.88         5.46 o                         
  -5   7   0          1.90          2.11         1.44 o                         
  -4   7   0         15.19         17.05         2.54 o                         
  -3   7   0        334.02        404.06         7.69 o                         
  -2   7   0        113.93        117.89         3.16 o                         
  -1   7   0         57.38         62.51         6.64 o                         
   0   7   0        116.27        110.25         4.39 o                         
   1   7   0         67.72         74.07         2.47 o                         
   2   7   0       2585.96       2647.34        53.16 o                         
   3   7   0       1241.97       1361.44        14.23 o                         
   4   7   0        255.22        275.97         6.59 o                         
   5   7   0        885.16        834.22        11.22 o                         
   6   7   0        221.26        222.66         5.78 o                         
   7   7   0         29.07         30.53         1.50 o                         
   8   7   0         21.31         25.29         1.78 o                         
   9   7   0         23.66         26.91         1.36 o                         
  -8   8   0         25.68         23.38         1.28 o                         
  -7   8   0         13.05         11.73         1.47 o                         
  -6   8   0          1.55          1.29         1.41 o                         
  -5   8   0         73.81         77.62         5.69 o                         
  -4   8   0        202.71        199.17         6.12 o                         
  -3   8   0         11.13          8.89         3.15 o                         
  -2   8   0        257.07        265.13        11.42 o                         
  -1   8   0         92.38        107.11         5.97 o                         
   0   8   0         34.67         44.48         3.63 o                         
   1   8   0          3.97          5.90         2.92 o                         
   2   8   0         31.98         36.85         3.71 o                         
   3   8   0          0.02         -0.45         2.03 o                         
   4   8   0         85.42         86.89         2.58 o                         
   5   8   0        108.70        101.22         3.47 o                         
   6   8   0        112.61        112.30         2.57 o                         
   7   8   0         16.06         13.29         1.15 o                         
   8   8   0        104.16        114.05         3.59 o                         
  -8   9   0         29.87         27.74         5.86 o                         
  -7   9   0          3.55          2.62         1.10 o                         
  -6   9   0        116.87        118.22         5.36 o                         
  -5   9   0         15.07         16.20         3.39 o                         
  -4   9   0         15.83         16.34         3.86 o                         
  -3   9   0          6.98          5.28         1.85 o                         
  -2   9   0          2.98          2.78         2.71 o                         
  -1   9   0         45.20         46.92         3.81 o                         
   0   9   0        159.84        168.82         6.71 o                         
   1   9   0         49.05         49.08         3.32 o                         
   2   9   0        121.12        111.17        16.11 o                         
   3   9   0         95.19         82.79         5.84 o                         
   4   9   0        682.59        669.47        27.26 o                         
   5   9   0        184.17        186.30         8.12 o                         
   6   9   0        143.57        155.89         3.44 o                         
   7   9   0          1.05          0.55         0.79 o                         
   8   9   0          1.17          1.11         1.08 o                         
  -7  10   0          1.59          1.20         0.55 o                         
  -6  10   0         13.45         15.89         3.63 o                         
  -5  10   0        103.76        107.61         3.33 o                         
  -4  10   0         95.65         90.33         8.68 o                         
  -3  10   0         20.30         21.22         2.98 o                         
  -2  10   0        202.94        239.03         6.85 o                         
  -1  10   0        132.85        144.99        13.80 o                         
   0  10   0          1.19          1.95         1.51 o                         
   1  10   0         46.01         53.25         3.25 o                         
   2  10   0          0.01          0.69         2.56 o                         
   3  10   0          0.53         -0.41         1.78 o                         
   4  10   0         60.77         66.76         3.06 o                         
   5  10   0         38.76         36.39         2.25 o                         
   6  10   0        351.40        385.39         4.31 o                         
   7  10   0        492.79        383.92        78.33 o                         
  -5  11   0        178.42        142.84         9.02 o                         
  -4  11   0        123.38        132.32         4.00 o                         
  -3  11   0          5.96          4.27         1.63 o                         
  -2  11   0          6.90          7.93         2.10 o                         
  -1  11   0         81.55         90.71        14.71 o                         
   0  11   0         62.94         67.17         7.22 o                         
   1  11   0        253.32        225.87        35.25 o                         
   2  11   0        226.91        240.52        11.18 o                         
   3  11   0          4.23          3.25         1.53 o                         
   4  11   0        100.65        105.66         2.65 o                         
   5  11   0         11.46         12.33         0.93 o                         
   6  11   0          0.12         -0.27         0.62 o                         
  -2  12   0        154.95         96.40         3.80 o                         
  -1  12   0         21.63         11.86         2.24 o                         
   0  12   0         17.96         15.39         1.65 o                         
   1  12   0          0.01         -0.20         0.96 o                         
   2  12   0          9.60          8.06         0.91 o                         
   3  12   0          8.45          9.14         0.89 o                         
   4  12   0         40.65         31.88         2.07 o                         
  -3 -12   1         94.00         92.76         6.95 o                         
  -2 -12   1          0.19          0.15         0.78 o                         
  -1 -12   1        105.63         81.12         7.67 o                         
   0 -12   1         24.19         16.39         2.16 o                         
   1 -12   1          0.00          0.54         1.34 o                         
  -5 -11   1         47.40         42.86         2.27 o                         
  -4 -11   1         75.02         75.77         3.31 o                         
  -3 -11   1          5.24          4.88         1.00 o                         
  -2 -11   1         12.56         14.23         2.34 o                         
  -1 -11   1         14.51         14.67         1.95 o                         
   0 -11   1        103.45         79.40         7.93 o                         
   1 -11   1        298.40        220.27        27.83 o                         
  -6 -10   1          3.11          5.07         1.80 o                         
  -5 -10   1          7.97          9.66         1.66 o                         
  -4 -10   1          3.51          3.29         1.12 o                         
  -3 -10   1         23.39         23.59         2.00 o                         
  -2 -10   1         13.75         14.60         3.32 o                         
  -1 -10   1         10.73         12.42         2.59 o                         
   0 -10   1          0.90          0.86         1.43 o                         
   1 -10   1         22.49         18.98         3.59 o                         
   4 -10   1         52.67         48.38         3.90 o                         
   5 -10   1          7.04          7.06         2.14 o                         
   6 -10   1          0.99          1.59         1.05 o                         
  -7  -9   1        226.23        213.23         9.98 o                         
  -6  -9   1         94.81        113.61         3.27 o                         
  -5  -9   1        174.65        174.00         3.09 o                         
  -4  -9   1         18.14         16.99         2.23 o                         
  -3  -9   1          1.36          1.92         2.04 o                         
  -2  -9   1          8.70          6.15         2.97 o                         
  -1  -9   1        146.24        173.68         5.26 o                         
   0  -9   1        118.97        115.59         6.90 o                         
   1  -9   1        210.68        219.58        20.37 o                         
   3  -9   1        499.78        530.72        10.37 o                         
   4  -9   1         98.09        103.83         3.79 o                         
   5  -9   1          0.50         -0.20         2.58 o                         
   7  -9   1          6.45          8.71         1.26 o                         
   8  -9   1          6.33          2.19         0.92 o                         
  -8  -8   1          5.98          5.33         1.13 o                         
  -7  -8   1          7.87          8.95         0.99 o                         
  -6  -8   1        110.33        114.31         4.45 o                         
  -5  -8   1         15.34         14.00         1.55 o                         
  -4  -8   1         14.97         14.89         2.10 o                         
  -3  -8   1        719.60        681.86        21.75 o                         
  -2  -8   1         97.43        112.71         4.52 o                         
  -1  -8   1        391.14        414.72        12.27 o                         
   0  -8   1         26.80         28.27         5.63 o                         
   1  -8   1          0.07         -0.07         3.25 o                         
   2  -8   1         19.82         21.56         4.00 o                         
   3  -8   1        189.97        225.33         8.47 o                         
   4  -8   1        481.82        489.50        18.44 o                         
   6  -8   1        191.24        192.76         5.87 o                         
   7  -8   1        498.81        530.22         5.63 o                         
   8  -8   1         16.11         14.41         1.16 o                         
  -9  -7   1          9.17          9.57         1.26 o                         
  -8  -7   1         17.47         21.74         1.37 o                         
  -7  -7   1        145.41        156.49         5.34 o                         
  -6  -7   1        561.79        588.18         9.80 o                         
  -5  -7   1        166.62        168.19         7.06 o                         
  -4  -7   1         34.64         44.25         2.75 o                         
  -3  -7   1          5.36          5.31         2.09 o                         
  -2  -7   1         80.89         79.98         3.17 o                         
  -1  -7   1          6.10          4.10         1.83 o                         
   0  -7   1         60.27         58.38         3.45 o                         
   1  -7   1        197.64        214.01         7.66 o                         
   2  -7   1         34.77         52.60         4.41 o                         
   3  -7   1        168.35        181.74         6.24 o                         
   4  -7   1          8.04          8.71         2.18 o                         
   5  -7   1          1.83          3.21         1.41 o                         
   6  -7   1         17.80         18.44         1.53 o                         
   7  -7   1          5.25          4.48         1.16 o                         
   8  -7   1          6.60          9.00         1.22 o                         
   9  -7   1          6.70          4.20         1.63 o                         
  -9  -6   1          0.62          0.28         0.60 o                         
  -8  -6   1          1.91          1.65         1.12 o                         
  -7  -6   1          5.26          4.51         1.28 o                         
  -6  -6   1         26.44         26.94         1.62 o                         
  -5  -6   1         69.41         78.68         3.54 o                         
  -4  -6   1        102.01        144.66         3.82 o                         
  -3  -6   1         53.89         58.07         2.48 o                         
  -2  -6   1        508.46        505.95         9.71 o                         
  -1  -6   1         89.68         87.79         2.66 o                         
   0  -6   1          4.50          4.36         1.50 o                         
   1  -6   1          0.02         -0.87         1.67 o                         
   2  -6   1          9.04         11.60         1.26 o                         
   3  -6   1         96.66         98.62         3.24 o                         
   4  -6   1        155.68        165.13         4.51 o                         
   5  -6   1         40.93         40.20         3.93 o                         
   6  -6   1        774.19        776.07        12.36 o                         
   7  -6   1       1166.96       1174.21        22.39 o                         
   8  -6   1        321.28        329.05         6.85 o                         
   9  -6   1         37.65         40.38         1.31 o                         
 -10  -5   1          5.68          3.45         1.02 o                         
  -9  -5   1          2.10          3.13         1.18 o                         
  -8  -5   1        106.76        113.56         3.11 o                         
  -7  -5   1         84.28         88.88         2.63 o                         
  -6  -5   1         69.55         62.83         3.14 o                         
  -5  -5   1         71.13         79.12         3.33 o                         
  -4  -5   1         11.41         14.74         1.68 o                         
  -3  -5   1        132.21        139.68         2.70 o                         
  -2  -5   1         37.69         36.75         1.53 o                         
  -1  -5   1        988.11        940.58        15.44 o                         
   0  -5   1       1725.71       1686.68        33.40 o                         
   1  -5   1         38.01         56.91         1.36 o                         
   2  -5   1         72.64         78.60         1.66 o                         
   3  -5   1        231.88        227.60         4.60 o                         
   4  -5   1          0.02          0.09         1.15 o                         
   5  -5   1         13.91         10.03         1.96 o                         
   6  -5   1          4.24          0.89         1.92 o                         
   7  -5   1        184.48        178.63         3.44 o                         
   8  -5   1        325.64        339.09         6.64 o                         
   9  -5   1        165.23        165.30         3.05 o                         
  10  -5   1        210.05        219.36         4.12 o                         
 -10  -4   1         31.23         27.05         3.25 o                         
  -9  -4   1          7.76          8.79         1.24 o                         
  -8  -4   1          2.27          3.56         1.15 o                         
  -7  -4   1          6.09          7.15         1.33 o                         
  -6  -4   1         19.85         24.04         2.08 o                         
  -5  -4   1         94.60        113.56         4.31 o                         
  -4  -4   1        401.64        424.70         8.34 o                         
  -3  -4   1        148.19        148.44         4.25 o                         
  -2  -4   1        951.20       1087.01         8.33 o                         
  -1  -4   1        556.48        535.11         8.58 o                         
   0  -4   1         66.59         57.47         0.89 o                         
   1  -4   1         34.59         30.24         0.74 o                         
   2  -4   1        105.38        102.58         3.28 o                         
   3  -4   1        850.65        797.91         6.33 o                         
   4  -4   1        350.55        336.26         9.56 o                         
   5  -4   1         14.39         11.19         1.50 o                         
   6  -4   1       1125.72       1127.11        18.78 o                         
   7  -4   1        661.16        637.70         5.38 o                         
   8  -4   1          0.42          1.11         1.21 o                         
   9  -4   1          3.15          1.19         1.01 o                         
  10  -4   1          8.05          7.37         0.95 o                         
 -10  -3   1         12.99         10.85         0.97 o                         
  -9  -3   1        586.19        642.81        15.35 o                         
  -8  -3   1        400.27        416.42         4.31 o                         
  -7  -3   1        118.37        119.95         2.92 o                         
  -6  -3   1        591.91        663.75         7.46 o                         
  -5  -3   1          1.80          1.69         0.98 o                         
  -4  -3   1          4.60          4.90         0.80 o                         
  -3  -3   1        135.54        133.45         4.78 o                         
  -2  -3   1       1116.09       1253.73        25.38 o                         
  -1  -3   1       1076.04       1064.23        12.71 o                         
   0  -3   1      11038.10      10522.50       133.46 o                         
   1  -3   1       3681.08       3437.76        47.47 o                         
   2  -3   1        149.79        144.82         1.92 o                         
   3  -3   1         41.98         53.63         1.39 o                         
   4  -3   1         75.07         76.04         2.00 o                         
   5  -3   1          1.11          1.23         1.00 o                         
   6  -3   1        391.24        386.24        11.74 o                         
   7  -3   1        239.84        212.61        10.23 o                         
   8  -3   1        252.19        236.41         3.05 o                         
   9  -3   1         12.94         14.54         1.12 o                         
  10  -3   1        322.69        342.67         4.40 o                         
  11  -3   1         14.05         12.13         1.49 o                         
 -10  -2   1         23.62         25.91         1.55 o                         
  -9  -2   1          1.57          0.97         1.37 o                         
  -8  -2   1          7.71          9.20         1.44 o                         
  -7  -2   1         16.79         16.12         1.74 o                         
  -6  -2   1        302.33        343.12         8.57 o                         
  -5  -2   1        130.77        156.49         2.63 o                         
  -4  -2   1         10.47          9.42         0.87 o                         
  -3  -2   1       1807.46       1754.54        98.52 o                         
  -2  -2   1        415.06        462.96         5.77 o                         
  -1  -2   1         81.80         74.51         2.12 o                         
   0  -2   1        656.90        652.24        10.19 o                         
   1  -2   1       2534.68       2417.90        12.37 o                         
   2  -2   1         94.91         77.79         1.20 o                         
   3  -2   1        801.01        744.10         9.10 o                         
   4  -2   1       2327.95       2329.68        34.98 o                         
   5  -2   1        135.46        131.37         3.71 o                         
   6  -2   1        167.93        194.01         4.56 o                         
   7  -2   1         82.95         76.33         3.67 o                         
   8  -2   1        525.45        481.38         8.16 o                         
   9  -2   1          6.22          6.75         1.08 o                         
  10  -2   1          2.16          1.64         0.85 o                         
  11  -2   1          0.13          0.20         1.15 o                         
 -10  -1   1        215.72        243.22         4.39 o                         
  -9  -1   1        226.38        237.66         4.33 o                         
  -8  -1   1        985.41        947.06         7.50 o                         
  -7  -1   1        355.14        357.29         6.05 o                         
  -6  -1   1         29.36         39.46         2.20 o                         
  -5  -1   1         31.61         37.43         1.44 o                         
  -4  -1   1        390.48        412.12         4.21 o                         
  -3  -1   1        143.86        141.02         2.77 o                         
  -2  -1   1         71.08         86.25         1.61 o                         
  -1  -1   1       2548.53       2470.27        43.75 o                         
   0  -1   1          4.48          4.89         0.60 o                         
   1  -1   1       1141.91       1029.58        22.27 o                         
   2  -1   1          1.63          5.73         0.53 o                         
   3  -1   1         19.82         16.38         0.70 o                         
   4  -1   1         31.19         33.56         1.11 o                         
   5  -1   1         37.23         39.88         1.32 o                         
   6  -1   1         12.77         11.88         1.27 o                         
   7  -1   1        801.68        757.69        27.36 o                         
   8  -1   1        706.85        660.14         5.51 o                         
   9  -1   1        360.54        349.13         7.21 o                         
  10  -1   1        362.26        383.50         4.93 o                         
  11  -1   1         98.62        107.33         2.75 o                         
 -10   0   1         19.49         19.72         1.45 o                         
  -9   0   1          3.72          3.38         1.29 o                         
  -8   0   1        317.69        291.88         4.55 o                         
  -7   0   1        142.38        149.24         5.66 o                         
  -6   0   1        336.68        399.94         6.07 o                         
  -5   0   1         99.35        107.74         3.04 o                         
  -4   0   1       1818.25       1935.40        19.07 o                         
  -3   0   1        664.61        635.11         9.33 o                         
  -2   0   1        367.35        334.67         2.62 o                         
  -1   0   1        349.32        346.61         3.86 o                         
   1   0   1          0.91          0.70         0.54 o                         
   2   0   1        176.08        168.19         1.93 o                         
   3   0   1        493.27        392.71         9.04 o                         
   4   0   1          2.13          2.85         0.63 o                         
   5   0   1        712.47        743.79        15.15 o                         
   6   0   1        335.22        343.36         6.21 o                         
   7   0   1          1.34          1.63         1.54 o                         
   8   0   1         49.17         52.16         1.42 o                         
   9   0   1          2.94          2.70         0.93 o                         
  10   0   1         23.11         25.24         1.63 o                         
  11   0   1          3.33          3.49         1.03 o                         
 -10   1   1        260.38        272.69         6.75 o                         
  -9   1   1         18.18         20.69         1.32 o                         
  -8   1   1        219.70        210.38         2.96 o                         
  -7   1   1        554.38        566.60         8.86 o                         
  -6   1   1        218.11        212.06         5.40 o                         
  -5   1   1          2.39          0.44         1.20 o                         
  -4   1   1         29.15         36.85         1.17 o                         
  -3   1   1        504.48        461.47         8.77 o                         
  -2   1   1        785.79        785.93        10.36 o                         
   0   1   1       4598.35       4186.36        32.34 o                         
   1   1   1       1018.95        985.86         4.41 o                         
   2   1   1       1058.09       1083.88         6.08 o                         
   3   1   1          3.94          3.66         0.58 o                         
   4   1   1         53.35         53.10         1.69 o                         
   5   1   1         16.35         21.30         2.27 o                         
   6   1   1        844.93        793.41        13.29 o                         
   7   1   1        205.52        200.01         5.69 o                         
   8   1   1        554.70        517.37         5.53 o                         
   9   1   1        699.59        659.18         4.96 o                         
  10   1   1         76.64         71.90         2.39 o                         
  11   1   1        173.51        171.93         3.12 o                         
 -10   2   1          0.01          0.19         0.85 o                         
  -9   2   1         21.34         23.74         1.49 o                         
  -8   2   1         23.42         22.69         1.54 o                         
  -7   2   1        549.14        523.56         8.47 o                         
  -6   2   1       1972.54       1985.83        23.61 o                         
  -5   2   1        115.62        134.46         3.22 o                         
  -4   2   1        488.06        495.92         5.83 o                         
  -3   2   1       2733.77       2732.28        38.30 o                         
  -2   2   1        200.61        204.91         1.58 o                         
  -1   2   1          0.66          1.70         0.61 o                         
   0   2   1          0.40          2.44         2.81 o                         
   1   2   1       2518.41       2320.62        25.38 o                         
   2   2   1       3467.86       3318.74        31.32 o                         
   3   2   1        602.85        558.78        16.45 o                         
   4   2   1        421.68        413.04         9.36 o                         
   5   2   1        472.58        499.13         4.23 o                         
   6   2   1          1.35          1.47         1.35 o                         
   7   2   1          8.39          8.96         1.53 o                         
   8   2   1          4.67          4.19         1.17 o                         
   9   2   1         66.32         68.54         2.39 o                         
  10   2   1          8.84          8.02         1.13 o                         
  11   2   1         58.24         58.96         1.94 o                         
 -10   3   1        225.84        231.12         2.97 o                         
  -9   3   1        103.46        100.66         2.96 o                         
  -8   3   1        741.28        707.64         8.06 o                         
  -7   3   1        148.37        141.53         4.71 o                         
  -6   3   1         16.59         17.45         1.50 o                         
  -5   3   1          5.65          4.94         1.00 o                         
  -4   3   1         12.85         21.67         1.00 o                         
  -3   3   1        325.53        311.33         8.17 o                         
  -2   3   1        869.92        873.91        10.85 o                         
  -1   3   1          0.78          1.63         0.58 o                         
   0   3   1       3646.24       3395.57        49.29 o                         
   1   3   1         81.61         79.97         1.61 o                         
   2   3   1        417.76        394.94         5.04 o                         
   3   3   1        394.15        342.61         6.02 o                         
   4   3   1        234.10        216.87         5.47 o                         
   5   3   1          9.05         10.11         1.09 o                         
   6   3   1         72.97         62.49         2.92 o                         
   7   3   1        360.45        363.34         7.26 o                         
   8   3   1         86.38         86.34         2.15 o                         
   9   3   1          1.39          1.46         1.15 o                         
  10   3   1          0.65          0.98         1.16 o                         
  11   3   1         26.00         22.44         2.24 o                         
 -10   4   1          9.06         10.37         1.21 o                         
  -9   4   1         77.23         77.74         3.92 o                         
  -8   4   1        406.43        404.83         4.25 o                         
  -7   4   1       1216.17       1117.00        10.92 o                         
  -6   4   1        888.83        829.50        28.46 o                         
  -5   4   1        106.58        103.43         3.33 o                         
  -4   4   1         26.60         14.73         0.97 o                         
  -3   4   1        231.30        202.86         5.82 o                         
  -2   4   1        306.23        306.10         4.02 o                         
  -1   4   1        372.79        373.24         3.58 o                         
   0   4   1          0.45          2.12         0.35 o                         
   1   4   1          9.62          8.65         0.46 o                         
   2   4   1       3033.78       2958.57        16.13 o                         
   3   4   1        155.66        172.79         5.27 o                         
   4   4   1        296.73        374.60         4.17 o                         
   5   4   1        615.59        653.79        10.30 o                         
   6   4   1         95.75        121.15         3.75 o                         
   7   4   1         19.56         20.53         2.56 o                         
   8   4   1          0.24          1.29         1.11 o                         
   9   4   1          1.34          1.76         1.18 o                         
  10   4   1          0.12          1.26         1.09 o                         
 -10   5   1        140.75        125.14         3.46 o                         
  -9   5   1         19.53         20.48         1.06 o                         
  -8   5   1          8.07         10.44         1.08 o                         
  -7   5   1         16.12         15.27         1.18 o                         
  -6   5   1          3.54         -0.41         2.58 o                         
  -5   5   1         57.44         62.07         3.02 o                         
  -4   5   1          8.94         10.58         2.37 o                         
  -3   5   1         27.48         18.76         1.60 o                         
  -2   5   1         12.20         15.30         0.86 o                         
  -1   5   1        781.41        754.89         6.32 o                         
   0   5   1          9.93         16.54         0.65 o                         
   1   5   1         69.80         69.93         1.34 o                         
   2   5   1        561.35        556.91         4.56 o                         
   3   5   1          2.69          2.26         1.09 o                         
   4   5   1         19.49         21.76         1.62 o                         
   5   5   1        770.70        768.55         9.64 o                         
   6   5   1       1098.22       1231.59        82.26 o                         
   7   5   1        314.47        309.20         3.95 o                         
   8   5   1        170.22        157.53         3.03 o                         
   9   5   1          4.50          5.98         1.14 o                         
  10   5   1         77.87         84.23         3.30 o                         
  -9   6   1          3.06          3.33         0.62 o                         
  -8   6   1         31.46         26.03         1.33 o                         
  -7   6   1        647.33        689.40        13.48 o                         
  -6   6   1        485.17        507.29         4.65 o                         
  -5   6   1        400.25        416.97        11.19 o                         
  -4   6   1        816.95        811.30        14.78 o                         
  -3   6   1        443.73        459.81        10.03 o                         
  -2   6   1         10.32         10.77         0.97 o                         
  -1   6   1         15.64         13.58         1.01 o                         
   0   6   1        159.96        164.23         3.37 o                         
   1   6   1        984.75        953.37        14.77 o                         
   2   6   1        452.16        460.83         4.25 o                         
   3   6   1       1346.17       1491.31        86.26 o                         
   4   6   1         23.10         28.35         3.63 o                         
   5   6   1         41.84         41.53         7.02 o                         
   6   6   1         48.77         46.02         3.60 o                         
   7   6   1         46.84         48.00         2.32 o                         
   8   6   1         18.27         15.53         1.65 o                         
   9   6   1          5.86          6.93         1.01 o                         
  10   6   1         69.27         72.21         1.84 o                         
  -9   7   1         69.57         67.39         1.85 o                         
  -8   7   1         29.73         31.61         1.25 o                         
  -7   7   1          5.03          5.80         0.97 o                         
  -6   7   1          1.78          1.19         1.06 o                         
  -5   7   1          1.34          1.63         1.16 o                         
  -4   7   1        231.14        268.41        25.08 o                         
  -3   7   1       1362.56       1615.35        19.25 o                         
  -2   7   1        610.79        688.37        16.35 o                         
  -1   7   1        287.64        324.23         4.70 o                         
   0   7   1        415.32        415.55         7.56 o                         
   1   7   1         23.97         23.57         2.25 o                         
   2   7   1         22.91         22.45         2.08 o                         
   3   7   1         23.41         30.71         2.95 o                         
   4   7   1        261.45        269.50        15.08 o                         
   5   7   1        351.62        380.50         8.55 o                         
   6   7   1        104.91         94.43         2.08 o                         
   7   7   1        712.77        717.44         7.80 o                         
   8   7   1        721.37        753.18         7.06 o                         
   9   7   1         20.54         19.29         1.12 o                         
  -8   8   1        146.15        135.99         5.93 o                         
  -7   8   1         30.98         29.83         1.57 o                         
  -6   8   1         13.49         10.87         1.27 o                         
  -5   8   1        126.28        108.43         3.95 o                         
  -4   8   1         75.79         65.82         5.15 o                         
  -3   8   1         13.29         13.11         2.31 o                         
  -2   8   1         13.61         17.53         2.64 o                         
  -1   8   1        229.76        248.38         8.95 o                         
   0   8   1         34.24         35.16         3.39 o                         
   1   8   1          8.39          8.04         1.83 o                         
   2   8   1         12.90          9.63         2.43 o                         
   3   8   1          1.96          3.14         2.51 o                         
   4   8   1          0.15         -1.31         2.24 o                         
   5   8   1          7.24          7.43         1.46 o                         
   6   8   1          3.99          3.61         1.17 o                         
   7   8   1          0.08          0.75         1.01 o                         
   8   8   1         33.59         35.38         2.73 o                         
   9   8   1         16.21         17.72         2.87 o                         
  -8   9   1          6.67          4.27         0.88 o                         
  -7   9   1         20.39         20.72         1.57 o                         
  -6   9   1         29.19         30.57         3.25 o                         
  -5   9   1          1.78          2.91         2.71 o                         
  -4   9   1       1063.75       1084.83        18.03 o                         
  -3   9   1        190.03        190.21        10.10 o                         
  -2   9   1        153.47        151.87         5.48 o                         
  -1   9   1        940.31        975.29        18.10 o                         
   0   9   1        204.01        210.83         9.22 o                         
   1   9   1         40.23         40.32         4.09 o                         
   2   9   1          6.68          8.05         1.84 o                         
   3   9   1         14.69         13.58         1.63 o                         
   4   9   1        189.52        208.49         4.28 o                         
   5   9   1        369.25        387.59         6.67 o                         
   6   9   1         17.58         21.40         1.55 o                         
   7   9   1         40.34         37.19         1.69 o                         
   8   9   1          9.04          6.48         0.80 o                         
  -7  10   1        178.92        139.82         2.41 o                         
  -6  10   1        332.43        340.76        21.86 o                         
  -5  10   1         71.41         75.04         4.47 o                         
  -4  10   1         10.96          7.87         2.05 o                         
  -3  10   1          8.00          7.75         1.99 o                         
  -2  10   1         27.84         26.93         5.08 o                         
  -1  10   1         16.53         14.48         3.59 o                         
   0  10   1        188.37        202.97         4.34 o                         
   1  10   1        286.09        319.79         7.88 o                         
   2  10   1         56.80         51.25         3.15 o                         
   3  10   1         74.67         72.86         2.99 o                         
   4  10   1        125.21        141.31         3.62 o                         
   5  10   1         95.23         77.30        13.02 o                         
   6  10   1          0.19         -0.66         0.93 o                         
   7  10   1          2.24          2.17         0.74 o                         
  -5  11   1         13.42         15.94         1.34 o                         
  -4  11   1         29.76         31.30         4.25 o                         
  -3  11   1        224.82        244.99        13.83 o                         
  -2  11   1         57.92         65.67         2.63 o                         
  -1  11   1         30.55         37.45         2.23 o                         
   0  11   1        262.69        281.04        12.23 o                         
   1  11   1         23.93         12.61         2.78 o                         
   2  11   1          0.01          0.88         2.25 o                         
   3  11   1          0.79         -0.70         1.29 o                         
   4  11   1        177.71        188.16         8.66 o                         
   5  11   1         18.54         21.37         1.33 o                         
   6  11   1          3.62          4.09         0.78 o                         
  -3  12   1          1.07          0.54         1.15 o                         
  -2  12   1         30.46         27.52         1.45 o                         
  -1  12   1          1.53          1.93         1.35 o                         
   0  12   1        294.94        321.02        29.96 o                         
   2  12   1          3.35          2.93         1.14 o                         
   3  12   1         49.87         48.73         2.91 o                         
   4  12   1         79.90         71.32         2.73 o                         
   5  12   1          4.66          3.71         0.72 o                         
   0  13   1          1.37          2.37         1.49 o                         
   1  13   1          0.43          0.44         0.92 o                         
   2  13   1         16.14          9.45         1.16 o                         
  -2 -12   2          0.06         -0.30         0.30 o                         
  -1 -12   2          1.29         -0.09         0.68 o                         
   0 -12   2         11.20          8.13         2.30 o                         
  -4 -11   2        236.89        260.82         6.07 o                         
  -3 -11   2          0.68          0.78         0.80 o                         
  -2 -11   2         15.82         10.59         1.80 o                         
  -1 -11   2         39.38         42.10         2.38 o                         
   0 -11   2         23.73         20.34         2.06 o                         
   1 -11   2         37.65         28.24         2.42 o                         
  -6 -10   2        100.88         81.84         5.47 o                         
  -5 -10   2          9.15          8.99         0.96 o                         
  -4 -10   2         25.26         26.74         1.37 o                         
  -3 -10   2          1.05          2.15         1.14 o                         
  -2 -10   2         26.57         23.63         2.25 o                         
  -1 -10   2          0.45          1.55         1.45 o                         
   0 -10   2         12.10         11.75         2.10 o                         
   1 -10   2         65.82         45.40        10.81 o                         
   2 -10   2         67.38         44.13         4.47 o                         
   5 -10   2          6.46          3.73         1.90 o                         
   6 -10   2          8.67          8.54         1.63 o                         
  -7  -9   2          8.82          9.41         1.16 o                         
  -6  -9   2         98.08        105.87         3.85 o                         
  -5  -9   2        314.05        313.44        14.92 o                         
  -4  -9   2        135.05        153.02         3.26 o                         
  -3  -9   2        443.03        415.67        12.76 o                         
  -2  -9   2        599.62        629.68        33.01 o                         
  -1  -9   2        107.64         98.57         7.12 o                         
   0  -9   2         24.11         20.35         2.09 o                         
   1  -9   2          1.95          2.30         2.10 o                         
   4  -9   2         62.01         55.93         4.75 o                         
   5  -9   2          6.05          7.40         1.76 o                         
   6  -9   2        164.20        158.32        14.61 o                         
   7  -9   2          0.21          0.80         1.12 o                         
  -8  -8   2          4.47          4.81         1.42 o                         
  -7  -8   2         20.48         17.44         1.29 o                         
  -6  -8   2          0.11         -0.16         0.96 o                         
  -5  -8   2          8.01          9.77         1.45 o                         
  -4  -8   2          1.53          0.64         1.76 o                         
  -3  -8   2         46.33         38.19         2.84 o                         
  -2  -8   2         74.32         77.75         6.24 o                         
  -1  -8   2        196.77        211.56         6.76 o                         
   0  -8   2        390.83        430.06        12.20 o                         
   1  -8   2        442.08        482.32        12.34 o                         
   2  -8   2       1162.88       1170.32        18.10 o                         
   3  -8   2        839.56        964.64        16.07 o                         
   4  -8   2         30.27         34.91         3.27 o                         
   5  -8   2         16.90         17.11         2.58 o                         
   6  -8   2          4.50          5.32         1.22 o                         
   7  -8   2          0.57         -0.10         0.86 o                         
   8  -8   2          3.09          2.18         0.54 o                         
  -8  -7   2          8.64         10.16         1.17 o                         
  -7  -7   2         55.78         57.84         1.81 o                         
  -6  -7   2         37.19         45.75         1.98 o                         
  -5  -7   2        254.40        234.16         9.43 o                         
  -4  -7   2        160.03        153.08        10.14 o                         
  -3  -7   2        144.49        167.17         8.88 o                         
  -2  -7   2        170.38        207.44        31.32 o                         
  -1  -7   2          4.82          5.31         2.32 o                         
   0  -7   2         19.45         22.51         4.20 o                         
   1  -7   2          0.35          1.69         2.98 o                         
   2  -7   2          0.48          0.41         2.85 o                         
   4  -7   2        155.16        185.88         6.85 o                         
   5  -7   2         75.71         79.27         3.86 o                         
   6  -7   2          2.91          2.99         1.27 o                         
   7  -7   2        163.36        181.38         3.15 o                         
   8  -7   2          3.67          3.34         0.92 o                         
   9  -7   2         20.27         17.74         1.25 o                         
  -9  -6   2        317.19        306.27        13.96 o                         
  -8  -6   2         11.71         11.33         1.08 o                         
  -7  -6   2          4.87          5.27         1.19 o                         
  -6  -6   2         32.55         30.66         1.69 o                         
  -5  -6   2          6.41          7.90         1.47 o                         
  -4  -6   2          0.40          0.40         1.84 o                         
  -3  -6   2         23.97         22.42         2.20 o                         
  -2  -6   2         96.31        102.21         2.93 o                         
  -1  -6   2         63.35         74.90         3.30 o                         
   0  -6   2        252.11        258.77         7.30 o                         
   1  -6   2       1378.37       1404.94        17.29 o                         
   2  -6   2          2.29          4.71         1.61 o                         
   3  -6   2        337.98        385.18         8.41 o                         
   4  -6   2        363.41        396.64         9.15 o                         
   5  -6   2         40.29         42.84         4.07 o                         
   6  -6   2        124.38        121.67         3.41 o                         
   7  -6   2        653.79        702.39         8.33 o                         
   8  -6   2        150.39        166.24         3.34 o                         
   9  -6   2         59.54         66.01         1.65 o                         
  -9  -5   2          6.71          9.51         2.10 o                         
  -8  -5   2         51.25         55.13         2.05 o                         
  -7  -5   2        227.69        231.45         6.02 o                         
  -6  -5   2        545.34        519.60         6.72 o                         
  -5  -5   2       1034.02       1141.15        20.33 o                         
  -4  -5   2       2652.64       3136.97        64.05 o                         
  -3  -5   2       1293.98       1386.13        10.83 o                         
  -2  -5   2        151.70        183.06         4.82 o                         
  -1  -5   2        245.18        256.07         4.27 o                         
   0  -5   2        138.49        137.70         3.20 o                         
   1  -5   2         74.52         68.36         2.70 o                         
   2  -5   2          8.70          8.49         0.84 o                         
   3  -5   2         83.97         84.07         2.65 o                         
   4  -5   2        163.80        154.32         3.18 o                         
   5  -5   2         70.40         62.15         2.99 o                         
   6  -5   2       2276.71       2229.35        46.74 o                         
   7  -5   2       2111.58       2138.18        41.44 o                         
   8  -5   2          0.69          2.08         1.12 o                         
   9  -5   2          1.64          1.78         0.82 o                         
  10  -5   2          3.23          2.15         0.66 o                         
 -10  -4   2         24.47          9.61         3.46 o                         
  -9  -4   2          0.75          1.03         0.84 o                         
  -8  -4   2          0.48          1.67         1.11 o                         
  -7  -4   2          0.15          0.27         1.17 o                         
  -6  -4   2         15.44         17.59         2.09 o                         
  -5  -4   2         17.48         21.88         1.90 o                         
  -4  -4   2          0.19         -0.07         1.00 o                         
  -3  -4   2         49.06         46.49         1.64 o                         
  -2  -4   2        437.55        461.53         4.13 o                         
  -1  -4   2        459.86        423.72        11.74 o                         
   0  -4   2         22.70         15.49         0.73 o                         
   1  -4   2         42.27         30.93         0.98 o                         
   2  -4   2        364.52        331.45         5.86 o                         
   3  -4   2         46.78         47.34         1.42 o                         
   4  -4   2         27.95         23.18         1.20 o                         
   5  -4   2          4.48          3.57         1.05 o                         
   6  -4   2         23.50         24.36         2.52 o                         
   7  -4   2         46.41         46.78         1.74 o                         
   8  -4   2        162.61        160.46         3.24 o                         
   9  -4   2        223.53        235.13         3.66 o                         
  10  -4   2          1.85          2.12         0.73 o                         
 -10  -3   2          7.73          3.86         0.57 o                         
  -9  -3   2          3.76          3.89         1.25 o                         
  -8  -3   2         58.12         64.14         2.15 o                         
  -7  -3   2        431.56        416.56         4.79 o                         
  -6  -3   2        280.46        326.93        10.43 o                         
  -5  -3   2         23.28         42.81         1.58 o                         
  -4  -3   2        517.57        537.92        13.55 o                         
  -3  -3   2       1180.55       1295.36        99.18 o                         
  -2  -3   2        396.62        469.63         6.24 o                         
  -1  -3   2         10.99         13.50         0.78 o                         
   0  -3   2        334.39        345.02         6.60 o                         
   1  -3   2        810.50        841.63        14.21 o                         
   2  -3   2        185.54        185.62         2.37 o                         
   3  -3   2        466.77        487.48         2.88 o                         
   4  -3   2          0.70          2.48         0.95 o                         
   5  -3   2        264.16        230.07         4.93 o                         
   6  -3   2        362.09        321.92         6.44 o                         
   7  -3   2        191.94        169.95         4.68 o                         
   8  -3   2          9.46          9.08         1.34 o                         
   9  -3   2         17.25         18.54         1.19 o                         
  10  -3   2         23.39         27.20         1.91 o                         
  11  -3   2         96.15         52.96        18.00 o                         
 -10  -2   2        196.52        200.72         3.36 o                         
  -9  -2   2         18.44         22.33         1.54 o                         
  -8  -2   2        216.98        234.92         5.13 o                         
  -7  -2   2          8.63          8.96         1.06 o                         
  -6  -2   2          0.21          0.67         1.26 o                         
  -5  -2   2          5.17          6.16         1.07 o                         
  -4  -2   2         79.07         80.66         2.43 o                         
  -3  -2   2        880.74        992.92        28.33 o                         
  -2  -2   2        219.33        195.25         8.97 o                         
  -1  -2   2      12198.45      12170.72       157.15 o                         
   0  -2   2      73908.27      65064.15      1309.00 o                         
   1  -2   2       8492.17       8234.95       153.41 o                         
   2  -2   2          8.03         12.44         0.59 o                         
   3  -2   2        965.99        918.14         6.65 o                         
   4  -2   2        146.78        144.40         3.11 o                         
   5  -2   2          4.67          4.26         1.08 o                         
   6  -2   2        158.03        156.29         3.00 o                         
   7  -2   2         31.25         27.12         2.58 o                         
   8  -2   2        346.17        305.69         4.82 o                         
   9  -2   2        105.46        108.76         2.27 o                         
  10  -2   2        284.10        300.98         2.91 o                         
  11  -2   2         43.60         49.24         1.87 o                         
 -10  -1   2          1.79          1.49         0.99 o                         
  -9  -1   2         13.58         12.99         1.55 o                         
  -8  -1   2         75.15         83.04         2.82 o                         
  -7  -1   2        354.84        345.15         4.63 o                         
  -6  -1   2        485.91        520.60        15.23 o                         
  -5  -1   2        248.70        284.78         3.68 o                         
  -4  -1   2         14.04         10.18         1.03 o                         
  -3  -1   2        195.05        237.03         8.72 o                         
  -2  -1   2         67.15         79.49         1.39 o                         
  -1  -1   2         18.59         19.20         0.74 o                         
   0  -1   2        946.77        906.34        10.51 o                         
   1  -1   2        244.40        205.95         2.23 o                         
   2  -1   2        434.86        427.16         5.97 o                         
   3  -1   2       3490.28       3265.57        26.50 o                         
   4  -1   2         45.49         33.88         1.21 o                         
   5  -1   2        155.86        194.70         2.58 o                         
   6  -1   2        721.05        666.44         9.02 o                         
   7  -1   2        357.53        345.81        13.01 o                         
   8  -1   2         36.44         32.73         1.24 o                         
   9  -1   2          0.05          0.59         0.90 o                         
  10  -1   2         17.63         20.35         1.12 o                         
  11  -1   2         27.52         23.73         1.32 o                         
 -10   0   2          0.52         -0.41         0.91 o                         
  -9   0   2        132.23        136.34         3.22 o                         
  -8   0   2         11.18         12.42         1.47 o                         
  -7   0   2         99.39        105.40         4.57 o                         
  -6   0   2          1.54          0.89         1.41 o                         
  -5   0   2         36.76         47.17         1.70 o                         
  -4   0   2         17.52         18.07         1.07 o                         
  -3   0   2          7.73          5.35         0.68 o                         
  -2   0   2       1358.22       1311.29        18.08 o                         
  -1   0   2         95.97         99.89         1.48 o                         
   0   0   2          6.96          7.19         0.88 o                         
   1   0   2       3242.80       2711.35        26.54 o                         
   2   0   2        749.39        692.91         4.70 o                         
   3   0   2         56.02         47.33         0.81 o                         
   4   0   2         48.13         43.89         2.85 o                         
   5   0   2        139.97        153.07         2.89 o                         
   6   0   2        152.03        153.15         2.33 o                         
   7   0   2        120.49        109.86         4.92 o                         
   8   0   2         52.68         61.59         1.71 o                         
   9   0   2          3.97          4.28         0.91 o                         
  10   0   2         18.56         17.83         1.30 o                         
  11   0   2         34.76         30.83         1.53 o                         
 -10   1   2         13.05         12.07         1.37 o                         
  -9   1   2         18.23         18.65         1.48 o                         
  -8   1   2         77.58         81.59         2.18 o                         
  -7   1   2       4236.20       4500.04        72.17 o                         
  -6   1   2       3467.80       3619.04        64.30 o                         
  -5   1   2         63.27         53.94         1.64 o                         
  -4   1   2        904.68        844.09         6.74 o                         
  -3   1   2        297.32        319.89         3.09 o                         
  -2   1   2         16.63         18.37         0.66 o                         
  -1   1   2        103.23        101.45         1.16 o                         
   0   1   2        273.34        265.80         3.66 o                         
   1   1   2        772.79        647.53         3.50 o                         
   2   1   2       2522.47       2381.59        13.69 o                         
   3   1   2       7141.72       6551.03        34.11 o                         
   4   1   2      10506.47       9094.70        42.83 o                         
   5   1   2       2203.84       2279.59        24.54 o                         
   6   1   2       1381.63       1307.11        24.78 o                         
   7   1   2        255.44        241.81         5.56 o                         
   8   1   2         13.56         13.20         1.13 o                         
   9   1   2         11.55          8.99         1.06 o                         
  10   1   2          3.42          4.80         1.26 o                         
  11   1   2         51.39         54.13         3.59 o                         
 -10   2   2        155.93        159.47         6.80 o                         
  -9   2   2         35.09         38.54         1.72 o                         
  -8   2   2        103.81        104.81         3.06 o                         
  -7   2   2        816.48        800.40        16.77 o                         
  -6   2   2         68.44         68.58         2.32 o                         
  -5   2   2          1.50          2.17         1.04 o                         
  -4   2   2       1144.02       1098.69        14.03 o                         
  -3   2   2       1383.05       1481.56         7.73 o                         
  -2   2   2          3.87         10.14         1.45 o                         
  -1   2   2      11536.75      10427.37        92.88 o                         
   0   2   2        165.12        156.78         2.05 o                         
   1   2   2          2.04          0.66         0.43 o                         
   2   2   2       1936.73       1839.30        63.18 o                         
   3   2   2        226.42        219.80         4.99 o                         
   4   2   2        135.86        120.73         1.58 o                         
   5   2   2          1.18          2.71         1.06 o                         
   6   2   2          5.38          3.12         1.45 o                         
   7   2   2          0.51          2.15         1.60 o                         
   8   2   2         11.18         10.01         1.12 o                         
   9   2   2        794.25        736.99         7.77 o                         
  10   2   2         77.33         78.69         2.14 o                         
  11   2   2         24.76         24.90         1.70 o                         
 -10   3   2          7.65          7.29         0.75 o                         
  -9   3   2         48.60         51.28         1.92 o                         
  -8   3   2          1.68          1.80         1.06 o                         
  -7   3   2        149.08        153.46         3.26 o                         
  -6   3   2         51.01         51.64         2.08 o                         
  -5   3   2        318.04        304.58         5.57 o                         
  -4   3   2        272.29        279.99         4.10 o                         
  -3   3   2         47.36         55.91         2.44 o                         
  -2   3   2         33.77         44.36         1.24 o                         
  -1   3   2         12.75         10.89         0.54 o                         
   0   3   2         97.44         98.34         1.95 o                         
   1   3   2       1580.72       1521.14        17.85 o                         
   2   3   2        720.54        691.21         7.34 o                         
   3   3   2        691.44        677.81         4.88 o                         
   4   3   2        107.83        117.22         2.89 o                         
   5   3   2        547.06        495.28         5.64 o                         
   6   3   2        164.21        152.89         4.29 o                         
   7   3   2        170.27        176.97         7.32 o                         
   8   3   2          4.20          4.25         1.28 o                         
   9   3   2         31.44         28.37         1.72 o                         
  10   3   2          7.13          9.12         1.21 o                         
  11   3   2        242.10        241.14         3.46 o                         
 -10   4   2         51.01         55.63         2.55 o                         
  -9   4   2         73.58         74.06         1.73 o                         
  -8   4   2         10.41         10.94         1.13 o                         
  -7   4   2          0.97          0.80         1.01 o                         
  -6   4   2          2.48          4.04         1.65 o                         
  -5   4   2        145.95        145.87         3.26 o                         
  -4   4   2        128.30        124.00         2.05 o                         
  -3   4   2       3542.91       3502.78        73.55 o                         
  -2   4   2       8563.54       8902.65        82.52 o                         
  -1   4   2       2321.64       2384.32        18.99 o                         
   0   4   2       2445.59       2336.70        22.84 o                         
   1   4   2       1579.93       1472.69        19.60 o                         
   2   4   2        640.71        590.60         3.10 o                         
   3   4   2         44.66         43.57         1.81 o                         
   4   4   2         72.91         60.53         2.09 o                         
   5   4   2        124.78        144.43         4.20 o                         
   6   4   2         25.40         33.21         2.49 o                         
   7   4   2          3.50          2.89         2.32 o                         
   8   4   2         37.48         26.01         2.17 o                         
   9   4   2         19.72         16.95         1.40 o                         
  10   4   2        159.74        178.33         3.34 o                         
  11   4   2        119.67        113.06        17.83 o                         
  -9   5   2         25.16         26.75         1.57 o                         
  -8   5   2        206.74        200.75         6.91 o                         
  -7   5   2         76.23         71.37         3.15 o                         
  -6   5   2        239.22        223.53         5.53 o                         
  -5   5   2         20.73         22.36         4.20 o                         
  -4   5   2         70.83         75.62         2.88 o                         
  -3   5   2        479.73        489.13         8.65 o                         
  -2   5   2          1.55          2.16         0.60 o                         
  -1   5   2         27.76         29.70         0.89 o                         
   0   5   2        464.73        457.28         3.63 o                         
   1   5   2        843.44        779.78         3.75 o                         
   2   5   2       4363.47       4170.93        29.38 o                         
   3   5   2       2810.46       2665.60       205.81 o                         
   4   5   2        770.98        743.27         8.80 o                         
   5   5   2       1508.49       1601.15        28.47 o                         
   6   5   2        355.78        396.81        26.40 o                         
   7   5   2         25.31         18.35         1.24 o                         
   8   5   2         23.46         19.44         1.54 o                         
   9   5   2         65.12         65.60         1.93 o                         
  10   5   2         14.56         13.72         1.04 o                         
  -9   6   2          0.34          0.27         0.71 o                         
  -8   6   2         55.10         51.05         1.45 o                         
  -7   6   2          3.54          4.90         1.34 o                         
  -6   6   2          7.36          5.11         1.69 o                         
  -5   6   2         36.40         29.90         4.27 o                         
  -4   6   2        917.79        850.71         9.72 o                         
  -3   6   2         13.43         18.60         1.89 o                         
  -2   6   2        326.01        307.84         3.27 o                         
  -1   6   2        627.01        618.78         4.73 o                         
   0   6   2         11.71         12.69         1.00 o                         
   1   6   2          0.18          0.09         0.76 o                         
   2   6   2         15.75         16.08         1.00 o                         
   3   6   2         10.60         12.38         1.16 o                         
   4   6   2        217.54        235.12         6.41 o                         
   5   6   2         81.96         78.98         5.05 o                         
   6   6   2        269.69        289.29         7.81 o                         
   7   6   2         74.77         67.53         1.92 o                         
   8   6   2         78.68         77.98         2.53 o                         
   9   6   2        135.14        134.71         5.17 o                         
  10   6   2         23.65         25.76         1.44 o                         
  -9   7   2        239.15        243.57         4.68 o                         
  -8   7   2         82.27         95.75         2.02 o                         
  -7   7   2          0.00          0.67         0.87 o                         
  -6   7   2        485.40        462.19         7.85 o                         
  -5   7   2         56.96         49.94         1.67 o                         
  -4   7   2         77.02         75.45         4.61 o                         
  -3   7   2          0.19         -1.09         1.64 o                         
  -2   7   2          7.47          7.40         1.08 o                         
  -1   7   2        111.74        132.06         2.46 o                         
   0   7   2        161.33        158.70         4.35 o                         
   1   7   2         68.35         63.96         2.24 o                         
   2   7   2        268.33        308.96         9.90 o                         
   3   7   2         94.67         80.25         4.86 o                         
   4   7   2       2032.88       2148.19        24.19 o                         
   5   7   2        598.38        624.91        13.38 o                         
   6   7   2         66.22         54.83         2.08 o                         
   7   7   2          9.97         11.12         1.48 o                         
   8   7   2          0.01          0.31         1.18 o                         
   9   7   2         10.47         11.56         1.29 o                         
  10   7   2         25.26         25.83         2.30 o                         
  -8   8   2         19.87         20.27         0.89 o                         
  -7   8   2          0.74          0.09         0.68 o                         
  -6   8   2         48.93         48.54         1.57 o                         
  -5   8   2        224.94        203.93         3.87 o                         
  -4   8   2        218.86        181.46         3.42 o                         
  -3   8   2        296.99        315.25         7.08 o                         
  -2   8   2        471.79        508.14        26.71 o                         
  -1   8   2        279.57        313.86         6.14 o                         
   0   8   2        108.08        112.98         6.47 o                         
   1   8   2         17.99         21.01         2.50 o                         
   2   8   2          1.19          0.18         2.10 o                         
   3   8   2        116.44        118.83         5.01 o                         
   4   8   2         25.19         36.19         3.04 o                         
   5   8   2         66.71         64.42         1.77 o                         
   6   8   2       1025.43        932.01        27.04 o                         
   7   8   2        938.15        944.12        12.59 o                         
   8   8   2        195.94        209.36         3.21 o                         
   9   8   2        109.05        119.79         4.98 o                         
  -7   9   2         16.80         17.31         0.96 o                         
  -6   9   2         22.14         20.61         1.51 o                         
  -5   9   2        174.54        156.76         3.57 o                         
  -4   9   2        249.60        231.01         5.15 o                         
  -3   9   2         18.92         15.82         1.98 o                         
  -2   9   2         20.94         20.11         2.87 o                         
  -1   9   2        115.57        117.07         7.25 o                         
   0   9   2         64.06         66.98         5.90 o                         
   1   9   2       1071.69       1144.03        23.15 o                         
   2   9   2        486.48        501.72        15.96 o                         
   3   9   2          2.13          1.90         1.25 o                         
   4   9   2        298.66        310.35         8.68 o                         
   5   9   2         43.32         39.67         1.79 o                         
   6   9   2          0.06          0.34         0.97 o                         
   7   9   2          3.90          4.00         1.09 o                         
   8   9   2         33.06         34.53         1.42 o                         
  -7  10   2         22.12         13.38         3.49 o                         
  -6  10   2         32.89         31.74         1.81 o                         
  -5  10   2          0.72          1.90         1.90 o                         
  -4  10   2         40.23         32.50         2.57 o                         
  -3  10   2        231.16        244.45         8.34 o                         
  -2  10   2        360.60        384.50        36.61 o                         
  -1  10   2         79.30         86.54         5.32 o                         
   0  10   2         65.00         66.64         4.14 o                         
   1  10   2          1.96          1.34         1.33 o                         
   2  10   2          2.96          3.29         1.21 o                         
   3  10   2         15.59         17.06         1.73 o                         
   4  10   2        154.09        164.19         4.06 o                         
   5  10   2         20.68         23.60         2.00 o                         
   6  10   2        594.58        575.45        12.05 o                         
   7  10   2          1.15          2.11         1.02 o                         
   8  10   2        217.40        164.66         4.47 o                         
  -5  11   2          3.44          1.55         1.08 o                         
  -4  11   2          5.96          4.27         2.10 o                         
  -3  11   2          2.15          1.98         1.51 o                         
  -2  11   2         64.22         71.97         9.49 o                         
  -1  11   2        193.92        216.92         6.68 o                         
   0  11   2        669.02        725.02         7.89 o                         
   1  11   2        433.70        501.61        11.58 o                         
   2  11   2        285.78        317.06        18.28 o                         
   3  11   2        310.85        247.32        10.13 o                         
   4  11   2        155.06        161.26         3.49 o                         
   5  11   2        138.02        137.17        23.39 o                         
   6  11   2          5.43          5.98         0.90 o                         
   7  11   2          1.94          0.37         0.39 o                         
  -4  12   2         14.84          5.20         1.97 o                         
  -3  12   2         18.16         21.41         1.42 o                         
  -2  12   2          9.28          7.66         1.43 o                         
  -1  12   2        209.72        229.91        11.83 o                         
   0  12   2         60.93         71.42         2.58 o                         
   1  12   2         19.97         27.35         2.44 o                         
   2  12   2          3.37          2.44         1.53 o                         
   3  12   2        108.03        130.85         3.96 o                         
   4  12   2         73.19         76.56         2.53 o                         
   5  12   2         58.07         58.51         3.28 o                         
   0  13   2        170.26         97.62        32.64 o                         
   1  13   2        173.96        174.35         5.08 o                         
   2  13   2         83.75         85.52         4.17 o                         
   3  13   2         25.66         20.69         1.23 o                         
  -3 -11   3          3.66          3.32         1.15 o                         
  -2 -11   3          7.17          6.60         0.99 o                         
  -1 -11   3         26.69         20.38         1.27 o                         
   0 -11   3        123.51         97.49        13.80 o                         
   1 -11   3        101.04         62.23        14.47 o                         
  -5 -10   3         30.19         16.24         3.94 o                         
  -4 -10   3         43.65         45.81         2.70 o                         
  -3 -10   3        133.47        108.73        10.22 o                         
  -2 -10   3         52.31         46.46         2.26 o                         
  -1 -10   3         78.58         58.56         2.59 o                         
   0 -10   3         20.41         17.17         2.03 o                         
   1 -10   3          6.18          4.17         1.34 o                         
   2 -10   3         10.31          4.75         3.25 o                         
  -6  -9   3        106.50        104.46         2.09 o                         
  -5  -9   3         82.46         87.39         5.10 o                         
  -4  -9   3         31.34         29.24         1.74 o                         
  -3  -9   3          7.29          6.84         1.32 o                         
  -2  -9   3         16.05         15.41         2.24 o                         
  -1  -9   3         17.10         17.00         1.80 o                         
   0  -9   3         38.59         30.44         2.32 o                         
   1  -9   3        186.53        142.14         4.17 o                         
   2  -9   3         33.91         25.19         2.30 o                         
   5  -9   3          9.72         10.52         1.59 o                         
   6  -9   3          5.50          6.85         2.10 o                         
   7  -9   3          1.29          1.15         1.36 o                         
  -7  -8   3          2.62          2.91         0.74 o                         
  -6  -8   3          1.63          1.76         0.79 o                         
  -5  -8   3          7.33          7.58         1.13 o                         
  -4  -8   3        100.05        100.48         3.61 o                         
  -3  -8   3         27.32         24.73         1.98 o                         
  -2  -8   3        306.46        284.95        35.15 o                         
  -1  -8   3          0.28         -0.38         2.06 o                         
   0  -8   3          1.25         -0.62         2.86 o                         
   1  -8   3         50.61         36.11         9.22 o                         
   2  -8   3        104.76         62.43         4.73 o                         
   3  -8   3         48.07         41.76         2.91 o                         
   4  -8   3         15.64         18.35         2.09 o                         
   5  -8   3        122.77        125.04         9.35 o                         
   6  -8   3        481.02        510.13        27.62 o                         
   7  -8   3        647.88        660.77        38.05 o                         
   8  -8   3        166.28        130.94         1.99 o                         
  -8  -7   3         30.58         26.72         1.27 o                         
  -7  -7   3         65.25         84.17         1.90 o                         
  -6  -7   3         14.08         14.93         1.49 o                         
  -5  -7   3          2.76          2.15         1.26 o                         
  -4  -7   3          8.50          8.47         1.56 o                         
  -3  -7   3        141.46        117.89         3.56 o                         
  -2  -7   3        124.17        152.97        10.71 o                         
  -1  -7   3        214.07        231.49        18.95 o                         
   0  -7   3        762.67        850.52        49.28 o                         
   1  -7   3          1.42         -0.14         2.37 o                         
   2  -7   3         44.71         44.54         4.54 o                         
   4  -7   3          0.01         -0.22         1.49 o                         
   5  -7   3          4.43          6.35         1.29 o                         
   6  -7   3          3.21          2.22         1.23 o                         
   7  -7   3        123.45        139.34         2.71 o                         
   8  -7   3        229.17        255.85         3.61 o                         
   9  -7   3         39.44         33.80         1.53 o                         
  -8  -6   3          2.72          2.11         1.21 o                         
  -7  -6   3         16.87         18.46         1.29 o                         
  -6  -6   3          0.79          0.97         1.06 o                         
  -5  -6   3          8.13         10.59         1.46 o                         
  -4  -6   3         21.96         20.24         1.48 o                         
  -3  -6   3         93.56        112.08         4.64 o                         
  -2  -6   3        277.87        341.74        16.68 o                         
  -1  -6   3         94.33         98.53         3.73 o                         
   0  -6   3          5.62          7.55         2.42 o                         
   1  -6   3          8.65          4.00         2.71 o                         
   2  -6   3         28.92         33.57         2.36 o                         
   3  -6   3        588.01        608.95        10.64 o                         
   4  -6   3         89.25         96.80         5.02 o                         
   5  -6   3         25.19         29.69         3.66 o                         
   6  -6   3       1161.60       1224.88        16.80 o                         
   7  -6   3        264.79        291.40         6.72 o                         
   8  -6   3          1.46          1.08         0.89 o                         
   9  -6   3         45.41         43.51         1.27 o                         
  -9  -5   3        167.55        169.97         3.52 o                         
  -8  -5   3        294.14        347.37         5.59 o                         
  -7  -5   3         88.36         93.13         2.30 o                         
  -6  -5   3        153.28        158.93         3.35 o                         
  -5  -5   3          4.99          4.69         1.19 o                         
  -4  -5   3          4.17          2.31         1.79 o                         
  -3  -5   3         12.38         10.00         1.62 o                         
  -2  -5   3         63.68         88.68         4.14 o                         
  -1  -5   3         61.71         58.89         3.83 o                         
   0  -5   3       2498.82       2803.12        50.37 o                         
   1  -5   3       2761.48       2922.03        76.91 o                         
   2  -5   3         33.33         35.49         2.44 o                         
   3  -5   3         36.56         31.03         2.54 o                         
   4  -5   3         31.50         31.93         1.65 o                         
   5  -5   3          0.00          0.40         1.84 o                         
   6  -5   3         94.50         96.24         2.93 o                         
   7  -5   3        189.96        193.93         6.76 o                         
   8  -5   3        189.91        192.89         2.99 o                         
   9  -5   3          2.31          2.49         0.67 o                         
  10  -5   3        240.77        250.21         2.99 o                         
  -9  -4   3          1.05          0.18         1.12 o                         
  -8  -4   3          1.81          2.60         1.32 o                         
  -7  -4   3         22.05         22.94         1.67 o                         
  -6  -4   3         45.41         48.64         1.87 o                         
  -5  -4   3        157.83        178.76         5.15 o                         
  -4  -4   3          6.32          0.43         1.32 o                         
  -3  -4   3        331.14        367.01        10.74 o                         
  -2  -4   3         99.63         78.23         2.57 o                         
  -1  -4   3         44.87         39.29         2.83 o                         
   0  -4   3          2.62          2.18         1.23 o                         
   1  -4   3        130.00        134.38         3.49 o                         
   2  -4   3        346.17        319.35         6.18 o                         
   3  -4   3        773.85        822.00        11.76 o                         
   4  -4   3       1101.33       1104.69         9.89 o                         
   5  -4   3        107.32        103.67         2.52 o                         
   6  -4   3         38.41         44.56         2.43 o                         
   7  -4   3         93.78         87.71         2.21 o                         
   8  -4   3        276.51        290.41         4.16 o                         
   9  -4   3          2.67          3.42         0.96 o                         
  10  -4   3          0.24          0.53         0.45 o                         
  -9  -3   3        144.07        153.24         5.60 o                         
  -8  -3   3        350.75        388.87         7.64 o                         
  -7  -3   3        264.57        253.45         6.72 o                         
  -6  -3   3         20.01         24.02         1.62 o                         
  -5  -3   3         52.05         58.86         2.42 o                         
  -4  -3   3         35.52         37.91         1.75 o                         
  -3  -3   3        130.02        142.27         3.44 o                         
  -2  -3   3        170.54        173.94         3.41 o                         
  -1  -3   3        605.37        606.58         7.05 o                         
   0  -3   3          0.62          1.73         0.58 o                         
   1  -3   3        390.23        388.28         5.72 o                         
   2  -3   3        158.43        169.36         2.36 o                         
   3  -3   3          8.82          8.81         0.98 o                         
   4  -3   3         20.30         15.29         2.44 o                         
   5  -3   3          5.86          3.68         1.35 o                         
   6  -3   3          5.23          4.75         1.36 o                         
   7  -3   3        567.79        526.15         8.91 o                         
   8  -3   3        843.66        808.48         7.24 o                         
   9  -3   3        198.76        188.12         5.15 o                         
  10  -3   3        241.42        246.30         8.02 o                         
  11  -3   3        169.13        159.78         4.07 o                         
  -9  -2   3         12.31         13.39         1.32 o                         
  -8  -2   3        283.89        303.26         4.21 o                         
  -7  -2   3          1.48          2.52         1.41 o                         
  -6  -2   3        249.01        304.32        11.62 o                         
  -5  -2   3         70.10         90.30         2.52 o                         
  -4  -2   3        662.63        742.22        28.36 o                         
  -3  -2   3        280.21        338.74        10.64 o                         
  -2  -2   3         75.73         81.69         2.27 o                         
  -1  -2   3        686.39        687.29         8.29 o                         
   0  -2   3        368.23        380.63         6.60 o                         
   1  -2   3         34.57         33.42         1.03 o                         
   2  -2   3        180.20        214.37         3.57 o                         
   3  -2   3       1188.23       1038.77         9.60 o                         
   4  -2   3         23.68         25.63         1.16 o                         
   5  -2   3        474.74        460.72         5.38 o                         
   6  -2   3        917.09        919.27         8.11 o                         
   7  -2   3          0.52          0.08         1.26 o                         
   8  -2   3          8.38          8.02         1.15 o                         
   9  -2   3          9.01          9.14         0.91 o                         
  10  -2   3         12.59         12.72         0.93 o                         
  11  -2   3          0.10          0.50         0.63 o                         
 -10  -1   3        247.33        247.91         5.90 o                         
  -9  -1   3          3.74          4.63         1.24 o                         
  -8  -1   3        105.62        111.45         3.08 o                         
  -7  -1   3        519.47        537.46         7.44 o                         
  -6  -1   3        144.14        162.46         3.75 o                         
  -5  -1   3          9.31         10.38         1.63 o                         
  -4  -1   3          2.17          1.67         1.04 o                         
  -3  -1   3         97.48         93.27         2.86 o                         
  -2  -1   3         42.21         46.98         1.51 o                         
  -1  -1   3       1859.79       1973.65        25.21 o                         
   0  -1   3       5163.11       5317.86        34.27 o                         
   1  -1   3       2404.95       2311.58        24.37 o                         
   2  -1   3       1427.00       1417.06         9.36 o                         
   3  -1   3        865.20        789.82         4.33 o                         
   4  -1   3         27.31         26.87         1.06 o                         
   5  -1   3         88.89         84.88         2.86 o                         
   6  -1   3        446.02        417.42         6.82 o                         
   7  -1   3        266.47        265.96         4.11 o                         
   8  -1   3        549.34        521.97         4.72 o                         
   9  -1   3        849.85        797.22         7.84 o                         
  10  -1   3         54.99         45.84         1.40 o                         
  11  -1   3        170.03        177.80        16.03 o                         
 -10   0   3          1.80          1.86         1.15 o                         
  -9   0   3          0.03         -0.24         0.93 o                         
  -8   0   3          1.24          0.28         1.35 o                         
  -7   0   3        472.58        466.71        16.03 o                         
  -6   0   3        819.41        940.79        11.68 o                         
  -5   0   3          9.61         11.28         1.47 o                         
  -4   0   3        474.01        520.60        14.76 o                         
  -3   0   3        642.55        651.63         5.51 o                         
  -2   0   3         45.11         43.77         1.19 o                         
  -1   0   3         27.74         29.02         0.68 o                         
   0   0   3       1206.38       1149.66         3.65 o                         
   1   0   3       1172.82       1115.42        11.17 o                         
   2   0   3       3774.06       3559.02        39.02 o                         
   3   0   3        967.15        890.59         6.88 o                         
   4   0   3        652.07        578.05         3.63 o                         
   5   0   3        557.52        486.14         6.82 o                         
   6   0   3          2.83          2.93         0.86 o                         
   7   0   3         50.98         42.61         2.29 o                         
   8   0   3          0.10          0.23         0.99 o                         
   9   0   3         27.41         24.77         1.62 o                         
  10   0   3        104.52         75.17        15.93 o                         
  11   0   3         35.67         35.72         1.66 o                         
 -10   1   3        221.28        220.79         4.10 o                         
  -9   1   3        181.72        174.60         4.61 o                         
  -8   1   3        339.98        326.54         5.84 o                         
  -7   1   3        153.45        141.41         3.49 o                         
  -6   1   3          0.25         -0.04         1.42 o                         
  -5   1   3        149.32        167.53         3.29 o                         
  -4   1   3        107.22        135.27         3.07 o                         
  -3   1   3        283.12        321.35         4.76 o                         
  -2   1   3       1850.35       2029.68        14.71 o                         
  -1   1   3          0.36          0.54         0.53 o                         
   0   1   3       2358.89       2394.28        11.63 o                         
   1   1   3        117.37        105.97         2.01 o                         
   2   1   3          9.89          7.33         0.42 o                         
   3   1   3        191.40        197.11         2.52 o                         
   4   1   3          1.43          1.69         0.68 o                         
   5   1   3        349.70        311.00         5.73 o                         
   6   1   3         37.12         26.45         1.32 o                         
   7   1   3        172.35        153.33         3.65 o                         
   8   1   3        285.91        278.70         4.88 o                         
   9   1   3         10.48          7.57         1.15 o                         
  10   1   3          5.04          4.40         0.92 o                         
  11   1   3        107.44        110.47         2.69 o                         
 -10   2   3          0.31          0.53         0.65 o                         
  -9   2   3         66.77         69.37         2.13 o                         
  -8   2   3        518.02        557.27         5.68 o                         
  -7   2   3        761.90        787.80        13.64 o                         
  -6   2   3        694.46        730.70        15.69 o                         
  -5   2   3         78.13         77.64         2.29 o                         
  -4   2   3        101.79         75.76         2.31 o                         
  -3   2   3        212.37        223.97         3.27 o                         
  -2   2   3         54.95         53.03         1.08 o                         
  -1   2   3         56.67         58.99         0.95 o                         
   0   2   3        269.89        255.26         2.44 o                         
   1   2   3        511.41        464.95         3.24 o                         
   2   2   3        731.19        706.01         7.43 o                         
   3   2   3         47.22         30.80         0.98 o                         
   4   2   3         44.69         66.71         1.84 o                         
   5   2   3        638.52        607.54        13.96 o                         
   6   2   3        410.67        445.78         5.28 o                         
   7   2   3         20.55         17.27         2.05 o                         
   8   2   3          1.93          1.74         0.93 o                         
   9   2   3          0.58          0.11         1.04 o                         
  10   2   3          0.17          0.28         0.81 o                         
  11   2   3         97.38        101.55         2.61 o                         
 -10   3   3        177.84        132.72        29.86 o                         
  -9   3   3         16.09         14.47         2.24 o                         
  -8   3   3          0.85          1.38         0.99 o                         
  -7   3   3          0.15          0.31         1.18 o                         
  -6   3   3          0.54          1.53         1.43 o                         
  -5   3   3         65.86         65.04         2.66 o                         
  -4   3   3        207.69        223.83         3.87 o                         
  -3   3   3        294.41        283.29         3.79 o                         
  -2   3   3        124.81        165.63         1.66 o                         
  -1   3   3          8.59          4.96         0.48 o                         
   0   3   3        439.91        425.23         3.47 o                         
   1   3   3        289.97        279.10         1.77 o                         
   2   3   3        237.91        238.79         1.84 o                         
   3   3   3         67.06         67.46         1.87 o                         
   4   3   3          2.11          2.54         0.80 o                         
   5   3   3       1434.06       1243.07        11.08 o                         
   6   3   3       2454.54       2373.40        37.22 o                         
   7   3   3        376.12        378.62        14.87 o                         
   8   3   3        200.71        181.85         3.62 o                         
   9   3   3        116.02        109.78         2.79 o                         
  10   3   3         90.41         92.96         2.04 o                         
  11   3   3         38.62         40.83         1.51 o                         
  -9   4   3          8.53          7.51         0.86 o                         
  -8   4   3         67.05         60.65         1.62 o                         
  -7   4   3       1091.72       1081.84        11.31 o                         
  -6   4   3        152.25        184.18         6.98 o                         
  -5   4   3        638.58        678.51         8.64 o                         
  -4   4   3       1340.07       1361.06        14.93 o                         
  -3   4   3        178.45        196.48         3.97 o                         
  -2   4   3         35.10         36.57         0.82 o                         
  -1   4   3         81.60         77.60         1.25 o                         
   0   4   3        487.39        470.83         3.77 o                         
   1   4   3       2523.27       2336.79        13.97 o                         
   2   4   3       1230.07       1285.18         8.28 o                         
   3   4   3       4351.47       4369.99        60.81 o                         
   4   4   3        190.38        186.21         3.31 o                         
   5   4   3          7.04          5.53         1.77 o                         
   6   4   3        299.91        285.22        16.03 o                         
   7   4   3          2.02          2.06         3.83 o                         
   8   4   3         15.37         12.06         1.47 o                         
   9   4   3          0.67          1.53         1.70 o                         
  10   4   3        228.03        226.08         3.76 o                         
  11   4   3        186.70        178.41         3.50 o                         
  -9   5   3        216.90        240.37         2.66 o                         
  -8   5   3         11.43         14.14         1.01 o                         
  -7   5   3          8.96          8.39         1.23 o                         
  -6   5   3          1.47          1.53         1.31 o                         
  -5   5   3          0.58          0.96         1.87 o                         
  -4   5   3        421.22        469.20         5.61 o                         
  -3   5   3       1404.10       1573.87        28.98 o                         
  -2   5   3       1060.01       1203.26         6.50 o                         
  -1   5   3        178.04        187.90         2.07 o                         
   0   5   3        128.50        116.77         2.37 o                         
   1   5   3        390.50        357.79         2.68 o                         
   2   5   3          0.95          0.06         0.59 o                         
   3   5   3         15.01         10.58         1.15 o                         
   4   5   3        136.25        136.17         3.26 o                         
   5   5   3        758.60        706.28        47.64 o                         
   6   5   3        246.40        217.03         5.04 o                         
   7   5   3       1024.30        910.82        19.25 o                         
   8   5   3       1434.66       1283.66        20.68 o                         
   9   5   3         44.20         46.39         1.78 o                         
  10   5   3          0.95          2.29         0.92 o                         
  11   5   3         17.86         13.63         1.83 o                         
  -9   6   3        137.34        154.28         2.67 o                         
  -8   6   3        152.64        169.37         2.64 o                         
  -7   6   3         41.88         41.46         1.83 o                         
  -6   6   3         13.08         10.09         1.72 o                         
  -4   6   3        319.46        275.19        12.98 o                         
  -3   6   3          8.67          9.02         2.61 o                         
  -2   6   3         52.94         60.11         2.07 o                         
  -1   6   3        194.12        192.54         2.56 o                         
   0   6   3        143.61        156.97         2.51 o                         
   1   6   3        421.61        419.66         3.40 o                         
   2   6   3         32.84         26.62         1.01 o                         
   3   6   3          3.80          3.69         0.81 o                         
   4   6   3        107.45        119.36         2.61 o                         
   5   6   3         12.46         10.80         1.96 o                         
   6   6   3          4.96          6.12         2.57 o                         
   7   6   3          1.64          1.75         1.24 o                         
   8   6   3        108.10        101.48         2.02 o                         
   9   6   3         20.72         24.11         1.48 o                         
  10   6   3         86.24        104.62         2.36 o                         
  -8   7   3         25.42         26.57         1.09 o                         
  -7   7   3          1.45          0.67         0.89 o                         
  -6   7   3         30.68         29.34         1.49 o                         
  -5   7   3         26.67         22.88         1.62 o                         
  -4   7   3       1167.36       1092.44        81.11 o                         
  -3   7   3        345.68        353.97         6.30 o                         
  -2   7   3        297.25        307.40         4.39 o                         
  -1   7   3       1441.40       1463.93        14.47 o                         
   0   7   3        313.52        321.12         7.44 o                         
   1   7   3        111.24        104.15         2.82 o                         
   2   7   3          0.20          0.59         1.04 o                         
   3   7   3          0.56          1.55         1.36 o                         
   4   7   3        501.86        516.60         6.29 o                         
   5   7   3        670.52        683.73        14.86 o                         
   6   7   3          3.34          5.47         1.04 o                         
   7   7   3         44.96         54.15         2.31 o                         
   8   7   3          0.63         -0.23         1.58 o                         
   9   7   3         37.87         38.96         1.69 o                         
  10   7   3          1.83          1.21         1.01 o                         
  -8   8   3        586.16        532.06        26.89 o                         
  -7   8   3        415.48        432.22         5.12 o                         
  -6   8   3        394.72        369.67         3.53 o                         
  -5   8   3         96.82         97.06         3.30 o                         
  -4   8   3         10.47          9.57         1.46 o                         
  -3   8   3         16.61         20.54         3.73 o                         
  -2   8   3         56.27         54.79         5.56 o                         
  -1   8   3         24.00         21.15         3.05 o                         
   0   8   3        344.67        353.07        12.47 o                         
   1   8   3        784.42        871.97        21.96 o                         
   2   8   3        106.44         97.28         7.02 o                         
   3   8   3        281.15        275.97        10.64 o                         
   4   8   3         71.85         87.38         3.60 o                         
   5   8   3         46.53         41.66         1.53 o                         
   6   8   3         39.76         40.18         1.59 o                         
   7   8   3          0.11         -0.17         1.10 o                         
   8   8   3         45.91         49.18         1.74 o                         
   9   8   3         38.01         37.53         1.44 o                         
  -7   9   3          0.18          0.34         0.50 o                         
  -6   9   3         13.44         13.47         1.04 o                         
  -5   9   3         23.62         26.44         1.99 o                         
  -4   9   3         48.94         50.60         1.92 o                         
  -3   9   3        209.26        196.79         3.31 o                         
  -2   9   3        126.96        119.32         2.82 o                         
   0   9   3        227.15        238.65         6.04 o                         
   1   9   3        144.28        148.96         5.11 o                         
   2   9   3          4.14          3.15         2.43 o                         
   3   9   3        123.17        117.74         2.25 o                         
   4   9   3        348.61        346.12         5.64 o                         
   5   9   3         41.36         39.01         1.53 o                         
   6   9   3         11.59         11.25         1.22 o                         
   7   9   3        129.37        133.86         2.18 o                         
   8   9   3         43.16         42.72         1.80 o                         
   9   9   3          6.83          2.44         0.98 o                         
  -6  10   3         55.81         55.13         6.10 o                         
  -5  10   3         36.55         36.27         1.76 o                         
  -4  10   3         39.40         41.58         2.59 o                         
  -3  10   3         17.04         14.62         1.54 o                         
  -2  10   3        265.21        270.27        10.01 o                         
  -1  10   3          1.40          1.71         1.80 o                         
   0  10   3        793.24        800.25         7.69 o                         
   1  10   3        136.32        148.10         3.26 o                         
   2  10   3          0.66          1.87         1.13 o                         
   3  10   3        126.21        125.43         3.39 o                         
   4  10   3        183.10        180.33         7.03 o                         
   5  10   3          2.20          2.20         0.88 o                         
   6  10   3         35.97         33.78         1.61 o                         
   7  10   3          2.06          1.15         1.67 o                         
   8  10   3        235.50        220.54         5.57 o                         
  -5  11   3        244.04        290.71         6.07 o                         
  -4  11   3        132.47        153.69        10.61 o                         
  -3  11   3        321.85        361.77         6.45 o                         
  -2  11   3       1085.02       1152.09         9.58 o                         
  -1  11   3         85.54         99.42         3.65 o                         
   0  11   3          0.37          1.49         1.97 o                         
   1  11   3          2.43          1.95         1.22 o                         
   2  11   3         15.44         20.59         2.00 o                         
   3  11   3         41.25         40.59         2.34 o                         
   4  11   3        156.57        167.40         4.00 o                         
   5  11   3        282.25        279.61        10.16 o                         
   6  11   3        286.10        291.13         5.12 o                         
   7  11   3          5.48          7.21         1.59 o                         
  -4  12   3          3.32          4.41         1.08 o                         
  -3  12   3         11.92         13.76         1.76 o                         
  -2  12   3         21.19         23.20         6.07 o                         
  -1  12   3          0.03         -0.67         1.02 o                         
   0  12   3          1.36          3.27         1.22 o                         
   1  12   3        177.90        202.21         4.71 o                         
   2  12   3         77.63         98.50         5.63 o                         
   3  12   3         71.24         75.73         3.90 o                         
   4  12   3         80.38         86.87         3.56 o                         
   5  12   3          0.70          0.00         0.82 o                         
   0  13   3          3.83          3.59         2.03 o                         
   1  13   3          3.24          1.83         1.83 o                         
   2  13   3          2.71          3.06         1.28 o                         
   3  13   3         30.99         28.23         3.25 o                         
  -2 -11   4        172.43        109.89         3.05 o                         
   0 -11   4          7.88          6.24         1.22 o                         
   1 -11   4          0.19          0.61         1.02 o                         
  -4 -10   4         12.48         12.19         0.94 o                         
  -3 -10   4          3.15          2.71         1.36 o                         
  -2 -10   4         12.27         11.98         1.29 o                         
  -1 -10   4        106.34         85.71         5.65 o                         
   0 -10   4         53.91         39.72         2.68 o                         
   1 -10   4        114.43        102.13        12.10 o                         
   2 -10   4        507.45        328.85         6.10 o                         
  -5  -9   4         73.39         84.42         2.12 o                         
  -4  -9   4         33.74         37.45         2.27 o                         
  -3  -9   4        116.86        115.87         5.92 o                         
  -2  -9   4         59.99         64.87         5.04 o                         
  -1  -9   4          2.51          2.00         1.38 o                         
   0  -9   4         22.08         11.23         2.09 o                         
   1  -9   4          2.00          0.38         0.86 o                         
   2  -9   4          1.97          3.18         1.08 o                         
   3  -9   4          3.31          3.32         1.76 o                         
   4  -9   4         51.40         63.11         3.32 o                         
   5  -9   4         27.76         26.74         6.00 o                         
   6  -9   4          6.42          6.39         1.06 o                         
  -6  -8   4          0.85          0.42         0.69 o                         
  -5  -8   4          0.34          1.10         0.77 o                         
  -4  -8   4          0.00         -0.10         0.98 o                         
  -3  -8   4         21.23         18.41         1.51 o                         
  -2  -8   4         33.59         32.16         2.88 o                         
  -1  -8   4         50.51         47.15         2.58 o                         
   0  -8   4        107.72         98.24         3.69 o                         
   1  -8   4        184.54        137.14         4.64 o                         
   2  -8   4          2.70          2.03         1.01 o                         
   3  -8   4        176.23        124.33        21.49 o                         
   4  -8   4         20.31         21.53         2.05 o                         
   5  -8   4         10.20         10.80         1.88 o                         
   6  -8   4         44.31         55.14         2.51 o                         
   7  -8   4        547.26        519.79        38.86 o                         
   8  -8   4         58.73         50.64         2.51 o                         
  -7  -7   4        117.96        132.34         2.35 o                         
  -6  -7   4        200.46        215.51         8.64 o                         
  -5  -7   4        429.06        453.67         6.16 o                         
  -4  -7   4        922.25        946.80        15.27 o                         
  -3  -7   4        344.47        321.18         8.44 o                         
  -2  -7   4          0.82          1.07         1.45 o                         
  -1  -7   4         21.54         23.70         1.90 o                         
   0  -7   4         26.28         34.84         4.81 o                         
   1  -7   4          6.54         10.10         3.66 o                         
   3  -7   4         11.94          6.51         1.38 o                         
   4  -7   4         98.59         94.30         7.63 o                         
   5  -7   4          0.13          0.21         1.08 o                         
   6  -7   4       1115.72       1194.50        20.70 o                         
   7  -7   4        977.45       1150.00        13.78 o                         
   8  -7   4          7.82          8.38         0.89 o                         
   9  -7   4          0.07          0.68         0.95 o                         
  -8  -6   4          0.39          0.34         0.69 o                         
  -7  -6   4         20.00         21.78         1.38 o                         
  -6  -6   4          6.16          5.37         1.13 o                         
  -5  -6   4         27.73         26.85         1.66 o                         
  -4  -6   4         58.74         57.80         2.19 o                         
  -3  -6   4          1.65          0.86         1.26 o                         
  -2  -6   4         40.46         51.62         3.91 o                         
  -1  -6   4        447.39        468.17         7.54 o                         
   0  -6   4          9.76          9.51         2.13 o                         
   1  -6   4         27.99         33.01         4.07 o                         
   2  -6   4        282.18        283.16         8.41 o                         
   3  -6   4         20.77         22.30         3.19 o                         
   4  -6   4         13.79         13.96         2.98 o                         
   5  -6   4          2.75          3.88         1.11 o                         
   6  -6   4         29.84         36.16         2.52 o                         
   7  -6   4          4.53          3.91         1.34 o                         
   8  -6   4        252.40        271.53         4.39 o                         
   9  -6   4         80.57         82.53         2.05 o                         
  -8  -5   4         57.25         60.48         1.68 o                         
  -7  -5   4        120.55        134.75         4.40 o                         
  -6  -5   4        242.74        269.46         4.07 o                         
  -5  -5   4          1.44          2.38         1.46 o                         
  -4  -5   4        107.47        102.05         4.37 o                         
  -3  -5   4        567.80        652.49        17.82 o                         
  -2  -5   4         90.24        109.40         5.12 o                         
  -1  -5   4         23.88         29.61         3.20 o                         
   0  -5   4          2.66          3.66         2.49 o                         
   1  -5   4        359.90        388.05         5.76 o                         
   2  -5   4         18.12         17.08         3.05 o                         
   3  -5   4        367.44        423.64        16.34 o                         
   4  -5   4         11.31          5.52         1.67 o                         
   5  -5   4        215.06        209.42         4.19 o                         
   6  -5   4         17.38         13.08         1.27 o                         
   7  -5   4        135.87        135.91         2.66 o                         
   8  -5   4          8.79          8.83         1.00 o                         
   9  -5   4          3.94          3.84         0.78 o                         
  10  -5   4         12.41         12.69         0.75 o                         
  -9  -4   4         33.18         35.53         1.35 o                         
  -8  -4   4         83.08         99.72         3.21 o                         
  -7  -4   4          2.56          2.91         1.16 o                         
  -6  -4   4          0.88          0.67         1.15 o                         
  -5  -4   4         10.52         10.66         1.10 o                         
  -4  -4   4         39.84         49.02         2.29 o                         
  -3  -4   4        436.50        485.01        24.09 o                         
  -2  -4   4         85.23         75.25         3.79 o                         
  -1  -4   4       3986.16       4488.03       145.58 o                         
   0  -4   4      21763.80      23158.86       171.31 o                         
   1  -4   4        999.14       1177.22        28.18 o                         
   2  -4   4          4.76         10.53         0.96 o                         
   3  -4   4       1026.81       1041.49        23.54 o                         
   4  -4   4          8.43          7.36         1.94 o                         
   5  -4   4          0.06         -0.93         1.48 o                         
   6  -4   4         38.35         44.59         2.49 o                         
   7  -4   4        143.41        144.25         2.53 o                         
   8  -4   4        295.75        296.12         7.23 o                         
   9  -4   4         80.63         89.84         2.00 o                         
  10  -4   4        172.35        183.44         3.40 o                         
  -9  -3   4         11.47          7.28         1.87 o                         
  -8  -3   4         75.66         74.71         4.66 o                         
  -7  -3   4        232.53        241.59         4.55 o                         
  -6  -3   4        223.29        215.19         4.88 o                         
  -5  -3   4        306.25        362.27         8.04 o                         
  -4  -3   4         10.77          9.37         1.96 o                         
  -3  -3   4         99.24        126.98         3.60 o                         
  -2  -3   4        254.85        278.22         6.48 o                         
  -1  -3   4         24.77         27.77         2.34 o                         
   0  -3   4         13.74         15.01         0.88 o                         
   1  -3   4         81.05         88.80         2.04 o                         
   2  -3   4        295.63        348.95         4.06 o                         
   3  -3   4        880.91        874.10        12.64 o                         
   4  -3   4         83.75         78.87         6.91 o                         
   5  -3   4         77.42        113.14        11.25 o                         
   6  -3   4        416.43        403.41        17.26 o                         
   7  -3   4        175.16        174.96         2.89 o                         
   8  -3   4         51.11         48.59         2.47 o                         
   9  -3   4          1.31          1.38         0.97 o                         
  10  -3   4          0.17          0.04         0.70 o                         
  11  -3   4          7.23          3.91         0.79 o                         
  -9  -2   4         40.03         42.30         1.58 o                         
  -8  -2   4         17.48         18.02         1.82 o                         
  -7  -2   4        155.43        167.84         3.48 o                         
  -6  -2   4          2.15          3.73         1.14 o                         
  -5  -2   4         31.66         35.04         2.33 o                         
  -4  -2   4         34.75         39.68         2.14 o                         
  -3  -2   4         57.11         63.22         2.41 o                         
  -2  -2   4        127.49        125.76         2.55 o                         
  -1  -2   4         47.46         35.77         1.39 o                         
   0  -2   4         45.18         34.22         1.27 o                         
   1  -2   4       1125.55       1039.89        15.50 o                         
   2  -2   4        199.47        206.99         2.95 o                         
   3  -2   4         51.65         46.27         1.25 o                         
   4  -2   4         20.00         22.57         1.45 o                         
   5  -2   4        398.77        374.60         5.00 o                         
   6  -2   4         86.57         73.93         2.36 o                         
   7  -2   4        111.21        117.91         3.12 o                         
   8  -2   4        239.54        253.84         4.02 o                         
   9  -2   4          1.20          1.81         0.78 o                         
  10  -2   4         38.03         42.26         1.58 o                         
  11  -2   4          0.17          0.03         0.60 o                         
  -9  -1   4         39.84         37.50         2.04 o                         
  -8  -1   4        228.18        254.02         4.58 o                         
  -7  -1   4       2408.81       2605.83        42.96 o                         
  -6  -1   4       2283.54       2523.74        57.49 o                         
  -5  -1   4        135.00        137.21         4.02 o                         
  -4  -1   4        382.09        395.25         9.74 o                         
  -3  -1   4        107.44        115.91         3.76 o                         
  -2  -1   4         12.98         14.71         1.34 o                         
  -1  -1   4         62.81         66.44         1.31 o                         
   0  -1   4         69.34         68.83         0.95 o                         
   1  -1   4         12.61         10.05         0.64 o                         
   2  -1   4          1.36          1.32         0.45 o                         
   3  -1   4       2486.76       2263.25        13.22 o                         
   4  -1   4       6337.29       6297.95        54.07 o                         
   5  -1   4       2274.55       2181.05        11.92 o                         
   6  -1   4        419.75        336.21         7.85 o                         
   7  -1   4        129.50        122.90         4.77 o                         
   8  -1   4         36.60         37.07         1.28 o                         
   9  -1   4         45.91         45.79         1.34 o                         
  10  -1   4         18.93         20.92         0.99 o                         
  11  -1   4         72.53         64.67         3.88 o                         
  -9   0   4         21.92         25.40         1.64 o                         
  -8   0   4         63.06         64.64         2.16 o                         
  -7   0   4        449.19        446.53         5.46 o                         
  -6   0   4          8.99         15.42         2.65 o                         
  -5   0   4         21.87         20.60         1.80 o                         
  -4   0   4        565.34        651.99        14.41 o                         
  -3   0   4       1624.71       1738.85        22.63 o                         
  -2   0   4         18.50          9.67         0.85 o                         
  -1   0   4       4027.06       3760.62        26.02 o                         
   0   0   4       1898.55       1847.64        17.70 o                         
   1   0   4        120.06        138.58         1.62 o                         
   2   0   4        688.41        672.89         3.95 o                         
   3   0   4        111.72        105.61         1.45 o                         
   4   0   4         20.61         22.48         0.98 o                         
   5   0   4         16.24         17.05         1.11 o                         
   6   0   4          4.54          2.34         1.17 o                         
   7   0   4          4.46          3.17         1.21 o                         
   8   0   4          1.84          2.03         0.84 o                         
   9   0   4        605.92        528.67         8.39 o                         
  10   0   4         76.98         75.96         2.41 o                         
  11   0   4         12.76         14.80         1.00 o                         
  -9   1   4         16.03         20.83         2.13 o                         
  -8   1   4         11.22         10.81         1.12 o                         
  -7   1   4         26.96         30.74         1.61 o                         
  -6   1   4          5.98          6.96         1.70 o                         
  -5   1   4        548.17        562.30         7.08 o                         
  -4   1   4         65.10         80.16         3.46 o                         
  -3   1   4         29.21         28.00         1.44 o                         
  -2   1   4        567.41        619.23         5.16 o                         
  -1   1   4          0.01          0.85         0.52 o                         
   0   1   4        150.41        144.98         2.29 o                         
   1   1   4        902.71        914.92         7.70 o                         
   2   1   4        519.21        499.96         3.34 o                         
   3   1   4        825.44        811.06         5.69 o                         
   4   1   4         10.77         16.96         0.80 o                         
   5   1   4        651.78        566.43         5.75 o                         
   6   1   4        357.25        308.71         4.76 o                         
   7   1   4         19.22         21.15         1.68 o                         
   8   1   4         17.06         13.26         1.14 o                         
   9   1   4         87.53         71.28         2.38 o                         
  10   1   4        128.10        125.97         2.52 o                         
  11   1   4        304.84        311.86         5.14 o                         
  -9   2   4          4.78          5.02         0.90 o                         
  -8   2   4          3.11          3.37         1.18 o                         
  -7   2   4          0.14          0.67         1.30 o                         
  -6   2   4         47.31         58.97         2.53 o                         
  -5   2   4         17.69         15.98         2.05 o                         
  -4   2   4        345.37        360.62         5.14 o                         
  -3   2   4       4225.44       4773.74        33.65 o                         
  -2   2   4       8114.38       8736.26        57.87 o                         
  -1   2   4       2219.91       2328.87        15.14 o                         
   0   2   4       2109.70       2076.38        14.81 o                         
   1   2   4       3065.97       2823.65        27.02 o                         
   2   2   4        158.65        141.32         1.40 o                         
   3   2   4         42.69         40.04         0.76 o                         
   4   2   4          1.55          3.14         0.66 o                         
   5   2   4        681.97        684.82         5.85 o                         
   6   2   4         92.85         96.27         2.38 o                         
   7   2   4         43.45         59.29         2.14 o                         
   8   2   4        244.03        167.08         2.91 o                         
   9   2   4         35.28         24.74         1.43 o                         
  10   2   4        290.45        289.09         3.22 o                         
  11   2   4         77.38         81.88         2.37 o                         
  -9   3   4         47.85         49.55         1.57 o                         
  -8   3   4        367.36        366.21         6.67 o                         
  -7   3   4         78.55         79.78         3.95 o                         
  -6   3   4        185.28        171.43         3.46 o                         
  -5   3   4         19.22         17.44         1.74 o                         
  -4   3   4          0.01          0.72         0.95 o                         
  -3   3   4        457.87        500.21         9.85 o                         
  -2   3   4         24.64         27.08         0.98 o                         
  -1   3   4        190.91        189.60         2.14 o                         
   0   3   4        460.91        448.52         2.97 o                         
   1   3   4        310.44        249.03         2.33 o                         
   2   3   4      10262.12       9680.96        27.79 o                         
   3   3   4       3422.07       3215.51        16.36 o                         
   4   3   4        399.93        309.13         4.39 o                         
   5   3   4       2921.01       2855.28        46.28 o                         
   6   3   4        274.86        249.76         4.58 o                         
   7   3   4          8.77          6.84         1.87 o                         
   8   3   4         21.62         15.94         1.35 o                         
   9   3   4         85.91         72.98         3.07 o                         
  10   3   4         21.10         19.68         1.25 o                         
  11   3   4         73.10         76.17         2.24 o                         
  -9   4   4          4.84          5.96         0.82 o                         
  -8   4   4         28.65         26.48         1.52 o                         
  -7   4   4          3.68          4.76         1.34 o                         
  -6   4   4          9.43         10.60         1.38 o                         
  -5   4   4         69.38         67.59         2.19 o                         
  -4   4   4        549.54        513.66         5.40 o                         
  -3   4   4         46.32         37.44         1.28 o                         
  -2   4   4        413.41        357.99         4.18 o                         
  -1   4   4        421.05        423.49         3.91 o                         
   0   4   4        324.74        323.76         3.00 o                         
   1   4   4         58.55         63.68         1.00 o                         
   2   4   4        294.53        290.65         2.25 o                         
   3   4   4        103.12         92.53         1.26 o                         
   4   4   4        280.71        271.33         4.05 o                         
   5   4   4         57.79         68.17         2.41 o                         
   6   4   4        151.67        125.06         3.40 o                         
   7   4   4        185.99        179.01         4.25 o                         
   8   4   4        213.56        209.48         5.10 o                         
   9   4   4         56.90         60.75         2.99 o                         
  10   4   4         33.53         36.10         1.45 o                         
  11   4   4         61.34         53.52         4.18 o                         
  -9   5   4        185.85        207.72         3.45 o                         
  -8   5   4        160.97        190.94         2.61 o                         
  -7   5   4         58.74         53.72         1.86 o                         
  -6   5   4        430.31        375.92         5.15 o                         
  -5   5   4        163.07        182.73         6.13 o                         
  -4   5   4         85.61         82.41         2.68 o                         
  -3   5   4         16.99         17.69         1.19 o                         
  -2   5   4         31.34         31.32         1.00 o                         
  -1   5   4        168.94        171.79         1.76 o                         
   0   5   4        116.46        113.61         1.88 o                         
   1   5   4          2.36          4.56         0.71 o                         
   2   5   4        589.25        762.37         5.48 o                         
   3   5   4        594.49        546.31         6.63 o                         
   4   5   4       2847.50       2789.33        37.45 o                         
   5   5   4        657.12        603.61         7.10 o                         
   6   5   4        309.10        253.89         5.46 o                         
   7   5   4         25.41         23.80         2.79 o                         
   8   5   4         12.49         11.84         1.29 o                         
   9   5   4          0.15          0.81         1.31 o                         
  10   5   4        173.12        196.34         3.30 o                         
  11   5   4          2.96          6.10         1.63 o                         
  -8   6   4         39.77         43.39         1.25 o                         
  -7   6   4          3.94          2.73         0.94 o                         
  -6   6   4        159.69        157.41         3.41 o                         
  -5   6   4        391.49        369.58        10.17 o                         
  -4   6   4        381.57        360.50         9.15 o                         
  -3   6   4        613.76        619.10         7.40 o                         
  -2   6   4       1395.55       1363.05        30.87 o                         
  -1   6   4        343.12        344.07         4.12 o                         
   0   6   4         33.59         39.57         1.25 o                         
   1   6   4        409.09        405.30         3.75 o                         
   2   6   4          6.63          6.97         0.91 o                         
   3   6   4         14.52         18.84         1.13 o                         
   4   6   4        297.09        290.56         3.58 o                         
   5   6   4         76.72         83.87         4.30 o                         
   6   6   4       1351.65       1325.85        28.29 o                         
   7   6   4       1939.57       1816.56        16.50 o                         
   8   6   4        214.17        215.31         4.69 o                         
   9   6   4        142.61        159.82         3.37 o                         
  10   6   4        112.78        122.68         2.91 o                         
  -8   7   4          2.45          3.57         0.58 o                         
  -7   7   4          3.90          4.11         0.95 o                         
  -6   7   4         15.22         16.77         1.37 o                         
  -5   7   4        373.23        330.84         5.72 o                         
  -4   7   4        151.33        136.25         3.43 o                         
  -3   7   4          2.90          3.62         1.92 o                         
  -2   7   4          5.94          4.97         1.41 o                         
  -1   7   4        364.75        349.53         4.85 o                         
   0   7   4        221.91        222.59         4.12 o                         
   1   7   4       1368.86       1353.47        23.92 o                         
   2   7   4       1055.64       1049.60         6.07 o                         
   3   7   4          4.13          6.91         1.10 o                         
   4   7   4        448.79        457.82         4.32 o                         
   5   7   4         89.71         90.65         2.59 o                         
   6   7   4          0.08          0.50         0.92 o                         
   7   7   4         27.13         27.26         1.74 o                         
   8   7   4        139.45        131.26         2.46 o                         
   9   7   4          0.85         -0.26         0.87 o                         
  10   7   4         15.47         15.52         1.34 o                         
  -7   8   4          7.70          9.33         0.78 o                         
  -6   8   4         48.13         48.25         1.73 o                         
  -5   8   4         19.71         26.96         1.45 o                         
  -4   8   4        109.11         71.92         2.21 o                         
  -3   8   4        578.73        593.37        13.98 o                         
  -2   8   4       1034.96       1099.76         8.74 o                         
  -1   8   4         81.02         95.97         3.38 o                         
   0   8   4        178.63        189.13         4.03 o                         
   1   8   4          9.11          8.28         1.74 o                         
   2   8   4          3.22          4.18         1.47 o                         
   3   8   4         95.50        104.42         3.29 o                         
   4   8   4        187.63        208.99         4.29 o                         
   5   8   4         70.94         70.22         1.86 o                         
   6   8   4       1739.36       1633.64        16.24 o                         
   7   8   4          1.12          1.64         1.25 o                         
   8   8   4        788.79        827.03        10.75 o                         
   9   8   4         46.81         47.11         2.01 o                         
  -7   9   4          2.13          1.60         0.40 o                         
  -6   9   4         14.93         10.93         1.37 o                         
  -5   9   4          0.44         -0.15         1.16 o                         
  -4   9   4          1.74          1.06         1.20 o                         
  -3   9   4         13.11         11.48         1.40 o                         
  -2   9   4        155.46        161.55         3.47 o                         
  -1   9   4        322.33        301.66         4.33 o                         
   0   9   4       1755.80       1878.24        20.95 o                         
   1   9   4        909.13        949.68        12.13 o                         
   2   9   4        426.11        439.25        24.00 o                         
   3   9   4       1318.48       1295.13        14.53 o                         
   4   9   4        313.95        315.89         5.70 o                         
   5   9   4         75.64         72.49         2.00 o                         
   6   9   4          2.05          2.85         1.06 o                         
   7   9   4          7.90          7.68         1.12 o                         
   8   9   4         60.03         62.25         1.76 o                         
   9   9   4          0.00          0.30         0.59 o                         
  -6  10   4        236.26        233.12         4.00 o                         
  -5  10   4        166.13        156.07         3.12 o                         
  -4  10   4          5.99          5.65         1.27 o                         
  -3  10   4         22.54         26.19         1.52 o                         
  -2  10   4         60.71         68.02         2.47 o                         
  -1  10   4        308.20        302.33         8.24 o                         
   0  10   4        249.42        239.07         3.74 o                         
   1  10   4          0.52          0.41         1.02 o                         
   2  10   4          3.35          2.51         0.89 o                         
   3  10   4        107.05        111.35         2.06 o                         
   4  10   4        217.27        223.83         3.17 o                         
   5  10   4        143.74        154.17         3.20 o                         
   6  10   4        106.30        112.24         2.24 o                         
   7  10   4         98.52        109.38         2.27 o                         
   8  10   4        107.63         93.54        10.54 o                         
  -5  11   4         52.92         66.43         2.71 o                         
  -4  11   4          0.21          0.11         0.99 o                         
  -3  11   4         56.67         67.17         2.58 o                         
  -2  11   4        161.55        167.79         4.45 o                         
  -1  11   4        240.37        263.56         4.30 o                         
   0  11   4        201.06        214.33         5.85 o                         
   1  11   4        417.23        462.25        10.22 o                         
   2  11   4        182.03        203.22         2.86 o                         
   3  11   4         83.31         91.75         2.13 o                         
   4  11   4         87.46         93.39         2.35 o                         
   5  11   4          4.37          4.82         0.97 o                         
   6  11   4          0.99          0.35         0.69 o                         
   7  11   4          0.31         -0.35         0.96 o                         
  -4  12   4        113.56        105.68         2.91 o                         
  -3  12   4         51.46         52.40         2.71 o                         
  -2  12   4         32.56         32.71         1.92 o                         
  -1  12   4        123.44        141.50         2.36 o                         
   0  12   4          0.80          0.96         0.85 o                         
   1  12   4         38.67         47.27         1.83 o                         
   2  12   4         41.57         50.05         3.19 o                         
   3  12   4         35.04         28.61         3.87 o                         
   4  12   4        428.99        401.73        14.55 o                         
   5  12   4        230.85        217.57         4.68 o                         
   6  12   4        107.50         98.94         9.56 o                         
  -1  13   4        131.19        139.71         8.91 o                         
   0  13   4         90.88        111.38         3.59 o                         
   2  13   4         16.35         17.76         2.58 o                         
   3  13   4          8.80         11.39         2.10 o                         
  -2 -10   5         71.46         41.80         9.00 o                         
  -1 -10   5          1.13          0.05         0.96 o                         
   0 -10   5          0.07         -0.34         1.22 o                         
   1 -10   5          1.45         -0.20         1.29 o                         
   2 -10   5         10.28          6.91         1.56 o                         
  -4  -9   5          2.83          2.52         0.72 o                         
  -3  -9   5         30.14         27.22         2.76 o                         
  -2  -9   5         33.20         28.14         4.55 o                         
  -1  -9   5        189.03        168.92         3.75 o                         
   0  -9   5        159.16        102.07        16.14 o                         
   1  -9   5          0.37         -0.41         0.82 o                         
   2  -9   5          0.96          1.59         0.99 o                         
   3  -9   5          8.29         10.57         2.17 o                         
   4  -9   5          0.13          0.75         1.42 o                         
   5  -9   5          0.44         -0.41         1.22 o                         
   6  -9   5          2.60          3.73         1.02 o                         
  -5  -8   5          0.41         -0.07         0.46 o                         
  -4  -8   5         16.85         18.92         0.97 o                         
  -3  -8   5          0.37          0.11         1.03 o                         
  -2  -8   5         96.38         92.94         2.62 o                         
  -1  -8   5         32.13         28.22         1.73 o                         
   0  -8   5         38.06         23.68         2.57 o                         
   1  -8   5          0.15         -0.20         3.93 o                         
   2  -8   5         11.42          9.79         1.20 o                         
   3  -8   5        150.10        124.85        13.86 o                         
   4  -8   5         59.85         60.74         3.39 o                         
   5  -8   5         49.54         53.64         2.88 o                         
   6  -8   5        385.10        443.78        11.19 o                         
   7  -8   5        191.81        219.67         8.64 o                         
  -6  -7   5         97.21        101.69         5.25 o                         
  -5  -7   5          2.47          1.87         0.75 o                         
  -4  -7   5          3.81          4.41         1.14 o                         
  -3  -7   5          2.81          2.74         1.23 o                         
  -2  -7   5          5.68          5.86         1.43 o                         
  -1  -7   5          5.16          5.85         1.23 o                         
   0  -7   5       1442.40       1124.09        27.29 o                         
   1  -7   5        674.12        539.62        44.94 o                         
   2  -7   5         21.41         14.34         2.29 o                         
   3  -7   5         11.15          9.66         1.36 o                         
   4  -7   5          9.59          6.10         1.35 o                         
   5  -7   5          6.97          9.10         1.58 o                         
   6  -7   5         94.37        106.24         2.81 o                         
   7  -7   5          9.70         12.58         1.31 o                         
   8  -7   5         74.21         72.19         1.78 o                         
  -7  -6   5         18.68         17.92         0.96 o                         
  -6  -6   5         10.06         11.67         1.22 o                         
  -5  -6   5         34.91         33.96         2.05 o                         
  -4  -6   5          3.29          5.96         1.22 o                         
  -3  -6   5        179.03        162.06         3.65 o                         
  -2  -6   5          8.14          9.25         1.55 o                         
  -1  -6   5          5.93          6.44         2.57 o                         
   0  -6   5         10.31         12.98         3.13 o                         
   1  -6   5        316.67        319.76         9.97 o                         
   3  -6   5        357.45        409.04         9.22 o                         
   4  -6   5        765.31        685.61        38.57 o                         
   5  -6   5          5.25          4.85         1.17 o                         
   6  -6   5         10.30         11.37         1.51 o                         
   7  -6   5         75.57         88.76         2.32 o                         
   8  -6   5        132.74        153.61         2.95 o                         
   9  -6   5          0.27         -0.10         0.57 o                         
  -8  -5   5        184.06        155.12         6.23 o                         
  -7  -5   5         33.52         38.42         2.12 o                         
  -6  -5   5         21.61         20.43         1.66 o                         
  -5  -5   5          0.05          0.04         1.25 o                         
  -4  -5   5        134.35        120.06         2.58 o                         
  -3  -5   5         59.43         64.16         2.67 o                         
  -2  -5   5         31.04         33.88         3.06 o                         
  -1  -5   5        485.67        514.91        39.28 o                         
   0  -5   5          0.16          3.26         2.09 o                         
   1  -5   5         51.44         56.00         3.61 o                         
   2  -5   5        121.43        134.74         6.00 o                         
   3  -5   5          1.25          1.76         3.46 o                         
   4  -5   5          2.14          0.91         2.03 o                         
   5  -5   5          0.64          0.98         0.98 o                         
   6  -5   5         28.02         26.65         1.97 o                         
   7  -5   5        327.50        344.64         5.28 o                         
   8  -5   5        264.23        272.89         4.08 o                         
   9  -5   5        199.26        201.76         4.08 o                         
  10  -5   5        166.72        145.20         2.03 o                         
  -8  -4   5         81.13         84.97         2.08 o                         
  -7  -4   5          8.63         10.35         1.33 o                         
  -6  -4   5        353.03        408.39         6.46 o                         
  -5  -4   5          7.19          9.60         1.68 o                         
  -4  -4   5        423.89        398.19        13.85 o                         
  -3  -4   5         22.49         30.83         2.64 o                         
  -2  -4   5         31.89         38.98         3.19 o                         
  -1  -4   5        118.98        120.74         8.91 o                         
   0  -4   5         26.51         27.45         4.14 o                         
   1  -4   5         26.68         28.73         2.73 o                         
   2  -4   5         20.68         14.89         1.49 o                         
   3  -4   5        170.61        171.40         7.49 o                         
   4  -4   5        196.13        250.43         5.58 o                         
   5  -4   5        760.50        773.76        55.15 o                         
   6  -4   5        248.81        246.34         5.80 o                         
   7  -4   5         15.99         18.56         1.22 o                         
   8  -4   5         39.70         40.14         1.63 o                         
   9  -4   5          2.41          2.77         0.83 o                         
  10  -4   5         10.02          9.72         0.68 o                         
  -8  -3   5         41.48         46.93         1.86 o                         
  -7  -3   5        256.12        276.79         6.69 o                         
  -6  -3   5         88.97         99.05         2.62 o                         
  -5  -3   5         18.80         21.08         1.52 o                         
  -4  -3   5          4.41          3.47         1.81 o                         
  -3  -3   5        208.36        203.86         7.16 o                         
  -2  -3   5         27.98         32.94         2.27 o                         
  -1  -3   5        579.61        714.76        20.52 o                         
   0  -3   5        140.15        202.65         3.34 o                         
   1  -3   5        214.36        241.15         4.96 o                         
   2  -3   5        159.27        200.81         7.19 o                         
   3  -3   5         29.52         28.54         1.47 o                         
   4  -3   5         20.54         23.78         1.74 o                         
   5  -3   5         78.88         88.61         3.42 o                         
   6  -3   5        404.72        404.55         7.42 o                         
   7  -3   5        126.55        120.60         2.38 o                         
   8  -3   5        390.98        382.14         5.47 o                         
   9  -3   5        621.42        652.69         6.81 o                         
  10  -3   5         52.48         49.75         1.33 o                         
  -8  -2   5          2.92          2.84         1.08 o                         
  -7  -2   5        246.99        279.13         5.40 o                         
  -6  -2   5        504.53        520.19         6.83 o                         
  -5  -2   5         58.90         61.49         1.99 o                         
  -4  -2   5        252.84        315.53         5.59 o                         
  -3  -2   5        583.78        598.16         6.98 o                         
  -2  -2   5        167.47        187.80         4.04 o                         
  -1  -2   5          3.37          3.01         0.67 o                         
   0  -2   5        226.71        235.52         3.60 o                         
   1  -2   5       1807.18       1782.80        27.89 o                         
   2  -2   5       1083.36       1150.56         6.45 o                         
   3  -2   5        604.80        546.20         7.49 o                         
   4  -2   5        600.80        559.44         9.26 o                         
   5  -2   5        353.86        373.46         5.32 o                         
   6  -2   5          1.34         -1.39         1.57 o                         
   7  -2   5         31.02         33.04         1.95 o                         
   8  -2   5         17.87         16.99         1.10 o                         
   9  -2   5         31.66         28.75         1.45 o                         
  10  -2   5         30.81         28.07         1.98 o                         
  11  -2   5         68.23         69.05         2.10 o                         
  -9  -1   5         81.20         45.78        11.18 o                         
  -8  -1   5        348.12        391.20         4.90 o                         
  -7  -1   5         25.64         27.58         1.88 o                         
  -6  -1   5         21.92         23.56         2.11 o                         
  -5  -1   5          1.37          1.33         1.62 o                         
  -4  -1   5          0.38          1.63         1.43 o                         
  -3  -1   5         17.17         20.58         2.54 o                         
  -2  -1   5        520.84        622.51         6.76 o                         
  -1  -1   5        133.79        170.00         2.22 o                         
   0  -1   5        828.82        877.69         9.29 o                         
   1  -1   5          4.82         10.70         0.76 o                         
   2  -1   5         29.20         32.68         1.24 o                         
   3  -1   5         77.37         82.00         1.39 o                         
   4  -1   5         96.48        103.34         1.83 o                         
   5  -1   5         38.85         36.50         1.79 o                         
   6  -1   5         87.85         66.33         2.75 o                         
   7  -1   5        267.40        252.48         5.59 o                         
   8  -1   5         54.06         62.66         1.46 o                         
   9  -1   5          3.62          3.61         0.99 o                         
  10  -1   5         14.09         15.27         0.99 o                         
  11  -1   5         67.99         66.19         1.78 o                         
  -9   0   5         37.96         29.07         9.19 o                         
  -8   0   5        201.56        216.95         3.99 o                         
  -7   0   5        573.93        616.63         8.95 o                         
  -6   0   5        368.73        355.99         6.33 o                         
  -5   0   5         28.23         23.88         2.03 o                         
  -4   0   5        163.99        166.21         4.28 o                         
  -3   0   5        147.36        172.17         3.28 o                         
  -2   0   5         49.01         47.01         1.50 o                         
  -1   0   5         29.78         26.25         0.97 o                         
   0   0   5         11.76         10.70         0.72 o                         
   1   0   5         53.08         52.01         1.36 o                         
   2   0   5       2552.65       2460.99        23.54 o                         
   3   0   5          3.16          6.38         0.61 o                         
   4   0   5         11.15         18.83         0.88 o                         
   5   0   5       1529.72       1475.09        14.93 o                         
   6   0   5        129.51        133.70         2.77 o                         
   7   0   5          1.39          1.71         1.20 o                         
   8   0   5          8.48          9.41         0.97 o                         
   9   0   5         21.43         19.46         1.39 o                         
  10   0   5          0.14          0.44         0.68 o                         
  11   0   5         96.97         94.92         1.67 o                         
  -9   1   5         10.71         10.18         1.13 o                         
  -8   1   5          0.26          0.96         0.98 o                         
  -7   1   5          0.30         -0.18         1.10 o                         
  -6   1   5         41.16         39.38         1.90 o                         
  -5   1   5         68.20         76.35         3.24 o                         
  -4   1   5         99.69        125.12         5.56 o                         
  -3   1   5          0.14          1.47         0.96 o                         
  -2   1   5         40.79         44.11         1.35 o                         
  -1   1   5        272.95        266.07         2.44 o                         
   0   1   5        117.48        135.91         1.69 o                         
   1   1   5        154.11        141.99         1.58 o                         
   2   1   5       1009.40        948.95         8.12 o                         
   3   1   5         81.47         82.65         1.31 o                         
   4   1   5         82.22         76.15         1.68 o                         
   5   1   5       1266.24       1187.92        10.21 o                         
   6   1   5       2780.28       2441.84        31.57 o                         
   7   1   5        394.96        378.87         5.93 o                         
   8   1   5        251.95        226.68         4.70 o                         
   9   1   5         86.37         84.66         2.23 o                         
  10   1   5        157.27        151.01         2.66 o                         
  11   1   5         77.21         79.62         2.15 o                         
  -9   2   5          0.31          0.84         0.70 o                         
  -8   2   5         27.29         25.76         1.31 o                         
  -7   2   5        632.10        615.86        12.07 o                         
  -6   2   5        244.00        245.96         3.70 o                         
  -5   2   5        241.81        249.44         6.21 o                         
  -4   2   5        825.40        866.13        17.12 o                         
  -3   2   5        400.01        474.50         9.11 o                         
  -2   2   5         68.62         70.59         3.09 o                         
  -1   2   5        223.76        219.64         3.26 o                         
   0   2   5        252.54        233.83         3.38 o                         
   1   2   5       2531.07       2392.14        18.13 o                         
   2   2   5       1342.17       1413.11         6.89 o                         
   3   2   5       3489.22       3589.62        15.87 o                         
   4   2   5        429.73        403.52         4.96 o                         
   5   2   5          0.02          1.37         0.82 o                         
   6   2   5         68.66         60.43         1.87 o                         
   7   2   5         12.23         12.22         1.60 o                         
   8   2   5          6.38          4.96         1.14 o                         
   9   2   5         44.30         39.49         1.59 o                         
  10   2   5        100.38         90.50         1.81 o                         
  11   2   5        229.68        229.82         3.64 o                         
  -9   3   5        125.05        120.55         2.20 o                         
  -8   3   5         73.15         81.53         2.09 o                         
  -7   3   5         11.13         11.39         1.71 o                         
  -6   3   5         13.81         15.69         1.74 o                         
  -5   3   5         36.80         42.88         2.01 o                         
  -4   3   5        310.07        358.05         7.35 o                         
  -3   3   5        812.13        977.74         8.39 o                         
  -2   3   5        663.19        782.29        10.03 o                         
  -1   3   5        105.68        106.94         1.69 o                         
   0   3   5        128.06        115.82         1.69 o                         
   1   3   5         95.54         75.08         2.22 o                         
   2   3   5         32.09         28.03         0.96 o                         
   3   3   5         40.40         45.65         1.06 o                         
   4   3   5        930.92        886.01         5.65 o                         
   5   3   5        428.78        448.29         6.89 o                         
   6   3   5        141.86        100.79         3.14 o                         
   7   3   5       2433.49       2128.80        65.93 o                         
   8   3   5       1351.00       1174.16         9.59 o                         
   9   3   5         38.14         39.73         1.68 o                         
  10   3   5         38.70         42.39         1.43 o                         
  11   3   5         17.48         16.72         1.30 o                         
  -9   4   5        148.91        128.45         8.51 o                         
  -8   4   5         75.73         85.32         2.00 o                         
  -7   4   5         33.69         34.21         1.81 o                         
  -6   4   5          7.77          4.32         1.55 o                         
  -5   4   5        216.63        196.15         4.17 o                         
  -4   4   5        221.17        194.31         2.93 o                         
  -3   4   5          0.50          0.18         1.08 o                         
  -2   4   5          2.14          2.51         0.76 o                         
  -1   4   5        947.40        947.43         4.46 o                         
   0   4   5        420.67        452.65         3.95 o                         
   1   4   5         94.68        107.93         1.99 o                         
   2   4   5        977.60        952.75         5.77 o                         
   3   4   5         87.48         92.40         1.68 o                         
   4   4   5          7.63          5.38         0.70 o                         
   5   4   5         41.47         39.31         1.84 o                         
   6   4   5         20.52         17.99         2.03 o                         
   7   4   5          9.86          9.14         1.89 o                         
   8   4   5        144.46        139.54         2.77 o                         
   9   4   5         33.46         39.65         3.10 o                         
  10   4   5        211.93        231.46         3.33 o                         
  11   4   5        522.82        511.34         8.20 o                         
  -8   5   5          7.72          8.71         0.81 o                         
  -7   5   5          0.41         -0.04         0.85 o                         
  -6   5   5         83.41         75.96         2.39 o                         
  -5   5   5          0.81          0.34         1.07 o                         
  -4   5   5       1986.64       1813.56        31.22 o                         
  -3   5   5        137.56        125.51         2.28 o                         
  -2   5   5        145.00        148.37         2.27 o                         
  -1   5   5       2897.88       2804.15         9.04 o                         
   0   5   5         49.48         56.32         1.71 o                         
   1   5   5         15.89         12.81         1.11 o                         
   2   5   5         43.85         43.95         1.56 o                         
   3   5   5         71.88         66.93         1.66 o                         
   4   5   5        921.00        886.67         6.53 o                         
   5   5   5       1513.38       1478.99        12.12 o                         
   6   5   5         59.39         61.56         2.52 o                         
   7   5   5         88.81         96.90         2.11 o                         
   8   5   5         86.87         80.16         2.19 o                         
   9   5   5          9.03          8.03         1.48 o                         
  10   5   5          0.82          0.58         1.05 o                         
  11   5   5         10.48          3.45         1.93 o                         
  -8   6   5        679.40        695.84         8.07 o                         
  -7   6   5        277.36        259.74         5.15 o                         
  -6   6   5        655.14        598.59         5.38 o                         
  -5   6   5         93.37         95.67         2.46 o                         
  -4   6   5         61.28         55.03         7.25 o                         
  -3   6   5          0.00          0.84         1.28 o                         
  -2   6   5        128.99        120.07         2.59 o                         
  -1   6   5         52.12         45.44         1.51 o                         
   0   6   5        734.27        770.49         7.13 o                         
   1   6   5       1420.30       1470.77         8.15 o                         
   2   6   5        484.60        462.67         7.56 o                         
   3   6   5         22.08         20.83         1.33 o                         
   4   6   5         64.73         71.24         1.89 o                         
   5   6   5        181.67        190.68         3.39 o                         
   6   6   5         13.17         13.20         1.67 o                         
   7   6   5         26.69         23.48         1.29 o                         
   8   6   5         41.25         38.93         1.52 o                         
   9   6   5        174.88        178.96         5.78 o                         
  10   6   5         57.10         64.62         1.61 o                         
  -8   7   5          0.25          0.37         0.36 o                         
  -7   7   5          0.18         -0.03         0.59 o                         
  -6   7   5          1.92          1.37         0.94 o                         
  -5   7   5         14.01         17.52         1.45 o                         
  -4   7   5         27.33         24.73         1.62 o                         
  -3   7   5        313.23        332.31         6.64 o                         
  -2   7   5         44.29         39.42         2.70 o                         
  -1   7   5         40.01         38.41         1.77 o                         
   0   7   5        784.87        785.42         7.10 o                         
   1   7   5         25.18         25.90         1.58 o                         
   2   7   5          2.31          1.56         1.13 o                         
   3   7   5         58.64         50.66         1.86 o                         
   4   7   5       1397.03       1376.90        12.98 o                         
   5   7   5         71.54         71.57         3.58 o                         
   6   7   5         12.14         10.73         1.15 o                         
   7   7   5        577.83        532.52         5.01 o                         
   8   7   5         89.49         89.88         2.81 o                         
   9   7   5          9.44          7.70         1.12 o                         
  10   7   5          8.99          8.37         1.18 o                         
  -7   8   5         86.14         89.42         2.85 o                         
  -6   8   5         63.95         69.78         1.45 o                         
  -5   8   5        168.69        165.64         2.43 o                         
  -4   8   5          9.60         11.86         1.24 o                         
  -3   8   5          1.85          2.83         1.01 o                         
  -2   8   5        250.29        282.25         4.78 o                         
  -1   8   5         39.56         44.63         5.08 o                         
   0   8   5       1063.54       1014.16        10.42 o                         
   1   8   5        354.81        340.26         5.23 o                         
   2   8   5         36.92         42.02         2.22 o                         
   3   8   5        119.69        119.05         3.26 o                         
   4   8   5        385.00        406.79         5.81 o                         
   5   8   5          2.01          2.47         1.11 o                         
   6   8   5         25.14         26.63         1.71 o                         
   7   8   5         44.90         43.07         1.62 o                         
   8   8   5        359.12        380.67         8.65 o                         
   9   8   5         92.17        109.33         2.90 o                         
  -6   9   5          1.08          1.10         0.60 o                         
  -5   9   5        261.74        298.21         3.21 o                         
  -4   9   5        363.48        397.83         5.07 o                         
  -3   9   5        440.25        453.61         8.41 o                         
  -2   9   5       1526.13       1495.94        15.90 o                         
  -1   9   5        141.87        130.53         3.12 o                         
   0   9   5          3.41          3.05         1.13 o                         
   1   9   5         12.39         10.23         1.31 o                         
   2   9   5         77.33         74.47         1.74 o                         
   3   9   5         44.75         44.87         1.38 o                         
   4   9   5        305.47        291.20         3.48 o                         
   5   9   5        883.91        825.74         9.72 o                         
   6   9   5        375.82        343.42         7.81 o                         
   7   9   5         34.18         37.50         2.02 o                         
   8   9   5         41.76         45.07         1.64 o                         
   9   9   5         11.28          9.89         1.73 o                         
  -5  10   5          0.10         -0.06         0.89 o                         
  -4  10   5          5.69          5.61         0.99 o                         
  -3  10   5         26.39         26.53         1.65 o                         
  -2  10   5         22.52         21.31         1.31 o                         
  -1  10   5          0.26          0.37         0.94 o                         
   0  10   5         82.04         91.11         2.08 o                         
   1  10   5        271.03        256.26         4.09 o                         
   2  10   5        247.10        255.46         2.99 o                         
   3  10   5          6.35          6.35         1.08 o                         
   4  10   5        102.51        106.23         2.40 o                         
   5  10   5         32.54         32.23         1.43 o                         
   6  10   5         44.46         49.87         1.53 o                         
   7  10   5         14.32         15.23         1.11 o                         
   8  10   5         10.45          9.83         2.03 o                         
  -5  11   5         10.45         12.68         1.29 o                         
  -4  11   5         71.87         73.34         2.81 o                         
  -3  11   5        474.53        517.16         9.12 o                         
  -2  11   5         24.05         26.27         1.45 o                         
  -1  11   5          0.43          1.07         1.27 o                         
   0  11   5         78.24         87.35         3.33 o                         
   1  11   5          0.60          0.79         0.84 o                         
   2  11   5         70.19         72.00         1.57 o                         
   3  11   5         45.72         48.41         1.45 o                         
   4  11   5         30.86         39.26         1.66 o                         
   5  11   5         67.01         73.21         1.61 o                         
   6  11   5         77.78         76.52         1.88 o                         
   7  11   5          3.00          2.70         1.09 o                         
  -3  12   5          8.28          7.89         1.29 o                         
  -2  12   5         28.14         28.40         1.38 o                         
  -1  12   5         75.13         88.78         2.58 o                         
   0  12   5          0.76          1.84         0.93 o                         
   1  12   5        405.28        481.15         5.68 o                         
   2  12   5        293.32        335.92         6.44 o                         
   3  12   5        107.47        101.65         7.85 o                         
   4  12   5         22.65         20.86         1.06 o                         
   5  12   5          6.43          5.42         1.26 o                         
   6  12   5          1.76          1.42         1.36 o                         
  -1  13   5          5.55          3.07         0.98 o                         
   0  13   5          2.92          4.08         1.63 o                         
   1  13   5          0.03          1.24         1.08 o                         
   2  13   5         10.87         14.51         2.37 o                         
   3  13   5         57.30         59.72         3.39 o                         
  -1 -10   6         19.61         12.68         1.42 o                         
   0 -10   6         14.37         15.25         1.49 o                         
   1 -10   6         29.46         26.37         1.83 o                         
   2 -10   6          0.73         -0.54         0.95 o                         
  -3  -9   6         96.31         78.03         3.53 o                         
  -2  -9   6          2.51          1.06         0.92 o                         
  -1  -9   6         24.80         16.38         4.61 o                         
   0  -9   6         10.58          6.79         0.84 o                         
   1  -9   6          7.95          6.71         0.99 o                         
   2  -9   6          1.19          1.15         1.00 o                         
   3  -9   6          0.14          0.43         0.96 o                         
   4  -9   6          0.00          1.22         1.22 o                         
   5  -9   6          8.36          7.05         1.15 o                         
  -4  -8   6          1.31          0.55         0.71 o                         
  -3  -8   6          3.72          3.57         0.80 o                         
  -2  -8   6         29.20         29.99         1.41 o                         
  -1  -8   6         63.21         51.31         1.67 o                         
   0  -8   6         22.94         18.98         2.71 o                         
   1  -8   6         22.81         15.21         1.83 o                         
   2  -8   6         43.66         33.38         1.63 o                         
   3  -8   6         24.95         20.73         1.59 o                         
   4  -8   6          6.83          5.49         2.41 o                         
   5  -8   6          0.06         -0.14         1.56 o                         
   6  -8   6         10.76         10.99         4.07 o                         
   7  -8   6          0.42          1.29         0.81 o                         
  -5  -7   6          1.81          3.54         0.83 o                         
  -4  -7   6         95.25         90.45         5.01 o                         
  -3  -7   6         76.30         70.94         2.06 o                         
  -2  -7   6         13.72         12.68         1.28 o                         
  -1  -7   6         21.93         20.26         1.51 o                         
   0  -7   6          4.99          4.70         1.27 o                         
   1  -7   6        153.21        118.22        16.41 o                         
   3  -7   6         67.83         57.15         3.86 o                         
   4  -7   6          0.22         -0.08         1.01 o                         
   5  -7   6         39.80         37.35         2.06 o                         
   6  -7   6         16.20         16.44         1.33 o                         
   7  -7   6         12.96         14.79         0.97 o                         
   8  -7   6          0.55          0.51         0.52 o                         
  -6  -6   6          9.10         10.35         1.00 o                         
  -5  -6   6          0.01         -0.49         0.83 o                         
  -4  -6   6         14.70         14.24         1.11 o                         
  -3  -6   6        123.77        121.94         5.60 o                         
  -2  -6   6         70.93         64.07         4.77 o                         
  -1  -6   6       1425.32       1229.12        11.14 o                         
   0  -6   6       4928.53       3882.27       166.37 o                         
   1  -6   6        450.34        418.01        14.41 o                         
   2  -6   6          1.92          1.69         1.63 o                         
   3  -6   6        160.49        109.43        23.12 o                         
   4  -6   6         18.13         16.96         1.22 o                         
   5  -6   6         10.09         10.27         1.17 o                         
   6  -6   6        105.19        122.44         2.64 o                         
   7  -6   6         38.49         44.89         1.64 o                         
   8  -6   6        225.30        254.36        11.08 o                         
   9  -6   6         85.07         74.10         4.78 o                         
  -7  -5   6        111.30        112.67         5.10 o                         
  -6  -5   6        122.45        144.81         2.25 o                         
  -5  -5   6         87.93         97.91         2.59 o                         
  -4  -5   6         30.42         31.71         1.63 o                         
  -3  -5   6          1.21          0.88         1.34 o                         
  -2  -5   6          9.22         10.03         1.34 o                         
  -1  -5   6         16.36         19.12         4.64 o                         
   0  -5   6         20.92         22.69         2.98 o                         
   1  -5   6         43.25         50.62         4.95 o                         
   2  -5   6         11.74         17.83         4.00 o                         
   4  -5   6          4.61          4.24         1.01 o                         
   5  -5   6          0.78          3.52         0.96 o                         
   6  -5   6        220.19        245.15         4.41 o                         
   7  -5   6         49.15         56.77         1.95 o                         
   8  -5   6         18.87         20.60         1.14 o                         
   9  -5   6          2.17          2.60         0.64 o                         
  -7  -4   6         31.93         34.11         1.16 o                         
  -6  -4   6          0.03          0.97         1.23 o                         
  -5  -4   6          1.26          1.24         1.24 o                         
  -4  -4   6          2.97          2.80         1.44 o                         
  -3  -4   6         53.05         51.50         2.10 o                         
  -2  -4   6        218.98        244.06        13.22 o                         
  -1  -4   6          1.72          3.08         2.59 o                         
   0  -4   6         92.08         98.64         4.43 o                         
   1  -4   6        375.93        399.46        12.27 o                         
   2  -4   6         78.82         92.14         3.37 o                         
   3  -4   6         16.49         18.49         1.89 o                         
   4  -4   6         46.96         35.79         4.95 o                         
   5  -4   6        133.45        124.92         4.46 o                         
   6  -4   6        126.22        114.14         2.49 o                         
   7  -4   6        160.24        166.83         3.20 o                         
   8  -4   6         47.73         62.78         1.82 o                         
   9  -4   6          2.20          1.98         0.73 o                         
  10  -4   6          6.62          7.13         0.54 o                         
  -8  -3   6        122.37        120.46         2.34 o                         
  -7  -3   6       1549.43       1672.90        35.41 o                         
  -6  -3   6        918.09       1061.57         9.90 o                         
  -5  -3   6         41.38         40.76         2.40 o                         
  -4  -3   6        309.37        304.11         5.99 o                         
  -3  -3   6          8.95         10.62         1.98 o                         
  -2  -3   6          2.95          3.46         1.69 o                         
  -1  -3   6          1.49          2.69         1.81 o                         
   0  -3   6          4.99          0.95         2.44 o                         
   1  -3   6         11.10          7.78         1.79 o                         
   2  -3   6         37.07         48.46         2.28 o                         
   3  -3   6       1521.50       1570.99        32.75 o                         
   4  -3   6       2269.21       2580.66        41.48 o                         
   5  -3   6        454.17        491.95         7.53 o                         
   6  -3   6        389.63        350.83         7.22 o                         
   7  -3   6         23.17         21.29         1.35 o                         
   8  -3   6          0.51          1.48         1.02 o                         
   9  -3   6          3.62          4.88         0.94 o                         
  10  -3   6         38.59         41.82         1.31 o                         
  -8  -2   6         23.92         21.76         1.79 o                         
  -7  -2   6        212.61        226.68         5.70 o                         
  -6  -2   6          0.02          0.43         1.23 o                         
  -5  -2   6         26.21         23.94         1.77 o                         
  -4  -2   6        285.73        334.75        15.92 o                         
  -3  -2   6        424.89        464.87        10.66 o                         
  -2  -2   6        174.21        192.43         4.79 o                         
  -1  -2   6       1998.66       2151.34        35.99 o                         
   0  -2   6        118.36        119.60         6.10 o                         
   1  -2   6         54.68         58.20         1.71 o                         
   2  -2   6        633.91        643.87        10.35 o                         
   3  -2   6         10.46         10.73         1.08 o                         
   4  -2   6         78.30         88.96         2.45 o                         
   5  -2   6          8.30         12.73         1.85 o                         
   6  -2   6         46.15         51.85         2.73 o                         
   7  -2   6         11.49          8.77         1.04 o                         
   8  -2   6          0.27          0.50         0.99 o                         
   9  -2   6        372.92        351.47        17.12 o                         
  10  -2   6         17.93         21.19         1.08 o                         
  11  -2   6          2.33          0.50         0.49 o                         
  -8  -1   6          1.30          1.36         0.93 o                         
  -7  -1   6          3.75          6.21         1.14 o                         
  -6  -1   6         84.12         85.20         2.29 o                         
  -5  -1   6        140.89        134.70         4.52 o                         
  -4  -1   6          4.84          5.00         2.16 o                         
  -3  -1   6         70.24         83.29         2.78 o                         
  -2  -1   6          6.77          7.92         1.33 o                         
  -1  -1   6          0.04          0.52         0.75 o                         
   0  -1   6          0.79          1.11         0.73 o                         
   1  -1   6        817.86        890.95         9.27 o                         
   2  -1   6        283.57        295.76         7.36 o                         
   3  -1   6        551.11        562.59         4.19 o                         
   4  -1   6         20.37         14.58         1.06 o                         
   5  -1   6        357.87        354.10         5.49 o                         
   6  -1   6        222.22        226.33        10.27 o                         
   7  -1   6         40.71         32.42         2.10 o                         
   8  -1   6          0.12         -0.13         0.83 o                         
   9  -1   6         21.97         21.47         1.08 o                         
  10  -1   6         57.77         61.19         1.43 o                         
  11  -1   6        398.38        311.91        13.52 o                         
  -8   0   6         15.37         14.39         1.26 o                         
  -7   0   6          6.03          5.74         1.63 o                         
  -6   0   6          4.50          5.68         1.32 o                         
  -5   0   6        125.66        120.66         2.32 o                         
  -4   0   6        201.40        216.15         5.12 o                         
  -3   0   6       2457.33       2964.61        30.75 o                         
  -2   0   6       4614.68       5156.89        67.04 o                         
  -1   0   6       1042.56       1073.34        11.25 o                         
   0   0   6       1029.67       1035.21         6.59 o                         
   1   0   6        894.64        922.15         5.07 o                         
   2   0   6        155.22        159.41         2.09 o                         
   3   0   6         35.49         38.71         1.12 o                         
   4   0   6        175.10        166.64         2.06 o                         
   5   0   6        264.06        269.31         3.75 o                         
   6   0   6        123.16        133.39         2.94 o                         
   7   0   6         14.85         10.86         1.71 o                         
   8   0   6        115.07         81.10         1.62 o                         
   9   0   6         52.31         42.38         1.25 o                         
  10   0   6        116.92        113.23         2.24 o                         
  11   0   6         94.29         76.78         7.76 o                         
  -8   1   6        195.53        178.26        10.27 o                         
  -7   1   6        117.95        117.51         3.44 o                         
  -6   1   6         86.69         78.39         2.04 o                         
  -5   1   6         19.19         17.15         1.17 o                         
  -4   1   6          6.88          7.82         1.80 o                         
  -3   1   6        163.96        192.68         5.98 o                         
  -2   1   6          0.05          0.43         0.77 o                         
  -1   1   6         14.61         17.49         1.06 o                         
   0   1   6        499.15        488.76         4.01 o                         
   1   1   6        843.03        816.20         4.80 o                         
   2   1   6       3633.35       3567.51        31.39 o                         
   3   1   6       2676.92       2604.82        13.03 o                         
   4   1   6        599.61        557.05         3.54 o                         
   5   1   6       1275.81       1325.41        12.24 o                         
   6   1   6        384.27        355.58         6.16 o                         
   7   1   6         15.55         14.47         1.74 o                         
   8   1   6         88.08         74.57         1.93 o                         
   9   1   6         58.70         56.87         1.81 o                         
  10   1   6         13.95         12.46         1.03 o                         
  11   1   6        107.64        110.52         3.56 o                         
  -8   2   6         12.68         11.37         1.08 o                         
  -7   2   6          0.09          0.54         1.03 o                         
  -6   2   6          2.33          2.79         1.37 o                         
  -5   2   6         47.10         45.25         1.95 o                         
  -4   2   6        609.56        586.19        19.96 o                         
  -3   2   6          5.90          4.32         1.04 o                         
  -2   2   6        485.88        462.79         3.95 o                         
  -1   2   6       1092.70       1096.14         5.65 o                         
   0   2   6         14.19         16.19         0.88 o                         
   1   2   6         66.27         68.41         1.33 o                         
   2   2   6          0.12          0.31         0.74 o                         
   3   2   6          0.28         -0.03         0.64 o                         
   4   2   6        243.95        243.80         2.75 o                         
   5   2   6         22.76         29.38         1.49 o                         
   6   2   6         44.92         39.55         2.69 o                         
   7   2   6        244.13        240.93         4.53 o                         
   8   2   6        152.35        160.29         2.72 o                         
   9   2   6        129.87        129.36         2.50 o                         
  10   2   6          6.71          8.36         1.13 o                         
  11   2   6         29.49         28.50         1.51 o                         
  -8   3   6        150.03        161.23         4.44 o                         
  -7   3   6         42.15         39.10         1.58 o                         
  -6   3   6        760.60        690.92        10.99 o                         
  -5   3   6         60.45         59.95         1.65 o                         
  -4   3   6        200.04        206.48         4.77 o                         
  -3   3   6         42.88         49.36         2.38 o                         
  -2   3   6          5.21          4.33         0.90 o                         
  -1   3   6         38.41         36.84         1.07 o                         
   0   3   6        233.21        219.26         3.01 o                         
   1   3   6         53.51         68.89         1.51 o                         
   2   3   6        391.58        533.51         3.76 o                         
   3   3   6        555.51        536.98         4.74 o                         
   4   3   6       3346.55       3174.87        16.93 o                         
   5   3   6        729.80        675.74         5.50 o                         
   6   3   6         21.97         20.24         1.64 o                         
   7   3   6          0.04          0.68         1.50 o                         
   8   3   6         30.99         31.09         1.55 o                         
   9   3   6         92.54         90.27         2.22 o                         
  10   3   6        124.26        136.98         2.58 o                         
  11   3   6         16.27         24.12         1.22 o                         
  -8   4   6          2.29          2.88         0.76 o                         
  -7   4   6         21.76         20.61         1.38 o                         
  -6   4   6         95.21         91.34         2.73 o                         
  -5   4   6        605.04        578.67        15.44 o                         
  -4   4   6        476.66        433.75         6.66 o                         
  -3   4   6        795.59        822.71        11.84 o                         
  -2   4   6       1478.20       1452.22        14.99 o                         
  -1   4   6        295.93        298.03         2.83 o                         
   0   4   6        182.32        197.48         2.99 o                         
   1   4   6        169.82        175.51         3.39 o                         
   2   4   6          1.83          2.07         0.66 o                         
   3   4   6        270.32        290.60         3.00 o                         
   4   4   6         11.53         10.36         0.84 o                         
   5   4   6        189.09        174.01         2.95 o                         
   6   4   6       2096.06       1970.55        22.74 o                         
   7   4   6       1365.58       1256.25        71.99 o                         
   8   4   6        295.94        286.41         4.48 o                         
   9   4   6        183.69        194.76         3.38 o                         
  10   4   6         66.66         71.42         2.17 o                         
  11   4   6         25.51         24.69         1.16 o                         
  -8   5   6          2.08          2.37         0.50 o                         
  -7   5   6          0.05         -0.05         0.80 o                         
  -6   5   6          8.79          7.77         1.07 o                         
  -5   5   6        211.76        182.11         2.86 o                         
  -4   5   6        158.74        135.04         4.66 o                         
  -3   5   6         14.75         16.16         1.28 o                         
  -2   5   6         42.23         43.79         1.52 o                         
  -1   5   6         69.42         65.95         1.71 o                         
   0   5   6        279.56        267.25         5.27 o                         
   1   5   6       3201.36       3104.92        14.28 o                         
   2   5   6        464.25        467.18        10.72 o                         
   3   5   6         31.76         63.72         1.71 o                         
   4   5   6       1383.92       1411.73         7.88 o                         
   5   5   6         28.82         30.17         1.52 o                         
   6   5   6          0.07          0.24         1.18 o                         
   7   5   6         58.28         54.40         1.33 o                         
   8   5   6        205.34        198.17         3.97 o                         
   9   5   6          0.61          0.44         1.12 o                         
  10   5   6          0.34          1.35         1.03 o                         
  11   5   6         45.41         36.07         2.91 o                         
  -8   6   6          0.40          0.77         0.67 o                         
  -7   6   6         53.54         50.65         1.27 o                         
  -6   6   6         27.82         28.73         1.19 o                         
  -5   6   6          1.39          3.75         1.08 o                         
  -4   6   6          1.89          9.61         1.24 o                         
  -3   6   6        634.44        696.02         8.96 o                         
  -2   6   6       1287.50       1354.42        13.55 o                         
  -1   6   6        392.99        411.05         5.71 o                         
   0   6   6        116.25        126.70         2.43 o                         
   1   6   6          3.36          3.33         0.99 o                         
   2   6   6          8.27          8.99         1.26 o                         
   3   6   6        144.25        165.78         3.86 o                         
   4   6   6        150.40        188.49         3.84 o                         
   5   6   6          1.66          2.39         1.80 o                         
   6   6   6       2490.70       2364.41        58.22 o                         
   7   6   6          6.46         10.23         1.15 o                         
   8   6   6        823.22        810.78        10.57 o                         
   9   6   6        141.55        148.95         3.54 o                         
  10   6   6         47.68         52.57         1.24 o                         
  -7   7   6         16.71         16.98         0.92 o                         
  -6   7   6        110.40        101.89         2.52 o                         
  -5   7   6          0.11          0.43         0.90 o                         
  -4   7   6         15.25         15.33         1.41 o                         
  -3   7   6         78.08         73.32         2.22 o                         
  -2   7   6        217.22        228.74         5.13 o                         
  -1   7   6        598.30        598.58         9.88 o                         
   0   7   6       2330.12       2306.52        20.58 o                         
   1   7   6       1504.91       1408.02        10.20 o                         
   2   7   6       1141.13       1101.11        14.45 o                         
   3   7   6       1435.59       1425.87         8.58 o                         
   4   7   6        567.26        540.85         8.97 o                         
   5   7   6        206.07        201.74         5.23 o                         
   6   7   6         80.81         77.75         2.11 o                         
   7   7   6          0.05          0.87         1.02 o                         
   8   7   6        160.24        165.28         2.57 o                         
   9   7   6         56.10         53.06         1.93 o                         
  10   7   6         31.84         37.13         2.21 o                         
  -7   8   6         42.93         37.28         1.16 o                         
  -6   8   6        367.16        380.19         4.81 o                         
  -5   8   6        221.20        209.14         3.01 o                         
  -4   8   6          5.04          3.61         1.11 o                         
  -3   8   6        175.79        190.22         6.40 o                         
  -2   8   6         40.14         41.67         1.76 o                         
  -1   8   6        569.66        569.57         8.12 o                         
   0   8   6         61.56         56.57         3.11 o                         
   1   8   6         25.61         26.29         1.98 o                         
   2   8   6          2.69          2.89         1.48 o                         
   3   8   6        510.38        524.46         7.76 o                         
   4   8   6        130.39        116.86         2.26 o                         
   5   8   6        159.14        158.34         3.54 o                         
   6   8   6        302.33        310.30         4.43 o                         
   7   8   6         99.00        104.76         3.44 o                         
   8   8   6        160.56        174.16         3.69 o                         
   9   8   6         40.31         43.50         2.46 o                         
  -6   9   6        130.41        136.30         5.22 o                         
  -5   9   6         12.51         14.73         0.85 o                         
  -4   9   6          0.63          0.60         0.88 o                         
  -3   9   6         31.43         35.43         1.49 o                         
  -2   9   6        383.94        364.43         4.36 o                         
  -1   9   6        627.81        587.80         5.32 o                         
   0   9   6        407.37        383.55         4.27 o                         
   1   9   6       1276.31       1171.63        10.54 o                         
   2   9   6        237.27        213.38         3.05 o                         
   3   9   6        117.73        106.94         2.77 o                         
   4   9   6        219.80        210.72         2.70 o                         
   5   9   6          7.19          9.73         1.30 o                         
   6   9   6          1.37          1.38         1.01 o                         
   7   9   6         11.49         10.06         1.06 o                         
   8   9   6         77.32         84.30         3.02 o                         
   9   9   6          7.08          5.56         1.02 o                         
  -5  10   6         64.01         66.91         2.52 o                         
  -4  10   6        374.07        368.27         3.76 o                         
  -3  10   6        162.94        164.49         4.23 o                         
  -2  10   6         30.17         36.02         1.50 o                         
  -1  10   6        281.45        293.40         4.06 o                         
   0  10   6          4.64          5.22         1.11 o                         
   1  10   6         68.67         71.18         1.90 o                         
   2  10   6         33.46         33.40         1.26 o                         
   3  10   6         85.11         92.08         2.41 o                         
   4  10   6       1015.87       1016.92        11.28 o                         
   5  10   6        187.44        184.73         3.31 o                         
   6  10   6        255.36        275.32         4.70 o                         
   7  10   6        362.23        352.44        13.83 o                         
   8  10   6         45.42         39.93        18.54 o                         
  -4  11   6          0.69         -0.07         1.08 o                         
  -3  11   6        113.81        121.30         2.89 o                         
  -2  11   6        182.65        199.15         9.68 o                         
  -1  11   6        407.67        435.38        15.27 o                         
   0  11   6        151.16        172.21         3.70 o                         
   1  11   6         14.51         18.66         1.19 o                         
   2  11   6        168.65        188.91         2.67 o                         
   3  11   6          1.53          2.10         0.88 o                         
   4  11   6          0.71          1.59         0.89 o                         
   5  11   6          6.41          6.27         0.92 o                         
   6  11   6         21.01         20.86         1.14 o                         
   7  11   6         59.76         59.86         2.42 o                         
  -3  12   6          3.49          4.00         1.08 o                         
  -2  12   6         11.94         14.74         1.07 o                         
  -1  12   6          3.23          3.28         0.71 o                         
   0  12   6          4.52          4.92         0.73 o                         
   1  12   6          1.42          1.51         0.67 o                         
   2  12   6         63.44         69.46         1.86 o                         
   3  12   6         49.89         53.33         4.15 o                         
   4  12   6          9.60         13.84         0.86 o                         
   5  12   6         69.33         65.20         1.52 o                         
   6  12   6         74.14         62.74        12.24 o                         
   0  13   6        348.26        388.68        28.34 o                         
   1  13   6        128.25        151.06         4.07 o                         
   2  13   6         75.11         99.72         4.14 o                         
   3  13   6         61.23         62.71         3.32 o                         
  -1  -9   7         17.57         13.99         1.02 o                         
   0  -9   7        567.64        453.36        15.63 o                         
   1  -9   7        285.95        263.65        31.59 o                         
   2  -9   7          4.34          5.59         0.88 o                         
   3  -9   7          1.93          2.06         0.83 o                         
   4  -9   7          1.36          1.08         0.95 o                         
  -3  -8   7         40.95         33.83         4.63 o                         
  -2  -8   7          0.41         -0.77         0.88 o                         
  -1  -8   7          0.61          1.43         0.80 o                         
   0  -8   7          0.32          0.28         0.99 o                         
   1  -8   7         57.15         44.13         3.12 o                         
   2  -8   7         66.56         49.96         3.12 o                         
   3  -8   7        140.56        140.39         4.75 o                         
   4  -8   7        139.52        138.29         4.34 o                         
  -4  -7   7         12.26         11.80         1.20 o                         
  -3  -7   7         51.94         54.03         1.82 o                         
  -2  -7   7         62.66         61.86         3.00 o                         
  -1  -7   7         63.11         57.46         6.24 o                         
   0  -7   7         11.18         11.98         1.43 o                         
   1  -7   7          2.46          1.70         1.12 o                         
   2  -7   7         10.12          5.60         0.92 o                         
   3  -7   7          3.31          2.38         1.06 o                         
   4  -7   7          0.34          0.82         0.99 o                         
   5  -7   7          0.29          0.94         0.78 o                         
   6  -7   7          8.96         10.02         0.94 o                         
   7  -7   7        110.16        105.25        14.51 o                         
  -5  -6   7          0.69          0.90         0.58 o                         
  -4  -6   7         43.61         45.25         1.70 o                         
  -3  -6   7         26.22         26.89         1.77 o                         
  -2  -6   7         14.46         12.29         1.22 o                         
  -1  -6   7          7.98          7.32         1.29 o                         
   0  -6   7          4.60          3.39         1.24 o                         
   1  -6   7         26.80         27.22         2.45 o                         
   2  -6   7          5.59          7.01         1.35 o                         
   3  -6   7        136.55        130.85         5.56 o                         
   4  -6   7        202.39        198.06         6.48 o                         
   5  -6   7        303.56        338.59         4.00 o                         
   6  -6   7        230.11        282.33         4.12 o                         
   7  -6   7          3.67          3.82         1.05 o                         
   8  -6   7          5.01          4.56         0.79 o                         
  -6  -5   7          7.79          7.57         0.86 o                         
  -5  -5   7          8.38          9.60         0.93 o                         
  -4  -5   7          4.21          4.71         1.02 o                         
  -3  -5   7         97.09         98.11         4.07 o                         
  -2  -5   7          2.12          1.68         1.12 o                         
  -1  -5   7         81.56         72.60         2.30 o                         
   0  -5   7         91.84         83.12         6.71 o                         
   1  -5   7        128.46        111.31         3.76 o                         
   2  -5   7         67.34         65.35         3.08 o                         
   3  -5   7         98.61         55.15        13.24 o                         
   4  -5   7         19.59         17.17         1.58 o                         
   5  -5   7         47.29         44.56         2.21 o                         
   6  -5   7         64.33         69.36         2.39 o                         
   7  -5   7        158.14        174.49         2.63 o                         
   8  -5   7        185.57        209.99         2.98 o                         
   9  -5   7        252.75        266.05         4.24 o                         
  -7  -4   7         97.60         82.38         1.87 o                         
  -6  -4   7        130.92        149.62         2.69 o                         
  -5  -4   7         11.74         10.82         1.21 o                         
  -4  -4   7         86.75         90.14         2.20 o                         
  -3  -4   7         59.27         59.02         2.25 o                         
  -2  -4   7          3.62          3.25         1.23 o                         
  -1  -4   7         37.48         38.07         2.41 o                         
   0  -4   7        259.52        305.89        18.00 o                         
   1  -4   7        285.74        303.84        10.02 o                         
   2  -4   7        672.19        742.63        17.22 o                         
   3  -4   7        358.66        359.20        15.63 o                         
   4  -4   7        142.11         93.33        19.01 o                         
   5  -4   7        250.62        234.08         8.69 o                         
   6  -4   7         15.10         14.66         1.19 o                         
   7  -4   7         20.71         21.93         1.34 o                         
   8  -4   7          6.81          9.54         1.03 o                         
   9  -4   7         13.43         15.59         0.90 o                         
  -7  -3   7         23.60         23.02         0.94 o                         
  -6  -3   7          6.74          7.99         1.13 o                         
  -5  -3   7         43.33         46.28         1.95 o                         
  -4  -3   7         25.00         24.31         1.74 o                         
  -3  -3   7         11.21         11.64         1.60 o                         
  -2  -3   7        615.17        684.78        34.71 o                         
  -1  -3   7          8.07         11.82         2.99 o                         
   0  -3   7         78.73         92.98         3.60 o                         
   1  -3   7         11.33         13.01         1.91 o                         
   2  -3   7          3.28          3.73         1.89 o                         
   3  -3   7         13.73         18.67         2.01 o                         
   4  -3   7         17.39         22.23         2.41 o                         
   5  -3   7         66.72         67.43         3.56 o                         
   6  -3   7         27.09         23.23         1.27 o                         
   7  -3   7         87.09         84.73         2.56 o                         
   8  -3   7        103.41        115.88         3.07 o                         
   9  -3   7         13.62         13.27         0.98 o                         
  10  -3   7          5.63          7.66         1.08 o                         
  -7  -2   7        116.60        125.73         5.65 o                         
  -6  -2   7        226.12        260.94         4.72 o                         
  -5  -2   7         45.34         39.09         1.95 o                         
  -4  -2   7         18.02         19.19         1.77 o                         
  -3  -2   7        126.35        137.74         3.70 o                         
  -2  -2   7         21.35         22.54         2.15 o                         
  -1  -2   7          2.01          2.18         1.36 o                         
   0  -2   7         86.23         92.78         2.66 o                         
   1  -2   7        153.28        173.15         5.24 o                         
   2  -2   7        540.69        559.74        10.47 o                         
   3  -2   7        139.69        149.39         5.52 o                         
   4  -2   7         22.92         19.87         1.99 o                         
   5  -2   7        449.20        499.43        12.75 o                         
   6  -2   7        217.94        225.19         4.40 o                         
   7  -2   7          0.01          1.24         0.90 o                         
   8  -2   7         10.65         10.86         1.11 o                         
   9  -2   7          1.48          1.60         1.22 o                         
  10  -2   7          0.06         -0.13         0.58 o                         
  -7  -1   7          0.69          0.12         0.71 o                         
  -6  -1   7         50.46         52.60         1.74 o                         
  -5  -1   7         54.17         53.05         2.34 o                         
  -4  -1   7        105.59         93.95         2.78 o                         
  -3  -1   7         11.37         13.47         1.75 o                         
  -2  -1   7         45.99         43.88         2.01 o                         
  -1  -1   7          6.34          9.20         1.27 o                         
   0  -1   7          9.19          4.54         0.99 o                         
   1  -1   7        149.25        160.23         2.72 o                         
   2  -1   7        195.20        199.66         3.35 o                         
   3  -1   7          3.24          3.93         1.39 o                         
   4  -1   7        314.72        311.25         7.24 o                         
   5  -1   7        962.64        983.09        21.86 o                         
   6  -1   7       1347.88       1278.85        20.74 o                         
   7  -1   7        315.19        277.44         2.90 o                         
   8  -1   7        189.22        186.91         2.83 o                         
   9  -1   7         85.10         91.85         2.91 o                         
  10  -1   7         95.45         89.11         3.50 o                         
  11  -1   7         58.32         55.86         2.37 o                         
  -8   0   7         21.74         20.78         1.37 o                         
  -7   0   7        323.64        342.16        20.10 o                         
  -6   0   7         18.39         20.28         1.46 o                         
  -5   0   7        230.07        223.17         4.90 o                         
  -4   0   7        422.99        396.88        12.81 o                         
  -3   0   7         14.11         15.99         1.55 o                         
  -2   0   7          0.73          1.34         1.55 o                         
  -1   0   7        182.03        222.72         6.06 o                         
   0   0   7        625.12        639.05         5.32 o                         
   1   0   7        557.82        553.55         6.86 o                         
   2   0   7        498.67        548.00         5.12 o                         
   3   0   7        939.95       1038.76        10.82 o                         
   4   0   7        480.27        497.33         5.16 o                         
   5   0   7          9.69         10.72         1.33 o                         
   6   0   7         44.70         46.84         2.31 o                         
   7   0   7         14.88         13.60         1.11 o                         
   8   0   7         19.65         20.79         1.22 o                         
   9   0   7          7.94          9.37         0.97 o                         
  10   0   7        202.34        167.81         9.91 o                         
  11   0   7        128.29        114.56         3.53 o                         
  -8   1   7         10.03         10.51         1.01 o                         
  -7   1   7          2.34          3.10         1.06 o                         
  -6   1   7          0.11          0.70         1.18 o                         
  -5   1   7          0.37          1.15         1.60 o                         
  -4   1   7        184.06        198.50         3.18 o                         
  -3   1   7        383.49        502.03         5.85 o                         
  -2   1   7         96.38        116.69         2.53 o                         
  -1   1   7         42.93         51.16         1.95 o                         
   0   1   7         74.35         72.21         1.68 o                         
   1   1   7        153.41        141.67         2.38 o                         
   2   1   7          2.20          3.75         1.01 o                         
   3   1   7         10.67         12.39         0.90 o                         
   4   1   7        182.03        182.86         2.30 o                         
   5   1   7        559.17        571.38         5.36 o                         
   6   1   7        244.20        208.49         4.06 o                         
   7   1   7       1607.67       1331.11        12.12 o                         
   8   1   7       1608.54       1481.21        16.88 o                         
   9   1   7         43.67         43.80         1.99 o                         
  10   1   7          9.31         10.22         0.90 o                         
  11   1   7         44.21         27.11         4.46 o                         
  -8   2   7         77.93         76.44         2.17 o                         
  -7   2   7          6.24          4.01         0.94 o                         
  -6   2   7          4.60          4.50         1.17 o                         
  -5   2   7        216.50        198.78         3.44 o                         
  -4   2   7        175.62        157.91         5.34 o                         
  -3   2   7         31.87         38.89         1.90 o                         
  -2   2   7         38.49         34.35         1.59 o                         
  -1   2   7        413.34        431.57         4.55 o                         
   0   2   7        535.74        583.06         5.26 o                         
   1   2   7        691.92        694.06         4.59 o                         
   2   2   7        256.65        246.62         3.01 o                         
   3   2   7        112.33        113.39         2.29 o                         
   4   2   7        232.08        223.95         2.72 o                         
   5   2   7          8.27          9.51         1.24 o                         
   6   2   7          3.80          6.31         1.36 o                         
   7   2   7         74.66         66.73         2.38 o                         
   8   2   7         59.45         62.98         1.69 o                         
   9   2   7         44.07         47.72         1.84 o                         
  10   2   7        282.31        296.39         4.31 o                         
  11   2   7        512.47        503.64         5.66 o                         
  -8   3   7          2.37          2.84         0.83 o                         
  -7   3   7         11.63         12.86         1.29 o                         
  -6   3   7         41.80         37.36         1.73 o                         
  -5   3   7          3.34          1.88         1.20 o                         
  -4   3   7       1027.18        891.24        19.42 o                         
  -3   3   7        180.27        189.42         3.82 o                         
  -2   3   7         70.91         77.70         1.99 o                         
  -1   3   7       1101.09       1077.38         6.22 o                         
   0   3   7         88.46         86.81         1.74 o                         
   1   3   7         13.10         11.60         0.97 o                         
   2   3   7         23.64         22.50         1.12 o                         
   3   3   7         83.83         73.41         1.60 o                         
   4   3   7       1028.12        976.96         5.59 o                         
   5   3   7       1650.74       1638.80        15.07 o                         
   6   3   7         87.39         96.16         2.91 o                         
   7   3   7         99.48        103.55         2.04 o                         
   8   3   7         96.65         89.42         2.31 o                         
   9   3   7         82.20         75.56         1.81 o                         
  10   3   7          1.87          3.04         0.91 o                         
  11   3   7          0.01          0.31         0.71 o                         
  -8   4   7        559.30        479.09        23.85 o                         
  -7   4   7        337.31        311.67         3.84 o                         
  -6   4   7        286.52        270.50         6.89 o                         
  -5   4   7        102.22        106.59         2.78 o                         
  -4   4   7          7.30          4.58         1.22 o                         
  -3   4   7         47.60         51.31         2.10 o                         
  -2   4   7         51.57         60.19         2.25 o                         
  -1   4   7         58.34         51.38         1.70 o                         
   0   4   7       1137.92       1180.73        11.78 o                         
   1   4   7       1404.41       1472.50        11.21 o                         
   2   4   7        384.38        367.38         3.48 o                         
   3   4   7          1.52          1.49         0.88 o                         
   4   4   7          0.15          1.46         0.93 o                         
   5   4   7         88.74         93.31         1.99 o                         
   6   4   7         21.50         22.50         2.24 o                         
   7   4   7          0.08          0.54         0.88 o                         
   8   4   7         85.38         87.59         2.46 o                         
   9   4   7         37.34         37.23         2.15 o                         
  10   4   7        160.42        172.71         3.42 o                         
  11   4   7        358.57        355.65         5.42 o                         
  -7   5   7          2.07          2.64         0.66 o                         
  -6   5   7         10.79         11.88         1.64 o                         
  -5   5   7          0.84          0.57         1.16 o                         
  -4   5   7          9.31          7.24         1.26 o                         
  -3   5   7        243.35        244.91         3.24 o                         
  -2   5   7         35.58         30.41         1.72 o                         
  -1   5   7         37.87         38.29         1.42 o                         
   0   5   7        585.74        580.81         5.25 o                         
   1   5   7        147.27        131.33         3.31 o                         
   2   5   7          0.11          1.54         1.23 o                         
   3   5   7        528.27        516.21         4.01 o                         
   4   5   7       1056.01        982.77         5.82 o                         
   5   5   7        126.48        103.23         2.38 o                         
   6   5   7        251.11        234.69         4.87 o                         
   7   5   7        510.04        435.42         5.14 o                         
   8   5   7        185.88        185.94         2.60 o                         
   9   5   7         32.00         35.30         1.85 o                         
  10   5   7          2.85          2.69         0.92 o                         
  -7   6   7         88.95         92.17         1.30 o                         
  -6   6   7         80.98         91.28         1.98 o                         
  -5   6   7        106.53        107.68         2.17 o                         
  -4   6   7          9.26          8.98         1.42 o                         
  -3   6   7          5.42          5.47         1.19 o                         
  -2   6   7        795.74        810.95        10.35 o                         
  -1   6   7          5.90         12.43         1.36 o                         
   0   6   7       1520.95       1449.80         8.08 o                         
   1   6   7         22.59         12.22         1.34 o                         
   2   6   7         15.55         18.60         1.91 o                         
   3   6   7        244.67        262.64         4.94 o                         
   4   6   7        125.19        119.14         3.05 o                         
   5   6   7         11.36         11.16         1.76 o                         
   6   6   7          6.87          8.32         1.19 o                         
   7   6   7        113.68        104.08         2.16 o                         
   8   6   7        568.14        613.46         4.70 o                         
   9   6   7        160.21        182.34         5.58 o                         
  10   6   7        197.78        181.29         5.18 o                         
  -7   7   7          1.46          2.14         0.54 o                         
  -6   7   7          0.26          0.78         0.68 o                         
  -5   7   7        460.26        455.20         6.03 o                         
  -4   7   7        185.16        201.25         4.07 o                         
  -3   7   7        496.99        512.30         4.53 o                         
  -2   7   7       2073.65       1935.18        33.00 o                         
  -1   7   7          9.07         11.51         1.60 o                         
   0   7   7          5.31          5.89         1.38 o                         
   1   7   7          1.87          1.49         1.16 o                         
   2   7   7        212.53        191.07         3.37 o                         
   3   7   7         68.70         66.56         2.27 o                         
   4   7   7        607.39        564.39         6.80 o                         
   5   7   7       1018.79        846.30         8.49 o                         
   6   7   7        635.37        564.44         8.08 o                         
   7   7   7          9.97         11.68         1.13 o                         
   8   7   7        160.66        167.33         2.99 o                         
   9   7   7          8.82          7.67         1.69 o                         
  10   7   7          0.27          0.55         0.48 o                         
  -6   8   7        208.23        214.19         3.95 o                         
  -5   8   7          4.33          3.48         0.89 o                         
  -4   8   7          0.93          0.26         1.11 o                         
  -3   8   7         58.69         56.31         1.95 o                         
  -2   8   7         11.86          8.36         1.17 o                         
  -1   8   7         12.62         16.73         1.44 o                         
   0   8   7        176.61        181.38         3.15 o                         
   1   8   7        332.90        305.19         5.26 o                         
   2   8   7         93.15         83.21         3.21 o                         
   3   8   7         45.25         43.66         1.52 o                         
   4   8   7         98.13         91.84         1.97 o                         
   5   8   7          2.59          3.20         1.04 o                         
   6   8   7          1.98          1.39         1.15 o                         
   7   8   7         48.32         48.72         1.56 o                         
   8   8   7         88.70         84.45         1.93 o                         
   9   8   7        172.51        185.22         4.31 o                         
  -6   9   7        373.95        386.80         8.07 o                         
  -5   9   7         10.13         13.74         0.98 o                         
  -4   9   7        119.70        113.48         2.25 o                         
  -3   9   7        494.37        511.60        10.17 o                         
  -2   9   7         46.82         47.42         1.94 o                         
  -1   9   7          5.63          3.96         1.35 o                         
   0   9   7          6.83          6.67         1.43 o                         
   1   9   7          5.81          5.16         1.17 o                         
   2   9   7        121.85        114.13         4.16 o                         
   3   9   7        458.21        428.65         5.22 o                         
   4   9   7         29.92         38.71         1.44 o                         
   5   9   7        135.64        146.36         2.83 o                         
   6   9   7        281.42        271.49         3.49 o                         
   7   9   7          9.55         10.52         1.06 o                         
   8   9   7         17.71         19.17         1.24 o                         
   9   9   7          0.99          2.10         1.63 o                         
  -5  10   7          0.04          0.11         0.42 o                         
  -4  10   7          0.38          0.40         0.58 o                         
  -3  10   7          0.32          1.28         0.92 o                         
  -2  10   7        210.67        226.72         3.13 o                         
  -1  10   7         75.75         79.78         2.61 o                         
   0  10   7         41.66         39.31         2.05 o                         
   1  10   7        394.50        383.02         5.70 o                         
   2  10   7        420.81        415.28         5.60 o                         
   3  10   7        169.54        185.82         3.10 o                         
   4  10   7         25.17         27.46         1.20 o                         
   5  10   7          0.09          0.12         0.83 o                         
   6  10   7         11.90         10.78         0.94 o                         
   7  10   7         58.93         63.89         1.65 o                         
   8  10   7         23.51         22.04         1.54 o                         
  -3  11   7        405.05        416.60        12.89 o                         
  -2  11   7        222.66        228.15         4.06 o                         
  -1  11   7          2.99          3.01         0.92 o                         
   0  11   7          1.75          1.07         0.81 o                         
   1  11   7          5.48          6.02         0.98 o                         
   2  11   7          9.93         11.68         1.10 o                         
   3  11   7        159.82        186.72         2.67 o                         
   4  11   7         29.90         37.06         1.99 o                         
   5  11   7          8.83          9.93         0.97 o                         
   6  11   7         19.94         18.42         0.93 o                         
   7  11   7          6.84          6.16         0.97 o                         
  -2  12   7         36.46         39.33         3.94 o                         
  -1  12   7         59.10         62.73         1.50 o                         
   0  12   7         94.33        109.01         1.77 o                         
   1  12   7        195.82        220.31         3.69 o                         
   2  12   7         22.70         27.31         1.10 o                         
   3  12   7         79.11         87.54         3.42 o                         
   4  12   7         27.46         28.82         1.11 o                         
   5  12   7         18.50         19.21         0.95 o                         
   6  12   7         33.76         15.18         1.63 o                         
   0  13   7          6.34          7.73         1.69 o                         
   1  13   7          2.93          2.37         1.63 o                         
   2  13   7          1.23          1.29         1.42 o                         
  -1  -8   8        463.64        275.24        47.38 o                         
   0  -8   8       1358.79        972.19        73.69 o                         
   1  -8   8         83.05         73.63         1.93 o                         
   2  -8   8          1.21         -0.14         0.74 o                         
   3  -8   8         77.69         87.84        11.35 o                         
   4  -8   8          1.29          1.69         0.80 o                         
   5  -8   8          3.80          4.41         1.02 o                         
  -3  -7   8          1.36          0.78         0.93 o                         
  -2  -7   8         19.71         15.52         1.50 o                         
  -1  -7   8          0.44         -0.08         1.10 o                         
   0  -7   8          0.03          0.25         0.93 o                         
   1  -7   8          1.99          1.30         0.52 o                         
   2  -7   8         33.09         29.03         3.48 o                         
   3  -7   8         47.05         45.69         1.54 o                         
   4  -7   8          1.03          2.16         1.10 o                         
   5  -7   8          8.61          5.33         1.16 o                         
   6  -7   8         73.75         77.37        11.05 o                         
   7  -7   8         22.72         23.66         1.42 o                         
  -4  -6   8          9.67         10.10         1.28 o                         
  -3  -6   8         14.48         14.17         1.00 o                         
  -2  -6   8         21.70         25.19         1.33 o                         
  -1  -6   8         25.94         20.20         1.90 o                         
   0  -6   8         14.56         15.85         2.95 o                         
   1  -6   8         81.18         77.49         2.41 o                         
   2  -6   8         59.92         57.83         2.17 o                         
   3  -6   8          0.04         -0.33         0.74 o                         
   4  -6   8         32.78         33.69         1.98 o                         
   5  -6   8         59.85         63.79         3.05 o                         
   6  -6   8         54.90         65.27         1.89 o                         
   7  -6   8         86.44        107.17         1.81 o                         
   8  -6   8         38.58         48.20         1.97 o                         
  -5  -5   8         25.82         25.38         0.97 o                         
  -4  -5   8         29.56         34.61         1.31 o                         
  -3  -5   8         28.62         29.09         1.40 o                         
  -2  -5   8          0.47          0.80         0.85 o                         
  -1  -5   8          3.20          1.99         0.98 o                         
   0  -5   8          2.95          2.90         1.51 o                         
   1  -5   8          0.05         -0.55         1.63 o                         
   2  -5   8          2.10          0.80         1.35 o                         
   3  -5   8        331.76        296.24        12.60 o                         
   4  -5   8        793.86        769.05        52.01 o                         
   5  -5   8        166.43        177.10         2.43 o                         
   6  -5   8         32.93         33.34         1.79 o                         
   7  -5   8         11.78         12.28         0.92 o                         
   8  -5   8          2.66          2.31         0.58 o                         
  -6  -4   8          3.62          1.17         0.36 o                         
  -5  -4   8         17.20         16.83         0.87 o                         
  -4  -4   8         93.97        104.41         1.99 o                         
  -3  -4   8        165.17        160.82         3.89 o                         
  -2  -4   8         82.68         81.99         2.22 o                         
  -1  -4   8        558.63        522.96         8.73 o                         
   0  -4   8        180.49        149.29         5.93 o                         
   1  -4   8          2.16          1.76         1.26 o                         
   2  -4   8        211.39        197.93        14.67 o                         
   3  -4   8         39.56         32.15         1.97 o                         
   4  -4   8          2.85          3.38         0.97 o                         
   5  -4   8         29.54         28.51         1.59 o                         
   6  -4   8          8.04          9.98         1.07 o                         
   7  -4   8         63.11         72.25         1.68 o                         
   8  -4   8          1.06          2.00         0.75 o                         
   9  -4   8        206.56        212.07         2.69 o                         
  -6  -3   8         29.55         30.52         1.51 o                         
  -5  -3   8        111.90        119.17         3.58 o                         
  -4  -3   8          0.21          0.43         1.10 o                         
  -3  -3   8          3.42          2.98         1.47 o                         
  -2  -3   8         63.88         63.82         2.06 o                         
  -1  -3   8         18.13         18.99         1.25 o                         
   0  -3   8         62.07         57.13         4.68 o                         
   1  -3   8         58.77         66.60         3.47 o                         
   2  -3   8         65.97         73.60         3.28 o                         
   3  -3   8        188.95        213.98         4.89 o                         
   4  -3   8         59.62         48.51         3.26 o                         
   5  -3   8        137.71        139.39         3.05 o                         
   6  -3   8         87.81         88.99         1.91 o                         
   7  -3   8          9.89          7.71         1.41 o                         
   8  -3   8          0.69         -0.22         1.09 o                         
   9  -3   8         12.86         13.43         0.87 o                         
  -7  -2   8          0.04         -0.23         0.58 o                         
  -6  -2   8         11.01         11.10         0.79 o                         
  -5  -2   8          9.05          9.26         1.05 o                         
  -4  -2   8        271.74        278.09         4.57 o                         
  -3  -2   8       1240.60       1286.73         9.57 o                         
  -2  -2   8       1244.90       1310.25        28.53 o                         
  -1  -2   8        622.66        657.03        11.94 o                         
   0  -2   8        337.51        371.63         6.98 o                         
   1  -2   8        305.34        347.62        15.37 o                         
   2  -2   8         28.37         28.41         2.48 o                         
   3  -2   8         76.59         85.07         3.00 o                         
   4  -2   8         48.47         48.24         2.92 o                         
   5  -2   8        266.71        257.80         3.36 o                         
   6  -2   8         90.47         90.49         1.66 o                         
   7  -2   8          2.32          3.78         0.89 o                         
   8  -2   8        291.33        282.78         3.42 o                         
   9  -2   8         30.63         31.10         1.56 o                         
  10  -2   8        107.26         97.12         4.03 o                         
  -7  -1   8         21.85         20.80         1.25 o                         
  -6  -1   8         16.12         13.11         0.80 o                         
  -5  -1   8         45.98         47.41         1.83 o                         
  -4  -1   8          0.04         -0.48         1.11 o                         
  -3  -1   8         39.72         41.27         1.96 o                         
  -2  -1   8          2.59          2.83         1.86 o                         
  -1  -1   8         25.48         28.45         1.91 o                         
   0  -1   8        125.17        129.62         3.22 o                         
   1  -1   8        202.34        228.80         4.25 o                         
   2  -1   8       1988.09       2112.75        50.13 o                         
   3  -1   8        798.65        853.38         7.44 o                         
   4  -1   8        171.18        198.07         4.23 o                         
   5  -1   8       1128.61       1112.63        19.05 o                         
   6  -1   8         73.73         69.00         1.81 o                         
   7  -1   8          0.65          1.35         1.06 o                         
   8  -1   8          9.95          9.03         0.95 o                         
   9  -1   8         94.59        102.57         1.70 o                         
  10  -1   8          1.28          0.84         0.54 o                         
  -7   0   8          0.36          0.04         0.68 o                         
  -6   0   8          5.37          4.59         0.98 o                         
  -5   0   8         19.68         22.43         1.34 o                         
  -4   0   8        243.45        222.00         4.57 o                         
  -3   0   8        116.19        100.15         3.25 o                         
  -2   0   8        290.04        345.09         6.12 o                         
  -1   0   8        343.99        384.62         4.49 o                         
   0   0   8        246.14        269.08         3.97 o                         
   1   0   8         18.36         17.62         1.36 o                         
   2   0   8         52.92         61.99         2.10 o                         
   3   0   8         64.56         72.96         2.16 o                         
   4   0   8        254.16        268.89         7.47 o                         
   5   0   8         14.40         16.58         1.78 o                         
   6   0   8         25.90         28.04         1.71 o                         
   7   0   8        158.81        135.96         2.13 o                         
   8   0   8        104.25        102.67         2.02 o                         
   9   0   8         57.05         60.36         1.44 o                         
  10   0   8          8.88          8.77         0.64 o                         
  -7   1   8         79.05         72.77         1.81 o                         
  -6   1   8        307.61        309.09         4.99 o                         
  -5   1   8         73.54         76.60         2.26 o                         
  -4   1   8         85.12         84.47         2.26 o                         
  -3   1   8          5.83          6.22         1.10 o                         
  -2   1   8         14.69         20.08         1.67 o                         
  -1   1   8         17.42         15.98         1.46 o                         
   0   1   8         10.75         12.25         1.48 o                         
   1   1   8          1.77          2.96         1.87 o                         
   2   1   8        149.24        189.05         3.23 o                         
   3   1   8        432.72        429.69         4.30 o                         
   4   1   8       1952.30       1949.36        19.84 o                         
   5   1   8        323.33        345.95         5.10 o                         
   6   1   8         20.09         18.67         1.85 o                         
   7   1   8         45.63         41.54         1.39 o                         
   8   1   8         29.86         29.56         1.33 o                         
   9   1   8         47.61         48.69         1.70 o                         
  10   1   8        290.58        297.06         3.46 o                         
  -7   2   8         34.37         33.51         1.69 o                         
  -6   2   8        159.48        158.28         4.77 o                         
  -5   2   8        253.53        238.31         3.50 o                         
  -4   2   8        475.42        461.48         5.18 o                         
  -3   2   8        771.75        757.29        19.77 o                         
  -2   2   8        731.84        761.37         6.41 o                         
  -1   2   8        206.33        222.40         3.21 o                         
   0   2   8        134.89        149.56         3.20 o                         
   1   2   8        235.21        235.42         3.45 o                         
   2   2   8         11.23         11.25         1.19 o                         
   3   2   8         38.48         38.20         1.57 o                         
   4   2   8        154.75        160.46         2.56 o                         
   5   2   8         21.91         25.97         1.63 o                         
   6   2   8       1257.72       1239.51        15.46 o                         
   7   2   8       1471.23       1309.85        26.84 o                         
   8   2   8         51.79         62.53         2.24 o                         
   9   2   8         97.67        105.35         2.37 o                         
  10   2   8        121.94        119.43         3.31 o                         
  11   2   8          1.59          1.24         0.88 o                         
  -7   3   8          0.23          0.36         1.00 o                         
  -6   3   8          2.83          2.36         0.98 o                         
  -5   3   8         94.82         81.54         2.83 o                         
  -4   3   8         48.50         43.95         1.87 o                         
  -3   3   8         19.51         16.18         1.16 o                         
  -2   3   8          2.74          4.25         1.29 o                         
  -1   3   8        141.04        139.68         2.57 o                         
   0   3   8        247.51        244.89         3.26 o                         
   1   3   8       1418.75       1419.90         9.52 o                         
   2   3   8        858.89        855.76        10.79 o                         
   3   3   8          2.96          5.57         0.98 o                         
   4   3   8        701.15        716.84         6.34 o                         
   5   3   8        191.04        182.55         3.87 o                         
   6   3   8          1.77          0.74         2.20 o                         
   7   3   8         12.82         13.40         1.35 o                         
   8   3   8        154.85        153.47         2.63 o                         
   9   3   8          6.37          8.05         1.15 o                         
  10   3   8          4.63          6.63         0.99 o                         
  11   3   8        128.75        115.26         4.73 o                         
  -7   4   8         23.88         21.58         1.14 o                         
  -6   4   8         38.89         38.95         1.62 o                         
  -5   4   8         10.73         14.87         1.18 o                         
  -4   4   8          4.11          2.01         1.17 o                         
  -3   4   8        942.59        895.15        22.64 o                         
  -2   4   8       1414.39       1543.67        11.42 o                         
  -1   4   8         71.46         84.61         2.36 o                         
   0   4   8        207.10        210.27         2.80 o                         
   1   4   8          0.13          0.70         1.14 o                         
   2   4   8         73.84         79.93         2.00 o                         
   3   4   8         85.90         93.98         2.00 o                         
   4   4   8         77.36        107.83         2.40 o                         
   5   4   8         72.78         62.23         2.15 o                         
   6   4   8       2828.05       2702.46        32.41 o                         
   7   4   8         14.41         21.03         1.72 o                         
   8   4   8       1158.07       1163.38        12.28 o                         
   9   4   8         27.18         29.83         2.93 o                         
  10   4   8         34.29         34.46         1.49 o                         
  11   4   8          0.71         -0.14         1.02 o                         
  -7   5   8          2.30          2.17         0.65 o                         
  -6   5   8         52.31         45.15         1.42 o                         
  -5   5   8          0.40          0.11         1.10 o                         
  -4   5   8          5.69          5.19         1.34 o                         
  -3   5   8         25.80         23.58         1.56 o                         
  -2   5   8        247.66        261.26         6.03 o                         
  -1   5   8        808.83        827.00        10.07 o                         
   0   5   8       1979.06       1974.99        11.31 o                         
   1   5   8       1542.02       1446.74        12.60 o                         
   2   5   8       1112.78       1079.81         7.34 o                         
   3   5   8       1836.26       1836.86        10.59 o                         
   4   5   8        452.94        408.26         4.12 o                         
   5   5   8         25.33         18.25         2.14 o                         
   6   5   8          1.31          0.90         0.97 o                         
   7   5   8         16.98         14.24         1.19 o                         
   8   5   8         70.71         71.05         1.80 o                         
   9   5   8          8.96          9.53         1.24 o                         
  10   5   8          0.44          1.45         0.98 o                         
  -6   6   8        524.35        513.05         7.81 o                         
  -5   6   8        197.77        187.92         2.75 o                         
  -4   6   8          1.11          0.64         1.08 o                         
  -3   6   8        272.62        297.22         4.76 o                         
  -2   6   8         69.59         66.79         1.85 o                         
  -1   6   8        510.28        493.79         5.64 o                         
   0   6   8        103.04         97.05         3.62 o                         
   1   6   8         16.93         13.50         1.34 o                         
   2   6   8         20.98         26.30         1.67 o                         
   3   6   8        155.03        150.09         3.16 o                         
   4   6   8        388.62        360.45         6.29 o                         
   5   6   8        133.01        146.96         2.00 o                         
   6   6   8        108.43        100.65         2.22 o                         
   7   6   8        304.79        292.35         3.61 o                         
   8   6   8        133.28        141.03         2.87 o                         
   9   6   8         20.92         22.04         1.47 o                         
  10   6   8         23.36         14.49         1.76 o                         
  -6   7   8        103.63        106.93         2.82 o                         
  -5   7   8         28.10         26.88         1.03 o                         
  -4   7   8         12.63         11.69         1.18 o                         
  -3   7   8         83.60         79.73         2.11 o                         
  -2   7   8         79.48         72.70         1.88 o                         
  -1   7   8        608.71        532.61         5.92 o                         
   0   7   8        201.90        206.50         6.08 o                         
   1   7   8        980.91        975.45         9.20 o                         
   2   7   8        503.86        453.33         5.81 o                         
   3   7   8        302.34        288.89         4.29 o                         
   4   7   8        118.95        105.35         1.93 o                         
   5   7   8         13.63         13.14         1.36 o                         
   6   7   8          3.23          3.86         2.08 o                         
   7   7   8         23.21         18.55         1.70 o                         
   8   7   8         27.03         28.53         1.54 o                         
   9   7   8         36.26         36.10         2.18 o                         
  10   7   8         58.27         18.91         1.17 o                         
  -6   8   8        112.74         50.89        16.24 o                         
  -5   8   8        279.29        274.62         3.89 o                         
  -4   8   8        341.85        308.55         3.70 o                         
  -3   8   8        267.54        268.62         4.84 o                         
  -2   8   8        131.46        125.28         3.58 o                         
  -1   8   8        181.62        168.10         3.42 o                         
   0   8   8         20.59         18.24         1.38 o                         
   1   8   8        100.41         90.96         1.66 o                         
   2   8   8         28.25         26.44         1.22 o                         
   3   8   8        110.48        100.31         1.83 o                         
   4   8   8       1149.74       1031.03         8.16 o                         
   5   8   8        379.83        341.47         4.76 o                         
   6   8   8        246.39        262.99         4.05 o                         
   7   8   8        418.32        421.79         8.62 o                         
   8   8   8        175.92        183.27         2.85 o                         
   9   8   8         32.10         31.90         2.78 o                         
  -5   9   8         11.03          9.74         0.74 o                         
  -4   9   8         23.61         24.15         1.58 o                         
  -3   9   8        161.15        167.62         3.61 o                         
  -2   9   8        329.49        337.76         9.07 o                         
  -1   9   8        517.29        505.28         9.76 o                         
   0   9   8        320.83        317.16         4.23 o                         
   1   9   8         49.51         47.83         1.76 o                         
   2   9   8        108.76        100.97         2.36 o                         
   3   9   8         89.93         96.98         1.99 o                         
   4   9   8          1.06          2.80         1.01 o                         
   5   9   8         15.28         15.34         1.33 o                         
   6   9   8          2.07          2.04         0.98 o                         
   7   9   8         84.88         84.12         2.18 o                         
   8   9   8          7.20          7.98         0.97 o                         
   9   9   8         18.82         16.74         2.10 o                         
  -4  10   8         20.03         27.72         1.30 o                         
  -3  10   8          0.24          0.69         0.81 o                         
  -2  10   8          1.82          1.86         1.02 o                         
  -1  10   8          4.58          5.79         1.37 o                         
   0  10   8         13.00         13.30         1.28 o                         
   1  10   8         25.94         21.37         1.48 o                         
   2  10   8        134.77        137.21         2.33 o                         
   3  10   8          1.59          3.66         0.88 o                         
   4  10   8         30.78         46.23         1.37 o                         
   5  10   8        119.33        123.86         3.00 o                         
   6  10   8         78.22         73.26         1.74 o                         
   7  10   8         57.91         57.72         1.53 o                         
   8  10   8         14.10         12.36         1.91 o                         
  -3  11   8        239.64        252.74         5.73 o                         
  -2  11   8        151.13        171.80         2.46 o                         
  -1  11   8        262.79        289.73         5.42 o                         
   0  11   8        889.26        995.35        16.00 o                         
   1  11   8        180.49        211.44         2.32 o                         
   2  11   8        144.25        164.26         2.63 o                         
   3  11   8        129.57        139.27         2.04 o                         
   4  11   8          1.09          0.99         0.79 o                         
   5  11   8          0.04          0.56         0.74 o                         
   6  11   8          0.09          0.11         0.61 o                         
   7  11   8         24.93         21.30         1.13 o                         
  -1  12   8         11.13         13.96         0.85 o                         
   0  12   8         19.08         21.50         0.93 o                         
   1  12   8        110.47        136.53         3.47 o                         
   2  12   8         45.04         46.40         2.77 o                         
   3  12   8        208.68        241.16         2.89 o                         
   4  12   8        183.26        197.07         4.55 o                         
   5  12   8        249.10        248.30        15.86 o                         
   1  -8   9          7.50          3.86         0.81 o                         
   2  -8   9          1.52          2.18         0.58 o                         
  -2  -7   9          0.41          0.07         0.34 o                         
  -1  -7   9         18.91         17.02         0.99 o                         
   0  -7   9         10.31          5.65         0.56 o                         
   1  -7   9         15.57         13.34         0.75 o                         
   2  -7   9         28.59         24.50         1.93 o                         
   3  -7   9          8.40          5.86         0.99 o                         
   4  -7   9          0.01         -0.08         0.86 o                         
   5  -7   9         27.31         31.52         1.83 o                         
  -3  -6   9         13.05         13.45         0.93 o                         
  -2  -6   9         26.32         25.93         1.43 o                         
  -1  -6   9          3.48          3.65         0.99 o                         
   0  -6   9         72.52         82.03         3.93 o                         
   1  -6   9        175.95        181.93         3.74 o                         
   2  -6   9        159.94        166.25         3.01 o                         
   3  -6   9        117.38        130.90         4.19 o                         
   4  -6   9        108.10        125.90         4.49 o                         
   5  -6   9         67.04         76.33         3.45 o                         
   6  -6   9          7.70          9.39         0.76 o                         
  -4  -5   9          2.01          3.01         0.62 o                         
  -3  -5   9         29.17         28.64         1.18 o                         
  -2  -5   9        195.09        175.34         3.66 o                         
  -1  -5   9         54.34         56.57         2.00 o                         
   0  -5   9          4.98          7.57         1.14 o                         
   1  -5   9          4.97          4.29         1.48 o                         
   2  -5   9          1.53          0.28         1.29 o                         
   3  -5   9          7.01          5.83         0.79 o                         
   4  -5   9          5.25          5.45         0.75 o                         
   5  -5   9         20.03         22.03         1.13 o                         
   6  -5   9         12.96         15.46         0.96 o                         
   7  -5   9         46.66         52.31         1.59 o                         
   8  -5   9         12.18          9.46         0.59 o                         
  -5  -4   9          7.40          7.74         1.10 o                         
  -4  -4   9         28.44         30.44         0.97 o                         
  -3  -4   9         29.54         27.65         1.04 o                         
  -2  -4   9          3.00          2.27         1.07 o                         
  -1  -4   9          0.78          0.72         0.94 o                         
   0  -4   9         66.16         66.64         2.38 o                         
   1  -4   9         87.21         86.89         2.76 o                         
   2  -4   9        253.65        237.33         5.99 o                         
   3  -4   9         61.65         58.03         1.92 o                         
   4  -4   9         29.45         28.71         2.07 o                         
   5  -4   9        300.62        340.50         5.10 o                         
   6  -4   9         30.66         34.11         1.61 o                         
   7  -4   9          0.10          0.39         0.77 o                         
   8  -4   9          0.26          0.06         0.67 o                         
  -5  -3   9         27.10         28.02         0.90 o                         
  -4  -3   9         51.88         52.76         1.44 o                         
  -3  -3   9          0.87          1.05         0.95 o                         
  -2  -3   9          7.72          6.10         1.21 o                         
  -1  -3   9          0.48          0.68         0.89 o                         
   0  -3   9         23.17         25.41         1.35 o                         
   1  -3   9          9.66          7.51         1.20 o                         
   2  -3   9        116.39         96.21         2.32 o                         
   3  -3   9         66.09         62.94         2.19 o                         
   4  -3   9        101.70         94.35         2.76 o                         
   5  -3   9        332.02        346.86         5.91 o                         
   6  -3   9        855.45        865.77         5.67 o                         
   7  -3   9         90.10        100.41         2.08 o                         
   8  -3   9         67.13         80.27         2.12 o                         
   9  -3   9         67.90         77.16         1.75 o                         
  -6  -2   9          4.83          4.39         0.68 o                         
  -5  -2   9         44.32         47.39         1.87 o                         
  -4  -2   9        156.13        157.24         4.59 o                         
  -3  -2   9         24.22         25.25         1.48 o                         
  -2  -2   9         43.86         44.11         2.06 o                         
  -1  -2   9         91.81         89.69         2.12 o                         
   0  -2   9        138.38        128.33         3.78 o                         
   1  -2   9        449.02        405.87        12.67 o                         
   2  -2   9        163.56        166.95         9.02 o                         
   3  -2   9        223.98        214.26         7.37 o                         
   4  -2   9        457.29        435.40        13.56 o                         
   5  -2   9         13.17         15.36         1.04 o                         
   6  -2   9         10.10         10.52         0.90 o                         
   7  -2   9          5.19          6.14         0.86 o                         
   8  -2   9          6.62          8.16         0.76 o                         
   9  -2   9         11.60         12.46         0.92 o                         
  -6  -1   9          5.69          6.54         0.78 o                         
  -5  -1   9         19.73         19.67         1.25 o                         
  -4  -1   9         13.62         16.81         1.05 o                         
  -3  -1   9         37.86         44.94         1.78 o                         
  -2  -1   9        104.41         98.39         2.75 o                         
  -1  -1   9          0.23          0.37         1.17 o                         
   0  -1   9         28.41         31.68         2.22 o                         
   1  -1   9         57.64         60.29         2.95 o                         
   3  -1   9          0.83          1.03         1.78 o                         
   4  -1   9        239.15        233.43         7.68 o                         
   5  -1   9        161.42        147.52         2.55 o                         
   6  -1   9        218.12        226.98         2.90 o                         
   7  -1   9       1504.51       1450.84        16.04 o                         
   8  -1   9        631.64        667.73         7.28 o                         
   9  -1   9         38.21         42.06         1.14 o                         
  10  -1   9         46.54         51.91         7.05 o                         
  -6   0   9          1.91          1.91         0.60 o                         
  -5   0   9         73.36         75.26         1.84 o                         
  -4   0   9        122.71        112.78         3.97 o                         
  -3   0   9         40.49         37.73         1.40 o                         
  -2   0   9         40.60         41.19         1.39 o                         
  -1   0   9        334.74        343.56        11.04 o                         
   0   0   9        299.91        334.35         4.59 o                         
   1   0   9        225.50        229.28         4.47 o                         
   2   0   9        438.72        442.70        14.94 o                         
   3   0   9         21.62         24.39         1.72 o                         
   4   0   9         66.88         74.06         2.49 o                         
   5   0   9         49.22         48.88         1.71 o                         
   6   0   9         40.33         43.28         1.45 o                         
   7   0   9         39.83         39.25         1.44 o                         
   8   0   9        112.62        117.07         2.25 o                         
   9   0   9         14.81         16.66         1.04 o                         
  10   0   9        214.10        231.44         6.20 o                         
  -6   1   9         37.46         37.69         1.72 o                         
  -5   1   9          0.62          0.02         0.96 o                         
  -4   1   9        657.23        638.93        13.40 o                         
  -3   1   9          8.54          9.34         1.44 o                         
  -2   1   9          8.89         10.72         1.36 o                         
  -1   1   9        699.56        727.54        13.49 o                         
   0   1   9         28.73         31.21         2.35 o                         
   1   1   9          3.45          4.63         1.34 o                         
   2   1   9          7.75          6.99         1.51 o                         
   3   1   9        345.32        357.71         4.82 o                         
   4   1   9        692.84        735.61         7.70 o                         
   5   1   9        810.16        850.25        22.12 o                         
   6   1   9         59.41         63.90         1.51 o                         
   7   1   9         52.85         57.87         1.84 o                         
   8   1   9        145.32        136.40         3.56 o                         
   9   1   9         43.71         44.56         2.81 o                         
  10   1   9         15.58         15.68         0.98 o                         
  -6   2   9        273.29        268.62         4.09 o                         
  -5   2   9         25.69         29.31         1.46 o                         
  -4   2   9         23.64         20.60         1.49 o                         
  -3   2   9          1.19          0.90         1.64 o                         
  -2   2   9        105.49        113.09         5.36 o                         
  -1   2   9          0.76          2.07         1.39 o                         
   0   2   9        570.94        596.58         5.93 o                         
   1   2   9       1070.18       1181.62        13.30 o                         
   2   2   9        104.90         98.29         3.72 o                         
   3   2   9         30.65         31.01         1.85 o                         
   4   2   9          0.70          1.12         1.12 o                         
   5   2   9         93.33        102.11         3.36 o                         
   6   2   9          2.39          1.78         0.93 o                         
   7   2   9         26.00         26.11         1.35 o                         
   8   2   9         65.42         71.46         2.09 o                         
   9   2   9         98.23        103.96         2.86 o                         
  10   2   9         42.78         48.01         1.72 o                         
  -6   3   9          3.98          3.67         0.76 o                         
  -5   3   9          0.50          1.67         1.14 o                         
  -4   3   9          1.85          1.98         1.07 o                         
  -3   3   9         93.37         81.17         3.06 o                         
  -2   3   9         18.59         16.28         1.35 o                         
  -1   3   9         57.70         65.14         2.10 o                         
   0   3   9        495.31        489.21         4.75 o                         
   1   3   9         14.43         18.21         1.76 o                         
   2   3   9          5.78          4.76         1.49 o                         
   3   3   9        233.02        228.26         3.39 o                         
   4   3   9       1500.96       1513.99        12.15 o                         
   5   3   9         84.29         83.41         3.13 o                         
   6   3   9        165.82        156.29         3.72 o                         
   7   3   9        933.48        844.76        13.79 o                         
   8   3   9         74.33         81.36         1.98 o                         
   9   3   9         10.55         12.28         1.10 o                         
  10   3   9         32.17         30.10         1.53 o                         
  -6   4   9         63.52         66.76         2.11 o                         
  -5   4   9         74.73         70.11         1.82 o                         
  -4   4   9          2.69          2.68         1.16 o                         
  -3   4   9         27.37         25.82         1.56 o                         
  -2   4   9        529.76        528.20         4.57 o                         
  -1   4   9         58.47         61.47         1.94 o                         
   0   4   9       1091.02       1100.06         7.69 o                         
   1   4   9         79.32         75.55         2.09 o                         
   2   4   9        206.34        213.49         3.28 o                         
   3   4   9        113.05        116.89         2.63 o                         
   4   4   9        220.07        225.17         3.29 o                         
   5   4   9         31.61         28.99         1.15 o                         
   6   4   9          0.03          0.56         1.12 o                         
   7   4   9         82.55         79.29         2.16 o                         
   8   4   9        655.16        686.52         8.43 o                         
   9   4   9        202.63        227.41         2.85 o                         
  10   4   9        214.20        204.46         3.48 o                         
  -6   5   9          2.05          1.08         0.70 o                         
  -5   5   9        229.30        242.06         2.95 o                         
  -4   5   9        250.25        247.76         3.78 o                         
  -3   5   9        232.47        218.04         7.31 o                         
  -2   5   9       1245.60       1148.45        11.95 o                         
  -1   5   9         52.25         46.57         1.36 o                         
   0   5   9         65.95         59.51         2.48 o                         
   1   5   9         24.70         25.78         1.65 o                         
   2   5   9         85.51         77.17         2.24 o                         
   3   5   9        127.24        125.50         2.74 o                         
   4   5   9        791.99        746.30         7.42 o                         
   5   5   9       1153.31        943.52        10.74 o                         
   6   5   9        520.64        446.65         8.56 o                         
   7   5   9          3.90          3.34         0.95 o                         
   8   5   9         36.57         41.12         1.66 o                         
   9   5   9          0.34         -0.19         0.95 o                         
  10   5   9          0.53         -0.24         0.85 o                         
  -6   6   9        284.95        253.09        31.69 o                         
  -5   6   9          3.19          3.58         0.84 o                         
  -4   6   9          9.92          9.50         1.15 o                         
  -3   6   9         14.25         13.81         1.33 o                         
  -2   6   9          0.15         -0.12         1.07 o                         
  -1   6   9        101.20        102.78         3.15 o                         
   0   6   9        229.06        228.56         5.86 o                         
   1   6   9        285.12        251.96         3.31 o                         
   2   6   9         83.36         82.97         2.34 o                         
   3   6   9          1.08          1.56         1.04 o                         
   4   6   9        124.16        110.97         2.15 o                         
   5   6   9         11.79         12.57         1.13 o                         
   6   6   9         30.70         31.20         1.41 o                         
   7   6   9         18.84         19.75         1.20 o                         
   8   6   9         55.24         48.29         1.57 o                         
   9   6   9        453.31        467.74         9.89 o                         
  10   6   9        335.43        304.15        16.34 o                         
  -5   7   9          5.62          6.27         0.66 o                         
  -4   7   9        123.43        109.54         1.88 o                         
  -3   7   9        505.51        472.17         7.70 o                         
  -2   7   9          8.73         11.27         1.13 o                         
  -1   7   9          0.46          0.95         0.96 o                         
   0   7   9         69.08         59.43         1.73 o                         
   1   7   9         40.77         39.00         1.60 o                         
   2   7   9        328.67        292.95         3.97 o                         
   3   7   9        309.16        262.76         3.28 o                         
   4   7   9        234.02        261.28         3.51 o                         
   5   7   9        255.66        302.68         3.24 o                         
   6   7   9        178.99        156.91         2.80 o                         
   7   7   9          4.54          2.54         1.03 o                         
   8   7   9         14.11         13.01         1.20 o                         
   9   7   9          0.36          0.64         1.02 o                         
  -5   8   9          3.34          2.20         0.81 o                         
  -4   8   9          1.58          1.90         0.76 o                         
  -3   8   9         38.57         35.99         1.37 o                         
  -2   8   9        124.87        130.63         2.42 o                         
  -1   8   9        129.67        137.26         2.30 o                         
   0   8   9          6.40          4.84         0.86 o                         
   1   8   9        719.02        624.18         4.05 o                         
   2   8   9        254.69        226.17         2.90 o                         
   3   8   9         69.30         59.86         1.59 o                         
   4   8   9         70.45         72.20         2.12 o                         
   5   8   9          6.70          5.44         1.31 o                         
   6   8   9         26.53         22.97         2.28 o                         
   7   8   9        113.04        106.37         4.28 o                         
   8   8   9         27.12         29.12         1.52 o                         
   9   8   9         48.09         35.53         1.87 o                         
  -4   9   9        124.57        124.10         1.89 o                         
  -3   9   9        494.17        464.26        11.75 o                         
  -2   9   9        128.11        143.89         4.10 o                         
  -1   9   9         26.00         26.51         1.61 o                         
   0   9   9          0.33         -0.13         1.10 o                         
   1   9   9         29.02         28.23         1.68 o                         
   2   9   9         30.46         29.88         1.42 o                         
   3   9   9        262.61        283.50         3.08 o                         
   4   9   9         38.98         40.32         1.51 o                         
   5   9   9        119.78        117.69         2.30 o                         
   6   9   9         31.75         32.44         1.37 o                         
   7   9   9         41.62         37.97         1.90 o                         
   8   9   9         20.16         21.27         1.66 o                         
  -3  10   9         26.69         32.06         1.32 o                         
  -2  10   9         17.41         21.03         1.41 o                         
  -1  10   9         87.02         97.29         2.60 o                         
   0  10   9         80.77         91.94         2.19 o                         
   1  10   9        201.67        211.10         3.71 o                         
   2  10   9         89.80         93.57         2.05 o                         
   3  10   9         21.91         27.31         1.27 o                         
   4  10   9         11.97         12.58         0.99 o                         
   5  10   9          0.07         -0.30         0.88 o                         
   6  10   9        182.69        193.35         3.77 o                         
   7  10   9         31.34         37.30         1.63 o                         
  -2  11   9         23.94         22.35         1.19 o                         
  -1  11   9          4.61          5.91         0.91 o                         
   0  11   9          2.34          2.47         0.82 o                         
   1  11   9         46.37         50.81         1.20 o                         
   2  11   9         54.73         49.36         1.28 o                         
   3  11   9         16.58         12.44         0.90 o                         
   4  11   9         82.53         89.11         2.00 o                         
   5  11   9          1.59          0.73         0.70 o                         
   6  11   9         79.01         79.29         1.44 o                         
   0  12   9        350.20        405.38         4.56 o                         
   1  12   9        161.82        177.21         2.84 o                         
   2  12   9          0.40          1.00         0.63 o                         
   3  12   9          2.81          1.82         0.50 o                         
   4  12   9          7.20          7.61         0.61 o                         
   5  12   9          0.19          0.00         0.54 o                         
   1  -7  10          0.53          0.29         0.28 o                         
   2  -7  10          1.64          1.26         0.36 o                         
   3  -7  10         93.11         63.63         1.58 o                         
  -1  -6  10        151.85        161.60         2.75 o                         
   0  -6  10         32.20         24.38         3.62 o                         
   1  -6  10          8.11          9.30         0.74 o                         
   2  -6  10         83.54         79.86         2.37 o                         
   3  -6  10          1.22          0.81         0.74 o                         
   4  -6  10          0.19          0.47         0.43 o                         
   5  -6  10         22.03         26.13         5.52 o                         
  -3  -5  10          7.50          4.84         0.65 o                         
  -2  -5  10          1.50          0.42         0.82 o                         
  -1  -5  10          4.20          3.47         0.71 o                         
   0  -5  10         14.35         14.17         1.34 o                         
   1  -5  10         60.50         32.52        17.05 o                         
   2  -5  10         56.16         60.94         2.54 o                         
   3  -5  10         87.88         90.82         4.45 o                         
   4  -5  10          0.90          1.80         0.58 o                         
   5  -5  10         73.54         84.37         3.75 o                         
   6  -5  10         35.02         33.36         2.10 o                         
   7  -5  10          0.02          0.68         0.95 o                         
  -3  -4  10        427.85        452.81         5.68 o                         
  -2  -4  10        567.38        598.58         8.06 o                         
  -1  -4  10        108.65        115.33         3.76 o                         
   0  -4  10        115.92        121.35         2.71 o                         
   1  -4  10        137.46        135.93         2.52 o                         
   2  -4  10          0.50          0.01         0.51 o                         
   3  -4  10         34.63         31.26         1.02 o                         
   4  -4  10         33.93         34.07         1.20 o                         
   5  -4  10         96.80        103.09         1.94 o                         
   6  -4  10         68.18         81.90         2.08 o                         
   7  -4  10         32.04         36.78         1.05 o                         
   8  -4  10        115.32        103.50         5.02 o                         
  -4  -3  10         16.09         18.02         0.81 o                         
  -3  -3  10         19.91         21.67         1.85 o                         
  -2  -3  10          0.05         -0.41         0.79 o                         
  -1  -3  10         10.95         10.20         1.20 o                         
   0  -3  10         26.35         26.62         1.23 o                         
   1  -3  10         77.29         74.08         1.98 o                         
   2  -3  10        433.61        394.33         4.48 o                         
   3  -3  10        387.03        410.56         5.17 o                         
   4  -3  10         89.65         91.46         2.26 o                         
   5  -3  10        232.86        256.57         3.10 o                         
   6  -3  10         90.90        109.62         2.07 o                         
   7  -3  10          0.06          0.30         0.74 o                         
   8  -3  10         41.96         44.18         1.61 o                         
  -5  -2  10          5.22          1.97         1.09 o                         
  -4  -2  10        114.33        135.67         1.97 o                         
  -3  -2  10         64.05         64.35         1.47 o                         
  -2  -2  10        150.16        167.11         3.62 o                         
  -1  -2  10        266.40        275.08         6.01 o                         
   0  -2  10         30.10         28.98         1.25 o                         
   1  -2  10         20.43         22.67         1.30 o                         
   2  -2  10          0.00         -0.15         1.08 o                         
   3  -2  10          6.43          6.21         0.84 o                         
   4  -2  10         78.90         75.26         3.69 o                         
   5  -2  10         15.62         18.20         0.99 o                         
   6  -2  10          4.26          3.75         0.73 o                         
   7  -2  10         33.86         34.83         1.21 o                         
   8  -2  10         58.85         65.38         1.51 o                         
   9  -2  10         17.12         17.52         1.19 o                         
  -5  -1  10         10.72          9.83         0.83 o                         
  -4  -1  10         55.04         62.54         1.58 o                         
  -3  -1  10          9.16          9.72         1.07 o                         
  -2  -1  10          7.37          7.53         1.20 o                         
  -1  -1  10          2.35          1.83         1.06 o                         
   0  -1  10         48.30         45.15         1.49 o                         
   1  -1  10         33.07         29.84         1.33 o                         
   2  -1  10         25.53         23.96         1.35 o                         
   3  -1  10        245.64        224.54         3.42 o                         
   4  -1  10        694.67        674.35         7.36 o                         
   5  -1  10        134.02        127.03         2.20 o                         
   6  -1  10          0.09          0.22         0.84 o                         
   7  -1  10         18.63         21.54         1.15 o                         
   8  -1  10         38.60         44.84         1.41 o                         
   9  -1  10         85.11         85.80         2.38 o                         
  -5   0  10        235.83        247.67         5.01 o                         
  -4   0  10        208.61        225.66         3.10 o                         
  -3   0  10        317.05        289.77         8.96 o                         
  -2   0  10        489.23        483.45         7.81 o                         
  -1   0  10         67.16         65.51         1.90 o                         
   0   0  10         89.56         82.93         2.41 o                         
   1   0  10         96.23         85.85         1.92 o                         
   2   0  10          8.64          7.04         0.94 o                         
   3   0  10         37.53         33.40         1.46 o                         
   4   0  10          5.01          5.17         1.01 o                         
   5   0  10         19.55         18.44         1.08 o                         
   6   0  10        683.46        704.85         6.69 o                         
   7   0  10        384.53        403.53         4.73 o                         
   8   0  10         65.76         76.75         2.13 o                         
   9   0  10         52.06         53.28         1.70 o                         
  10   0  10         16.33         10.20         2.96 o                         
  -5   1  10         50.89         49.64         1.14 o                         
  -4   1  10          6.48          6.26         1.07 o                         
  -3   1  10         17.87         15.28         1.15 o                         
  -2   1  10          0.31         -0.15         1.03 o                         
  -1   1  10         15.74         15.22         1.23 o                         
   0   1  10        219.72        196.99         3.42 o                         
   1   1  10       1001.52        907.52         9.34 o                         
   2   1  10        208.32        193.79         5.14 o                         
   3   1  10         26.58         28.05         1.19 o                         
   4   1  10        737.66        711.76        12.79 o                         
   5   1  10          5.82          4.57         0.91 o                         
   6   1  10          3.72          4.35         1.01 o                         
   7   1  10         28.33         32.01         1.18 o                         
   8   1  10        250.35        251.18         5.06 o                         
   9   1  10          6.61          8.11         0.97 o                         
  10   1  10         14.26         14.83         1.93 o                         
  -5   2  10          3.80          3.10         0.89 o                         
  -4   2  10         26.80         28.03         1.85 o                         
  -3   2  10        483.78        481.43        13.79 o                         
  -2   2  10        822.07        836.96        19.48 o                         
  -1   2  10        161.10        154.86         2.37 o                         
   0   2  10          6.70          6.45         1.14 o                         
   1   2  10          6.76          5.98         1.00 o                         
   2   2  10          1.40          1.64         1.25 o                         
   3   2  10        191.30        181.97         2.53 o                         
   4   2  10         14.38         15.99         0.91 o                         
   5   2  10         96.05         91.55         1.84 o                         
   6   2  10       2142.58       2138.37        11.99 o                         
   7   2  10         24.98         30.66         1.47 o                         
   8   2  10        750.85        791.46         9.70 o                         
   9   2  10         26.49         30.64         1.35 o                         
  10   2  10          4.94          3.58         1.08 o                         
  -6   3  10        110.30         90.16         2.91 o                         
  -5   3  10          4.76          5.82         0.82 o                         
  -4   3  10          0.03         -0.47         0.88 o                         
  -3   3  10        122.39        117.48         2.68 o                         
  -2   3  10        104.47         93.72         2.26 o                         
  -1   3  10        399.42        376.36         7.47 o                         
   0   3  10       1562.39       1404.44        19.50 o                         
   1   3  10        896.91        773.53         9.28 o                         
   2   3  10        731.91        754.55        10.16 o                         
   3   3  10       1133.41       1116.36        21.30 o                         
   4   3  10        276.90        250.35         2.69 o                         
   5   3  10         13.47         16.02         1.17 o                         
   6   3  10         55.12         54.14         1.56 o                         
   7   3  10          3.09          2.89         1.12 o                         
   8   3  10         40.94         44.56         1.53 o                         
   9   3  10        110.33        119.79         2.48 o                         
  10   3  10         14.01         17.17         1.11 o                         
  -5   4  10        209.60        201.31         2.97 o                         
  -4   4  10          6.61          7.60         1.13 o                         
  -3   4  10        222.65        220.32         3.79 o                         
  -2   4  10         54.69         55.87         2.20 o                         
  -1   4  10        277.56        251.46         3.57 o                         
   0   4  10          9.47          9.47         1.31 o                         
   1   4  10          0.17          0.40         0.77 o                         
   2   4  10         15.27         13.62         0.98 o                         
   3   4  10        282.85        275.15         5.83 o                         
   4   4  10         34.60         30.71         1.20 o                         
   5   4  10        102.88        105.75         1.83 o                         
   6   4  10        208.53        217.49         4.19 o                         
   7   4  10         72.02         78.04         2.08 o                         
   8   4  10        164.44        178.48         4.06 o                         
   9   4  10         42.90         43.76         1.31 o                         
  10   4  10          2.95          1.55         0.51 o                         
  -5   5  10          7.50          6.55         1.72 o                         
  -4   5  10          4.67          4.42         0.89 o                         
  -3   5  10         36.95         37.28         1.52 o                         
  -2   5  10         74.92         66.75         1.88 o                         
  -1   5  10        722.01        684.07         7.62 o                         
   0   5  10        139.85        131.11         4.01 o                         
   1   5  10       1521.97       1342.58         7.90 o                         
   2   5  10        241.10        203.11         3.20 o                         
   3   5  10        206.68        180.60         2.97 o                         
   4   5  10        281.24        256.92         3.08 o                         
   5   5  10          7.46          6.61         1.09 o                         
   6   5  10         10.51          9.55         1.26 o                         
   7   5  10         19.37         18.08         1.46 o                         
   8   5  10          1.82          1.42         1.00 o                         
   9   5  10         76.81         84.04         2.42 o                         
  -5   6  10        227.18        220.52         2.75 o                         
  -4   6  10        515.48        469.11         6.04 o                         
  -3   6  10        228.91        198.13         6.47 o                         
  -2   6  10         44.43         48.58         1.95 o                         
  -1   6  10        344.21        314.01         3.75 o                         
   0   6  10          6.39          8.30         1.20 o                         
   1   6  10         22.46         19.65         1.34 o                         
   2   6  10         75.59         70.35         1.70 o                         
   3   6  10         86.43         80.10         1.60 o                         
   4   6  10        973.82        834.23         9.91 o                         
   5   6  10        244.19        217.14         4.85 o                         
   6   6  10        269.81        268.85         4.60 o                         
   7   6  10        509.12        492.08         6.85 o                         
   8   6  10         41.67         39.90         1.99 o                         
   9   6  10         52.81         51.10         3.88 o                         
  -5   7  10          0.16         -0.34         0.75 o                         
  -4   7  10          6.99          5.50         0.69 o                         
  -3   7  10        246.07        227.21         3.32 o                         
  -2   7  10        398.43        389.06         5.92 o                         
  -1   7  10        436.89        422.39         5.21 o                         
   0   7  10        338.62        315.56         4.23 o                         
   1   7  10         78.30         68.84         1.64 o                         
   2   7  10        207.56        188.42         3.38 o                         
   3   7  10         43.80         47.47         1.33 o                         
   4   7  10          1.82          2.56         0.95 o                         
   5   7  10          2.27          2.95         0.96 o                         
   6   7  10         22.40         20.52         1.28 o                         
   7   7  10        126.96        125.42         3.37 o                         
   8   7  10         28.73         27.74         1.69 o                         
   9   7  10         15.52         12.45         1.36 o                         
  -4   8  10         49.32         59.41         3.73 o                         
  -3   8  10         12.73         11.45         0.79 o                         
  -2   8  10          4.92          4.92         0.85 o                         
  -1   8  10          1.18          0.91         0.91 o                         
   0   8  10          5.99          4.23         0.94 o                         
   1   8  10          0.05          0.60         0.83 o                         
   2   8  10         52.51         46.69         1.51 o                         
   3   8  10         48.51         60.42         1.74 o                         
   4   8  10          2.70          2.41         0.97 o                         
   5   8  10         78.10         69.95         1.88 o                         
   6   8  10        256.47        232.11         2.93 o                         
   7   8  10         26.69         31.06         1.28 o                         
   8   8  10         12.72         10.23         0.95 o                         
  -3   9  10        153.03        148.57        18.37 o                         
  -2   9  10        344.34        299.35         5.85 o                         
  -1   9  10        313.97        320.07         4.93 o                         
   0   9  10        889.83        911.85         5.50 o                         
   1   9  10        503.99        521.25         7.44 o                         
   2   9  10        127.21        120.21         1.81 o                         
   3   9  10         82.25         76.28         1.74 o                         
   4   9  10          8.84          8.88         1.14 o                         
   5   9  10          2.41          3.53         1.03 o                         
   6   9  10          0.21          0.93         1.03 o                         
   7   9  10          4.03          3.38         0.80 o                         
   8   9  10         91.74         92.06         3.39 o                         
  -2  10  10         32.02         28.67         1.15 o                         
  -1  10  10          0.11          0.55         1.15 o                         
   0  10  10         35.89         37.70         1.74 o                         
   1  10  10        156.20        173.71         3.01 o                         
   2  10  10         56.59         51.69         1.53 o                         
   3  10  10        266.93        272.89         3.18 o                         
   4  10  10        388.45        438.05         6.73 o                         
   5  10  10        193.41        210.25         7.19 o                         
   6  10  10        166.23        163.30         4.05 o                         
   7  10  10        116.84        107.58         3.93 o                         
  -1  11  10        123.13        124.71         2.00 o                         
   0  11  10          2.34          5.69         0.70 o                         
   1  11  10         14.73         20.51         0.92 o                         
   2  11  10         73.75         82.42         1.39 o                         
   3  11  10          3.14          3.89         0.70 o                         
   4  11  10          0.11         -0.67         0.67 o                         
   5  11  10          8.07          7.95         0.70 o                         
   6  11  10          1.03          0.90         0.64 o                         
   2  12  10         30.12         18.79         5.14 o                         
  -1  -5  11          3.42          1.87         0.44 o                         
   0  -5  11          3.41          1.47         0.51 o                         
   1  -5  11         10.04         12.29         3.02 o                         
   2  -5  11         25.28         25.25         1.10 o                         
   3  -5  11          8.59          6.79         0.79 o                         
   4  -5  11         95.65        105.86         3.26 o                         
   5  -5  11        109.88        100.18         4.64 o                         
  -2  -4  11          2.22          2.21         0.81 o                         
  -1  -4  11         54.16         58.23         1.52 o                         
   0  -4  11        102.84        104.48         5.88 o                         
   1  -4  11         69.38         71.04         2.66 o                         
   2  -4  11         18.62         14.79         0.78 o                         
   3  -4  11         23.99         23.80         0.74 o                         
   4  -4  11        150.49        154.03         1.89 o                         
   5  -4  11         23.39         23.45         0.90 o                         
   6  -4  11          0.97          0.72         0.53 o                         
  -3  -3  11          4.03          2.12         0.52 o                         
  -2  -3  11          2.17          0.84         0.65 o                         
  -1  -3  11          7.00          7.89         0.89 o                         
   0  -3  11          4.73          4.52         0.77 o                         
   1  -3  11          6.51          7.65         0.94 o                         
   2  -3  11          5.64          5.28         0.71 o                         
   3  -3  11          4.54          5.51         0.69 o                         
   4  -3  11         97.48        110.12         1.66 o                         
   5  -3  11         86.32         97.49         1.90 o                         
   6  -3  11        130.81        135.00         1.81 o                         
   7  -3  11        633.19        650.18         8.15 o                         
  -3  -2  11         22.98         22.89         1.58 o                         
  -2  -2  11         20.15         22.27         0.93 o                         
  -1  -2  11        144.60        159.79         4.81 o                         
   0  -2  11        164.26        177.38         2.50 o                         
   1  -2  11        111.32        102.75         1.82 o                         
   2  -2  11         96.37         94.47         2.11 o                         
   3  -2  11         41.18         43.71         1.62 o                         
   4  -2  11         69.76         68.43         1.81 o                         
   5  -2  11          0.05          0.18         0.66 o                         
   6  -2  11          0.87          1.16         0.61 o                         
   7  -2  11         45.16         43.64         1.01 o                         
   8  -2  11         10.21         11.84         0.75 o                         
  -4  -1  11        218.53        220.67         8.41 o                         
  -3  -1  11          3.17          3.89         0.68 o                         
  -2  -1  11          3.53          2.70         0.87 o                         
  -1  -1  11        107.45        108.83         2.01 o                         
   0  -1  11          0.10          0.75         0.90 o                         
   1  -1  11          0.52          1.17         0.79 o                         
   2  -1  11         16.95         15.88         1.24 o                         
   3  -1  11         67.57         63.90         1.69 o                         
   4  -1  11        430.63        465.24         7.77 o                         
   5  -1  11        454.01        462.32        16.04 o                         
   6  -1  11        128.62        138.24         2.13 o                         
   7  -1  11         12.64         15.72         0.99 o                         
   8  -1  11        140.43        148.05         1.99 o                         
   9  -1  11         26.99         26.78         1.69 o                         
  -4   0  11          3.76          4.51         0.68 o                         
  -3   0  11         18.31         17.95         1.23 o                         
  -2   0  11         20.83         20.80         1.45 o                         
  -1   0  11          3.43          4.64         1.01 o                         
   0   0  11        586.68        557.01         5.32 o                         
   1   0  11        412.20        391.63         3.90 o                         
   2   0  11          5.57          4.81         1.00 o                         
   3   0  11         76.65         66.66         1.80 o                         
   4   0  11          0.26         -0.14         0.86 o                         
   5   0  11         30.47         31.45         1.22 o                         
   6   0  11          0.61         -0.07         0.82 o                         
   7   0  11          3.01          3.27         0.84 o                         
   8   0  11         34.02         37.35         1.71 o                         
   9   0  11         13.70         13.82         1.50 o                         
  -4   1  11          1.35          1.80         0.66 o                         
  -3   1  11         68.53         65.82         2.24 o                         
  -2   1  11          1.73          2.42         1.17 o                         
  -1   1  11         60.63         64.36         1.61 o                         
   0   1  11        261.35        240.32         2.71 o                         
   1   1  11          1.99          2.72         0.77 o                         
   2   1  11         13.13         13.69         0.92 o                         
   3   1  11        280.56        268.44         3.96 o                         
   4   1  11        530.95        521.12         5.05 o                         
   5   1  11        122.11        132.25         2.03 o                         
   6   1  11        220.58        232.09         2.69 o                         
   7   1  11        289.26        295.41         3.22 o                         
   8   1  11        122.14        138.71         2.31 o                         
   9   1  11         13.00         13.09         1.22 o                         
  -4   2  11         12.84         14.13         0.84 o                         
  -3   2  11         36.50         36.60         1.49 o                         
  -2   2  11        387.00        385.48         6.84 o                         
  -1   2  11          4.40          4.46         1.14 o                         
   0   2  11        596.20        585.08         6.21 o                         
   1   2  11          7.46          5.13         0.99 o                         
   2   2  11         37.35         37.23         1.32 o                         
   3   2  11         27.97         25.14         1.21 o                         
   4   2  11          2.38          2.37         0.91 o                         
   5   2  11          2.03          2.87         0.89 o                         
   6   2  11         20.09         20.95         1.20 o                         
   7   2  11        119.93        129.10         1.98 o                         
   8   2  11        324.93        368.58         3.21 o                         
   9   2  11        193.98        214.69         4.70 o                         
  -5   3  11        120.30         98.36         3.12 o                         
  -4   3  11         46.73         47.04         3.97 o                         
  -3   3  11        161.10        158.90         4.26 o                         
  -2   3  11        738.25        669.08        16.74 o                         
  -1   3  11         15.97         16.56         1.58 o                         
   0   3  11          4.87          3.56         1.27 o                         
   1   3  11          3.23          3.85         1.00 o                         
   2   3  11        237.47        217.69         3.97 o                         
   3   3  11         38.09         39.23         1.41 o                         
   4   3  11        717.94        670.60         6.63 o                         
   5   3  11       1002.23        945.82         6.19 o                         
   6   3  11        338.98        341.82         4.58 o                         
   7   3  11          2.54          1.73         0.93 o                         
   8   3  11         34.03         35.84         1.34 o                         
   9   3  11         22.62         23.22         1.04 o                         
  -4   4  11          0.83          0.45         0.74 o                         
  -3   4  11         68.05         70.62         2.26 o                         
  -2   4  11          3.51          3.65         1.16 o                         
  -1   4  11         84.96         88.84         2.33 o                         
   0   4  11        281.51        265.46         4.46 o                         
   1   4  11        195.48        159.18         2.73 o                         
   2   4  11         19.69         21.60         1.28 o                         
   3   4  11          0.07         -0.49         0.99 o                         
   4   4  11         79.17         74.00         1.91 o                         
   5   4  11          0.13          0.19         0.86 o                         
   6   4  11          3.73          5.22         1.02 o                         
   7   4  11         68.72         72.47         2.01 o                         
   8   4  11         96.39         99.10         3.48 o                         
   9   4  11        197.51        196.10        15.66 o                         
  -4   5  11         73.83         69.78         1.87 o                         
  -3   5  11        326.68        296.38         5.65 o                         
  -2   5  11          0.95          2.72         1.27 o                         
  -1   5  11          1.78          2.29         1.14 o                         
   0   5  11          8.51          8.73         1.25 o                         
   1   5  11         14.62         13.60         1.37 o                         
   2   5  11        400.02        359.96         4.90 o                         
   3   5  11        589.88        556.94         6.76 o                         
   4   5  11         50.07         61.19         1.50 o                         
   5   5  11        305.77        331.14         3.69 o                         
   6   5  11        350.36        330.53         8.57 o                         
   7   5  11         16.33         15.80         1.40 o                         
   8   5  11          0.34         -0.59         0.84 o                         
   9   5  11         18.61         19.48         1.27 o                         
  -4   6  11          1.08          0.64         0.42 o                         
  -3   6  11         31.28         29.79         1.44 o                         
  -2   6  11        286.56        289.17         4.66 o                         
  -1   6  11         40.61         44.26         1.81 o                         
   0   6  11         11.61          9.15         1.26 o                         
   1   6  11        163.68        143.01         2.53 o                         
   2   6  11        277.70        251.53         3.36 o                         
   3   6  11         56.27         54.70         1.65 o                         
   4   6  11          0.25          0.10         0.97 o                         
   5   6  11          0.59          0.76         1.30 o                         
   6   6  11         22.76         18.37         1.31 o                         
   7   6  11        142.45        133.63         2.72 o                         
   8   6  11         39.57         43.45         1.99 o                         
   9   6  11         45.25         34.72         1.65 o                         
  -3   7  11        433.28        425.17         5.25 o                         
  -2   7  11        205.74        190.79         3.63 o                         
  -1   7  11          0.21          0.23         1.31 o                         
   0   7  11          1.46          0.38         1.13 o                         
   1   7  11         13.99         14.47         1.43 o                         
   2   7  11         99.52         99.00         2.42 o                         
   3   7  11        321.91        336.55         3.60 o                         
   4   7  11         92.73         93.52         2.03 o                         
   5   7  11        120.17        122.01         2.78 o                         
   6   7  11         72.61         73.21         3.41 o                         
   7   7  11         12.18         12.72         1.41 o                         
   8   7  11          1.46          1.15         1.04 o                         
  -3   8  11          3.25          4.54         1.29 o                         
  -2   8  11          0.66          1.34         0.63 o                         
  -1   8  11        104.50        106.31         1.93 o                         
   0   8  11         93.15         93.83         1.84 o                         
   1   8  11        182.36        188.47         2.51 o                         
   2   8  11         15.17         16.34         0.94 o                         
   3   8  11         60.87         64.66         1.50 o                         
   4   8  11          4.64          5.24         0.86 o                         
   5   8  11         45.36         47.44         1.45 o                         
   6   8  11         87.98         92.79         1.81 o                         
   7   8  11         84.98         82.37         5.80 o                         
   8   8  11        842.86        912.85        10.64 o                         
  -2   9  11         18.02         15.14         2.24 o                         
  -1   9  11         13.89         12.43         0.86 o                         
   0   9  11         26.45         26.62         0.98 o                         
   1   9  11         45.87         46.27         1.21 o                         
   2   9  11         46.59         36.08         1.12 o                         
   3   9  11        155.99        128.29         2.33 o                         
   4   9  11         51.35         63.49         2.12 o                         
   5   9  11          7.06          6.73         0.77 o                         
   6   9  11         15.80         15.25         0.86 o                         
   7   9  11         15.92         16.50         1.50 o                         
  -1  10  11        132.85        140.73         3.42 o                         
   0  10  11        533.41        557.09        32.55 o                         
   1  10  11         41.76         40.02         1.33 o                         
   2  10  11          3.14          5.25         0.74 o                         
   3  10  11         24.28         24.58         1.13 o                         
   4  10  11         20.04         22.26         1.51 o                         
   5  10  11          0.66          0.80         0.62 o                         
   6  10  11         31.17         35.66         2.64 o                         
   1  11  11         50.56         62.39         1.61 o                         
   2  11  11        952.05       1144.40        23.34 o                         
   3  11  11        110.37        126.70         2.46 o                         
   4  11  11         24.61         31.72         2.75 o                         
   1  -4  12          0.48          0.64         0.64 o                         
   2  -4  12          1.16          1.04         0.68 o                         
   3  -4  12          0.78          0.92         0.56 o                         
   4  -4  12         73.76         69.08         5.42 o                         
  -1  -3  12          0.03          0.37         0.56 o                         
   0  -3  12          0.19          1.03         0.59 o                         
   1  -3  12          3.36          2.22         0.49 o                         
   2  -3  12         20.61         22.13         0.86 o                         
   3  -3  12         44.48         53.00         1.14 o                         
   4  -3  12        306.17        352.68         3.16 o                         
   5  -3  12         26.88         25.75         0.97 o                         
   6  -3  12          3.37          3.18         0.64 o                         
  -2  -2  12         89.67         94.70         3.32 o                         
  -1  -2  12         46.06         54.19         1.38 o                         
   0  -2  12         59.98         56.96         1.61 o                         
   1  -2  12         14.83         16.39         0.95 o                         
   2  -2  12          1.98          1.06         0.89 o                         
   3  -2  12          5.14          5.30         0.98 o                         
   4  -2  12          0.82          1.05         0.58 o                         
   5  -2  12          0.01          0.71         0.56 o                         
   6  -2  12        220.37        221.73         3.55 o                         
   7  -2  12        187.81        200.47         4.26 o                         
  -2  -1  12          0.40          0.78         0.54 o                         
  -1  -1  12          2.00          3.14         0.71 o                         
   0  -1  12        123.19        131.20         2.09 o                         
   1  -1  12        331.75        354.89         3.20 o                         
   2  -1  12        152.85        173.51         2.74 o                         
   3  -1  12         19.85         21.18         0.96 o                         
   4  -1  12        227.44        242.93         7.21 o                         
   5  -1  12         35.47         39.97         1.41 o                         
   6  -1  12          3.58          2.78         0.67 o                         
   7  -1  12          2.65          2.12         0.62 o                         
   8  -1  12         70.38         68.33         2.37 o                         
  -3   0  12        285.35        313.39         8.12 o                         
  -2   0  12        394.66        403.55         4.51 o                         
  -1   0  12         18.65         18.17         0.85 o                         
   0   0  12         16.76         17.67         1.03 o                         
   1   0  12          5.80          5.74         0.99 o                         
   2   0  12         53.89         53.70         1.61 o                         
   3   0  12         13.97         15.52         1.06 o                         
   4   0  12          2.65          3.86         0.82 o                         
   5   0  12        212.63        239.46         3.31 o                         
   6   0  12        886.26        971.91         7.44 o                         
   7   0  12         10.48         12.61         0.84 o                         
   8   0  12        349.79        369.35        10.10 o                         
  -3   1  12         17.87         20.85         0.99 o                         
  -2   1  12         80.79         80.37         1.89 o                         
  -1   1  12        248.84        232.88         7.66 o                         
   0   1  12        434.75        452.17         4.08 o                         
   1   1  12        564.61        572.47         4.79 o                         
   2   1  12        361.11        353.20         3.54 o                         
   3   1  12        428.07        427.33         5.56 o                         
   4   1  12        136.93        145.63         2.21 o                         
   5   1  12          0.34         -0.07         0.75 o                         
   6   1  12         11.11         11.96         0.78 o                         
   7   1  12          0.86          0.64         0.71 o                         
   8   1  12          6.20          7.14         1.00 o                         
  -3   2  12        218.71        209.24         7.21 o                         
  -2   2  12          7.23          7.07         0.85 o                         
  -1   2  12        109.66        112.31         2.13 o                         
   0   2  12          0.13         -0.10         0.77 o                         
   1   2  12          4.53          4.34         0.91 o                         
   2   2  12          1.99          1.31         0.96 o                         
   3   2  12         45.18         45.11         1.28 o                         
   4   2  12         56.57         55.56         1.45 o                         
   5   2  12         16.24         19.07         1.12 o                         
   6   2  12         49.20         56.40         1.47 o                         
   7   2  12        165.43        173.63         3.19 o                         
   8   2  12         41.63         47.94         1.35 o                         
  -3   3  12         16.08         17.25         1.58 o                         
  -2   3  12          1.28          1.11         0.87 o                         
  -1   3  12        292.12        313.33         4.96 o                         
   0   3  12         37.75         43.99         1.62 o                         
   1   3  12        600.70        578.56         5.01 o                         
   2   3  12        373.78        366.98         4.04 o                         
   3   3  12        125.79        120.91         1.90 o                         
   4   3  12         36.93         40.09         1.26 o                         
   5   3  12          6.36          7.45         1.00 o                         
   6   3  12         23.80         23.90         1.00 o                         
   7   3  12         64.57         68.10         1.57 o                         
   8   3  12          1.94          2.52         0.73 o                         
  -3   4  12        204.27        190.04         3.04 o                         
  -2   4  12         73.71         65.52         2.17 o                         
  -1   4  12         63.37         63.85         2.04 o                         
   0   4  12         34.24         36.93         1.57 o                         
   1   4  12         28.89         27.20         1.26 o                         
   2   4  12          1.25          1.45         0.87 o                         
   3   4  12        105.00        100.78         1.95 o                         
   4   4  12        564.80        530.32         6.11 o                         
   5   4  12         86.40         84.35         1.61 o                         
   6   4  12        173.71        188.98         7.56 o                         
   7   4  12        326.27        342.12         9.08 o                         
   8   4  12         34.58         27.02        11.25 o                         
   9   4  12          1.81          1.22         0.81 o                         
  -3   5  12         99.09         90.80         2.06 o                         
  -2   5  12        314.79        285.57         3.80 o                         
  -1   5  12        365.34        366.18         9.76 o                         
   0   5  12        198.54        205.17         3.22 o                         
   1   5  12         84.87         76.49         3.10 o                         
   2   5  12        152.30        148.87         2.73 o                         
   3   5  12         78.93         73.52         1.96 o                         
   4   5  12          0.05          0.18         0.83 o                         
   5   5  12          5.83          5.92         1.03 o                         
   6   5  12          5.10          6.75         1.10 o                         
   7   5  12         41.30         41.97         1.72 o                         
   8   5  12          0.57          0.92         0.69 o                         
  -3   6  12         16.41         13.49         0.91 o                         
  -2   6  12          0.44          0.62         0.78 o                         
  -1   6  12          3.54          2.89         0.78 o                         
   0   6  12          2.32          1.32         0.80 o                         
   1   6  12          7.24          4.87         0.92 o                         
   2   6  12         27.07         24.00         1.31 o                         
   3   6  12          6.36          3.96         1.03 o                         
   4   6  12         12.58         18.72         1.40 o                         
   5   6  12         64.97         65.68         2.30 o                         
   6   6  12        103.82        103.49         3.81 o                         
   7   6  12         91.69         78.88         7.89 o                         
   8   6  12          4.13          5.43         0.98 o                         
  -2   7  12        166.66        146.55         6.28 o                         
  -1   7  12        396.35        384.07         3.53 o                         
   0   7  12       1020.91       1065.21        10.58 o                         
   1   7  12        221.94        231.81         3.39 o                         
   2   7  12        162.56        152.34         2.53 o                         
   3   7  12         99.50         95.76         2.41 o                         
   4   7  12          9.18          9.33         1.10 o                         
   5   7  12          0.38          0.34         1.68 o                         
   6   7  12          1.02          1.52         1.33 o                         
   7   7  12          0.98          2.54         1.03 o                         
   8   7  12        148.27        177.27         4.27 o                         
  -1   8  12          2.50          1.80         0.66 o                         
   0   8  12         42.68         41.58         1.29 o                         
   1   8  12        232.68        242.87         3.63 o                         
   2   8  12         29.31         24.82         1.12 o                         
   3   8  12        221.54        200.42         2.62 o                         
   4   8  12        357.38        354.40        11.49 o                         
   5   8  12        235.81        243.80         5.39 o                         
   6   8  12        133.19        129.11         3.46 o                         
   7   8  12         69.26         78.33         5.46 o                         
   0   9  12          1.62          1.14         0.93 o                         
   1   9  12          3.37          2.77         0.52 o                         
   2   9  12         57.67         60.34         2.31 o                         
   3   9  12         34.89         32.55         1.44 o                         
   4   9  12          0.01         -0.13         0.72 o                         
   5   9  12         10.07          7.61         1.60 o                         
   6   9  12         23.32         23.12         2.17 o                         
   1  10  12         14.87         15.79         1.32 o                         
   2  10  12         82.66         78.67         2.21 o                         
   3  10  12        179.63        182.91        16.13 o                         
   4  10  12        165.05        150.02         3.59 o                         
   1  -2  13        294.42        262.18         4.44 o                         
   2  -2  13          0.46          1.06         0.64 o                         
   3  -2  13         20.26         23.67         0.97 o                         
   4  -2  13          5.59          6.81         0.56 o                         
   5  -2  13         18.47         18.37         2.10 o                         
  -1  -1  13         18.60         11.12         1.15 o                         
   0  -1  13         81.08         83.24         4.92 o                         
   1  -1  13          0.84          0.60         0.74 o                         
   2  -1  13         16.79         21.57         0.90 o                         
   3  -1  13        118.02        143.19         2.36 o                         
   4  -1  13        258.09        304.84         3.86 o                         
   5  -1  13         35.93         40.92         1.08 o                         
   6  -1  13         92.99         88.87         2.33 o                         
  -1   0  13          1.42          1.02         0.84 o                         
   0   0  13        264.96        310.16         3.70 o                         
   1   0  13          1.56          1.43         0.72 o                         
   2   0  13         91.88        104.63         1.90 o                         
   3   0  13          9.01         10.08         0.69 o                         
   4   0  13          5.81          5.85         0.61 o                         
   5   0  13         25.20         30.72         1.15 o                         
   6   0  13          3.88          3.27         0.54 o                         
   7   0  13         31.95         33.38         1.42 o                         
  -2   1  13        231.61        105.17        39.25 o                         
  -1   1  13          0.41         -0.30         1.03 o                         
   0   1  13         27.63         26.97         1.60 o                         
   1   1  13          6.06          6.88         0.96 o                         
   2   1  13         45.41         48.44         1.67 o                         
   3   1  13        104.54        111.73         1.75 o                         
   4   1  13        449.18        467.75         3.89 o                         
   5   1  13        446.06        495.60         6.22 o                         
   6   1  13        260.73        274.29         3.56 o                         
   7   1  13          5.00          5.43         0.66 o                         
  -2   2  13         27.37         29.96         2.10 o                         
  -1   2  13        122.85        109.65         7.21 o                         
   0   2  13         67.13         76.85         2.29 o                         
   1   2  13         50.40         50.36         1.78 o                         
   2   2  13          0.68          1.34         0.74 o                         
   3   2  13          0.94          1.06         0.71 o                         
   4   2  13         32.44         32.27         1.27 o                         
   5   2  13          0.87          1.22         0.70 o                         
   6   2  13          0.30          0.54         0.52 o                         
   7   2  13         24.51         25.71         0.99 o                         
  -2   3  13          0.37          0.11         0.44 o                         
  -1   3  13          3.52          2.84         0.52 o                         
   0   3  13          1.53          1.82         0.74 o                         
   1   3  13         38.00         40.48         1.26 o                         
   2   3  13        306.00        308.48         2.86 o                         
   3   3  13        225.31        224.64         2.64 o                         
   4   3  13         97.25        110.88         1.95 o                         
   5   3  13        184.40        196.66         3.69 o                         
   6   3  13        117.90        115.04         2.07 o                         
   7   3  13          9.07         12.16         0.93 o                         
   8   3  13          3.33          1.83         0.81 o                         
  -2   4  13        146.95        128.49         8.27 o                         
  -1   4  13         61.10         59.77         1.67 o                         
   0   4  13          1.55          1.95         0.93 o                         
   1   4  13        149.05        155.36         2.42 o                         
   2   4  13         37.92         37.37         1.23 o                         
   3   4  13          6.91          6.80         0.82 o                         
   4   4  13         27.62         30.26         0.98 o                         
   5   4  13         43.37         42.51         1.09 o                         
   6   4  13         12.34         10.91         0.91 o                         
   7   4  13         50.55         51.76         1.64 o                         
  -2   5  13         61.92         49.52         1.38 o                         
  -1   5  13         23.43         23.46         0.95 o                         
   0   5  13          0.62          0.34         0.76 o                         
   1   5  13         59.86         60.38         2.17 o                         
   2   5  13         28.92         31.06         1.55 o                         
   3   5  13        370.94        375.42         4.06 o                         
   4   5  13        131.64        131.60         3.61 o                         
   5   5  13         92.35         90.58         3.70 o                         
   6   5  13         64.48         62.93         2.27 o                         
   7   5  13         12.04         12.91         1.05 o                         
  -1   6  13        127.33        120.77         2.34 o                         
   0   6  13         89.51         93.77         3.14 o                         
   1   6  13        104.30        107.74         1.88 o                         
   2   6  13          6.10          6.60         0.88 o                         
   3   6  13          9.87         10.70         1.02 o                         
   4   6  13          0.77          0.62         0.91 o                         
   5   6  13          8.71         10.99         1.70 o                         
   6   6  13        212.62        225.18         7.35 o                         
   7   6  13         79.58         79.79         3.19 o                         
  -1   7  13          2.75          1.87         0.49 o                         
   0   7  13          4.48          5.11         0.76 o                         
   1   7  13        139.03        140.66         2.14 o                         
   2   7  13         89.45         78.78         2.43 o                         
   3   7  13         34.87         28.32         1.39 o                         
   4   7  13        162.10        174.84         3.13 o                         
   5   7  13          0.12          0.08         0.90 o                         
   6   7  13         49.59         47.69         1.59 o                         
   1   8  13         74.42         63.11         3.05 o                         
   2   8  13         25.21         26.90         4.00 o                         
   3   8  13          9.48         11.21         1.09 o                         
   4   8  13          0.40          0.27         1.08 o                         
   5   8  13          5.85          5.48         1.00 o                         
   6   8  13         43.57         33.42         2.10 o                         
   4   9  13         27.79         25.76         2.03 o                         
   2   0  14          0.43          0.09         0.38 o                         
   3   0  14         10.01         12.35         0.71 o                         
   4   0  14          4.14          3.33         0.42 o                         
   1   1  14        339.77        355.15        11.12 o                         
   2   1  14        104.28        116.30         4.98 o                         
   3   1  14         57.07         65.97         2.27 o                         
   4   1  14         46.04         50.28         1.13 o                         
   5   1  14         15.39         13.46         0.86 o                         
   0   2  14          3.26          2.50         0.86 o                         
   1   2  14          1.70          1.24         0.48 o                         
   2   2  14         26.82         30.27         1.21 o                         
   3   2  14          9.23          8.08         0.80 o                         
   4   2  14        189.35        200.24         3.53 o                         
   5   2  14         55.14         55.01         0.97 o                         
   6   2  14         45.32         46.93         1.53 o                         
   0   3  14        181.00        171.23        12.68 o                         
   1   3  14         45.40         46.51         2.50 o                         
   2   3  14         73.52         76.75         3.51 o                         
   3   3  14         55.20         59.31         1.60 o                         
   4   3  14          0.71          0.63         0.53 o                         
   5   3  14          0.15         -0.23         0.33 o                         
   1   4  14          0.71          0.36         0.45 o                         
   2   4  14          2.54          1.65         0.38 o                         
   3   4  14          0.45          0.28         0.53 o                         
   4   4  14          7.66          7.08         0.64 o                         
   5   4  14         49.29         45.70         4.33 o                         
   0   5  14        539.30        291.02         5.22 o                         
   1   5  14        289.69        311.14         2.99 o                         
   2   5  14         24.55         25.98         1.36 o                         
   3   5  14         28.28         31.25         1.24 o                         
   4   5  14          3.63          3.56         0.79 o                         
   5   5  14         28.59         28.82         1.53 o                         
   6   5  14          3.69          3.86         1.15 o                         
   1   6  14        100.37         71.93        11.73 o                         
   2   6  14         45.27         43.72         1.52 o                         
   3   6  14         91.22         95.00         2.81 o                         
   4   6  14        233.94        253.08        17.05 o                         
   2   7  14        101.30        105.37         2.46 o                         
   4   7  14          1.01          1.22         1.29 o                         
                                                                                
