# Supplementary material for: Synthesis, characterization, crystal structure and supra­molecularity of ethyl (E)-2-cyano-3-(3-methyl­thio­phen-2-yl)acrylate and a new polymorph of ethyl (E)-2-cyano-3-(thio­phen-2-yl)acrylate
Source: Acta Crystallogr E Crystallogr Commun. 2019 Aug 23;75(Pt 9):1357–61. doi: 10.1107/S2056989019011435 (PMC6727058; doi:10.1107/S2056989019011435)
Supplement: Supplementary file 3 [file e-75-01357-2sup3.hkl]

data_2                                                                          
_shelx_title ' 800_a.res in P2(1)/c'                                            
_shelx_refln_list_code          4                                               
_shelx_F_calc_maximum      242.84                                               
_exptl_crystal_F_000       432.00                                               
_reflns_d_resolution_high  0.7935                                               
                                                                                
loop_                                                                           
 _space_group_symop_operation_xyz                                               
 'x, y, z'                                                                      
 '-x, y+1/2, -z+1/2'                                                            
 '-x, -y, -z'                                                                   
 'x, -y-1/2, z-1/2'                                                             
                                                                                
_cell_length_a    11.5907                                                       
_cell_length_b     6.6883                                                       
_cell_length_c    13.4837                                                       
_cell_angle_alpha  90.000                                                       
_cell_angle_beta  107.859                                                       
_cell_angle_gamma  90.000                                                       
                                                                                
_shelx_F_squared_multiplier     1.000                                           
                                                                                
loop_                                                                           
 _refln_index_h                                                                 
 _refln_index_k                                                                 
 _refln_index_l                                                                 
 _refln_F_squared_calc                                                          
 _refln_F_squared_meas                                                          
 _refln_F_squared_sigma                                                         
 _refln_observed_status                                                         
   2   0   0        673.01        486.91         1.82 o                         
   3   0   0         17.34         21.03         5.11 o                         
   4   0   0       3448.86       3362.09        36.36 o                         
   5   0   0       7091.05       7492.34       140.59 o                         
   6   0   0       1235.07       1357.38        25.38 o                         
   7   0   0         22.48         11.70         0.67 o                         
   8   0   0        325.00        358.92         5.60 o                         
   9   0   0         59.45         44.08         1.99 o                         
  10   0   0        526.64        447.03         4.21 o                         
  11   0   0         22.38         16.49         1.03 o                         
  12   0   0         22.49         22.40         0.98 o                         
  13   0   0        446.63        463.44        12.56 o                         
   1   1   0        115.77        112.47         0.98 o                         
   2   1   0          6.61          7.27         0.26 o                         
   3   1   0        247.36        238.56         1.76 o                         
   4   1   0          7.12          8.24         0.29 o                         
   5   1   0        302.83        309.15         1.85 o                         
   6   1   0          2.73          3.33         0.28 o                         
   7   1   0         74.20         69.80         0.98 o                         
   8   1   0         13.75         13.88         0.57 o                         
   9   1   0          9.97         10.55         0.71 o                         
  10   1   0          1.71          2.33         0.42 o                         
  11   1   0          3.47          4.24         0.48 o                         
  12   1   0         34.84         34.14         0.76 o                         
  13   1   0          0.41          0.91         0.35 o                         
   0   2   0      58972.60      60782.82        48.94 o                         
   1   2   0       9533.92       9733.11        49.50 o                         
   2   2   0       1390.95       1544.13        12.34 o                         
   3   2   0         53.53         38.36         0.61 o                         
   4   2   0       1958.68       1914.69         8.22 o                         
   5   2   0       3874.02       3883.39        18.03 o                         
   6   2   0        922.80        919.09         8.05 o                         
   7   2   0          0.86          0.90         0.48 o                         
   8   2   0        104.84        120.12         2.71 o                         
   9   2   0        143.68        118.53         1.66 o                         
  10   2   0        235.40        213.24         2.11 o                         
  11   2   0         38.72         32.58         0.86 o                         
  12   2   0         13.93         13.65         0.59 o                         
  13   2   0        279.89        262.51        28.21 o                         
   1   3   0        802.42        813.59         5.92 o                         
   2   3   0        464.06        462.82         2.47 o                         
   3   3   0        118.19        126.60         1.15 o                         
   4   3   0        185.06        183.81         2.03 o                         
   5   3   0        454.64        459.81         3.46 o                         
   6   3   0         81.89         71.26         1.45 o                         
   7   3   0        158.97        159.07         2.44 o                         
   8   3   0        168.39        167.02         2.70 o                         
   9   3   0         59.69         58.05         0.85 o                         
  10   3   0          0.76          0.78         0.41 o                         
  11   3   0         84.80         86.11         1.27 o                         
  12   3   0         76.31         77.27         1.23 o                         
   0   4   0       7800.58       8502.54        15.43 o                         
   1   4   0       2685.56       2827.86        17.19 o                         
   2   4   0        232.23        270.12         2.44 o                         
   3   4   0         21.73         16.87         0.57 o                         
   4   4   0        629.43        662.88         6.61 o                         
   5   4   0        878.28        936.80         4.49 o                         
   6   4   0        345.57        362.29         2.79 o                         
   7   4   0          6.03          6.91         0.46 o                         
   8   4   0          7.62          8.16         0.48 o                         
   9   4   0        119.11        115.92         1.91 o                         
  10   4   0         66.97         65.40         1.19 o                         
  11   4   0          9.28         10.14         0.53 o                         
  12   4   0          0.16          0.19         0.15 o                         
   1   5   0        359.34        402.43         3.07 o                         
   2   5   0        305.70        330.63         3.13 o                         
   3   5   0         67.48         69.09         2.25 o                         
   4   5   0        390.12        404.94         3.96 o                         
   5   5   0        185.06        192.39         3.47 o                         
   6   5   0        237.37        216.70         5.22 o                         
   7   5   0        142.53        133.73         1.45 o                         
   8   5   0        220.77        211.58         2.77 o                         
   9   5   0         86.25         90.59         1.21 o                         
  10   5   0         12.06         10.68         0.46 o                         
  11   5   0        140.49        154.40         5.04 o                         
   0   6   0        768.26        810.10         9.31 o                         
   1   6   0        277.93        291.99         2.32 o                         
   2   6   0          0.35          0.32         0.44 o                         
   3   6   0          7.18          7.60         0.54 o                         
   4   6   0        133.49        139.18         2.82 o                         
   5   6   0        110.03        105.60         1.48 o                         
   6   6   0         21.64         20.84         0.91 o                         
   7   6   0          1.49          2.09         0.51 o                         
   8   6   0         12.30         12.35         0.53 o                         
   9   6   0         15.10         15.82         0.50 o                         
   1   7   0         61.07         62.42         1.24 o                         
   2   7   0         56.49         59.13         1.05 o                         
   3   7   0        112.37        117.35         4.09 o                         
   4   7   0        119.58        117.51         1.95 o                         
   5   7   0        149.09        160.07         2.96 o                         
   6   7   0         88.33         96.82         1.54 o                         
   7   7   0        120.06        124.47         2.32 o                         
   0   8   0          3.29          4.41         0.78 o                         
   1   8   0          7.70          5.50         2.08 o                         
   3   8   0         10.03          8.64         0.66 o                         
   4   8   0          5.14          3.90         0.45 o                         
 -13   1   1        372.09        365.93         5.67 o                         
 -12   1   1        483.38        483.79         4.99 o                         
 -11   1   1         17.29         14.30         0.64 o                         
 -10   1   1          6.56          9.32         0.66 o                         
  -9   1   1        144.27        137.51         2.65 o                         
  -8   1   1         11.28         11.19         0.68 o                         
  -7   1   1        352.06        382.00         2.60 o                         
  -6   1   1       1314.00       1392.62        21.09 o                         
  -5   1   1        430.22        435.99         4.95 o                         
  -4   1   1       2591.89       2658.19        11.08 o                         
  -3   1   1        495.31        484.45         4.26 o                         
  -2   1   1        431.08        361.52         2.63 o                         
  -1   1   1       2603.81       2571.10        58.38 o                         
   0   1   1       1465.74       1452.90         4.47 o                         
   1   1   1       3821.50       3600.91        17.60 o                         
   2   1   1       1492.67       1464.39        10.85 o                         
   3   1   1       6052.11       6093.91        51.57 o                         
   4   1   1       1794.10       1752.50        19.57 o                         
   5   1   1        205.28        206.77         3.71 o                         
   6   1   1        275.26        254.16         3.20 o                         
   7   1   1       1345.14       1376.84        12.18 o                         
   8   1   1        707.94        750.34         6.88 o                         
   9   1   1        185.27        175.13         2.09 o                         
  10   1   1         22.76         28.09         0.91 o                         
  11   1   1         23.79         23.04         0.94 o                         
  12   1   1          1.95          1.80         0.34 o                         
  13   1   1         19.91         15.65         0.64 o                         
 -13   2   1         47.78         45.18         1.56 o                         
 -12   2   1          0.96          0.97         0.40 o                         
 -11   2   1          2.94          3.35         0.58 o                         
 -10   2   1          0.39          0.63         0.46 o                         
  -9   2   1         65.87         70.09         1.53 o                         
  -8   2   1         23.19         18.30         0.74 o                         
  -7   2   1        337.54        327.68         2.73 o                         
  -6   2   1        598.78        585.00         2.95 o                         
  -5   2   1          5.32          5.34         0.30 o                         
  -4   2   1        592.59        571.56         2.61 o                         
  -3   2   1          8.39          6.44         0.39 o                         
  -2   2   1        196.43        190.19         2.93 o                         
  -1   2   1       4360.34       4498.59        23.91 o                         
   0   2   1       3575.55       3665.52        31.39 o                         
   1   2   1        580.48        590.81         4.33 o                         
   2   2   1         27.22         31.84         0.42 o                         
   3   2   1          1.68          1.76         0.33 o                         
   4   2   1        422.99        419.23         2.09 o                         
   5   2   1        193.22        196.86         1.61 o                         
   6   2   1        375.88        375.86         4.21 o                         
   7   2   1        117.34        123.88         2.27 o                         
   8   2   1        100.35         99.11         1.53 o                         
   9   2   1         34.47         30.14         0.65 o                         
  10   2   1        242.06        226.43         2.26 o                         
  11   2   1          0.37          0.48         0.38 o                         
  12   2   1         53.44         60.72         1.24 o                         
  13   2   1        152.95        143.20         9.52 o                         
 -13   3   1        351.78        338.86         8.46 o                         
 -12   3   1        127.72        133.56         1.59 o                         
 -11   3   1          1.65          2.06         0.46 o                         
 -10   3   1          3.10          3.93         0.56 o                         
  -9   3   1         33.87         30.90         0.77 o                         
  -8   3   1         55.55         58.03         1.60 o                         
  -7   3   1         57.89         61.22         1.23 o                         
  -6   3   1        875.17        870.13         5.02 o                         
  -5   3   1          2.55          4.70         0.40 o                         
  -4   3   1        227.19        230.16         2.18 o                         
  -3   3   1          6.30          5.62         0.43 o                         
  -2   3   1         74.75         64.34         0.96 o                         
  -1   3   1        259.80        256.38         1.36 o                         
   0   3   1         24.47         18.92         0.43 o                         
   1   3   1         68.30         56.09         1.85 o                         
   2   3   1       2128.57       2154.42        15.10 o                         
   3   3   1        897.44        901.10         5.99 o                         
   4   3   1       1276.89       1318.30         7.57 o                         
   5   3   1         42.23         34.76         0.97 o                         
   6   3   1        218.19        203.71         1.64 o                         
   7   3   1        662.55        653.12         9.05 o                         
   8   3   1        214.34        208.30         3.20 o                         
   9   3   1         18.61         17.70         0.65 o                         
  10   3   1          8.26          7.56         0.47 o                         
  11   3   1         49.76         49.53         0.81 o                         
  12   3   1          0.27          0.88         0.29 o                         
 -12   4   1         12.80         14.66         1.37 o                         
 -11   4   1         15.87         15.24         0.64 o                         
 -10   4   1         50.73         48.94         1.28 o                         
  -9   4   1         15.14         15.57         0.60 o                         
  -8   4   1        183.34        161.84         2.34 o                         
  -7   4   1        461.31        427.99        12.11 o                         
  -6   4   1        891.19        932.36         8.39 o                         
  -5   4   1        213.80        226.98         2.73 o                         
  -4   4   1        317.84        329.72         5.77 o                         
  -3   4   1        370.09        352.11         3.29 o                         
  -2   4   1         12.38         12.81         0.66 o                         
  -1   4   1       6544.01       7069.29        53.75 o                         
   0   4   1       2060.00       2207.50        16.74 o                         
   1   4   1         93.10         98.21         1.65 o                         
   2   4   1        111.97        139.25         1.64 o                         
   3   4   1          5.05          6.69         0.54 o                         
   4   4   1        793.20        837.87         4.37 o                         
   5   4   1         46.50         53.88         1.13 o                         
   6   4   1        205.98        219.62         2.02 o                         
   7   4   1        598.28        545.53        15.70 o                         
   8   4   1         50.57         52.05         0.81 o                         
   9   4   1        229.54        220.48         2.83 o                         
  10   4   1        388.05        379.07         9.69 o                         
  11   4   1          2.75          3.41         0.42 o                         
 -11   5   1          0.32          0.39         0.51 o                         
 -10   5   1          1.09          1.04         0.44 o                         
  -9   5   1         11.50         10.47         0.50 o                         
  -8   5   1          5.67          6.88         0.56 o                         
  -7   5   1         38.61         37.10         1.81 o                         
  -6   5   1        120.06        116.89         1.96 o                         
  -5   5   1          0.57          0.95         0.41 o                         
  -4   5   1         15.61         14.14         1.05 o                         
  -3   5   1         17.01         19.08         1.28 o                         
  -2   5   1          6.23          5.69         0.64 o                         
  -1   5   1         16.82         18.44         0.94 o                         
   0   5   1         42.49         44.29         1.14 o                         
   1   5   1         30.68         32.54         0.94 o                         
   2   5   1        242.01        245.95         2.45 o                         
   3   5   1        264.55        283.72         2.85 o                         
   4   5   1        159.76        162.61         2.20 o                         
   5   5   1         31.75         32.03         0.86 o                         
   6   5   1         51.43         48.89         1.38 o                         
   7   5   1        157.63        148.55         1.64 o                         
   8   5   1         24.61         23.46         0.71 o                         
   9   5   1          1.80          1.75         0.36 o                         
  10   5   1          4.91          5.20         0.38 o                         
  -9   6   1         14.11         15.99         0.64 o                         
  -8   6   1        140.87        149.59         2.22 o                         
  -7   6   1        320.55        296.79         6.07 o                         
  -6   6   1        639.75        571.32         8.73 o                         
  -5   6   1        297.24        272.44         2.37 o                         
  -4   6   1        228.08        237.69         3.06 o                         
  -3   6   1        159.84        166.03         1.85 o                         
  -2   6   1        113.28        118.29         1.70 o                         
  -1   6   1       3119.61       3264.83        32.33 o                         
   0   6   1       1419.04       1509.46         9.81 o                         
   1   6   1          7.89          8.51         0.58 o                         
   2   6   1        102.64         99.55         1.31 o                         
   3   6   1         14.79         15.17         0.71 o                         
   4   6   1        440.15        432.89         7.32 o                         
   5   6   1         27.23         26.48         0.82 o                         
   6   6   1        153.74        148.14         2.98 o                         
   7   6   1        418.82        414.02         5.66 o                         
   8   6   1         63.27         69.93         1.92 o                         
   9   6   1        227.14        256.70         6.09 o                         
  -7   7   1         18.77         14.86         2.49 o                         
  -6   7   1          0.76          0.67         0.46 o                         
  -5   7   1          0.69          0.18         0.53 o                         
  -4   7   1          0.00          0.37         0.44 o                         
  -3   7   1          9.25          9.55         1.01 o                         
  -2   7   1          3.91          3.68         0.60 o                         
  -1   7   1          3.16          4.05         0.47 o                         
   0   7   1         20.10         22.89         0.62 o                         
   1   7   1          1.15          1.25         0.44 o                         
   2   7   1          1.17          1.30         0.40 o                         
   3   7   1         32.46         35.33         1.23 o                         
   4   7   1          0.27          0.51         0.50 o                         
   5   7   1          8.33         11.35         0.63 o                         
   6   7   1          1.23          2.04         0.50 o                         
   7   7   1          5.74          5.96         0.53 o                         
  -4   8   1        127.68         99.51         1.99 o                         
  -3   8   1         12.52         16.95         0.74 o                         
  -2   8   1        161.37        129.05        22.62 o                         
  -1   8   1       1021.16        817.80        72.40 o                         
   0   8   1        780.94        586.23       121.86 o                         
   1   8   1          0.74          1.29         0.70 o                         
   2   8   1         60.15         44.07         1.56 o                         
   3   8   1         12.12         10.97         0.98 o                         
 -14   0   2        362.32        321.55         3.02 o                         
 -13   0   2        337.91        338.57         9.23 o                         
 -12   0   2         21.36         16.96         1.14 o                         
 -11   0   2        408.55        402.90         3.73 o                         
 -10   0   2        704.98        683.00         4.27 o                         
  -9   0   2        939.15        963.55         5.40 o                         
  -8   0   2        978.32        989.65        14.17 o                         
  -7   0   2       2015.84       2221.37        24.91 o                         
  -6   0   2        194.40        192.37         3.47 o                         
  -5   0   2         15.64         12.26         0.68 o                         
  -4   0   2       7956.46       7898.63        51.21 o                         
  -3   0   2        155.07        118.16         1.31 o                         
  -2   0   2      12292.21      11472.53        35.93 o                         
  -1   0   2       5319.30       3925.08       210.77 o                         
   0   0   2        140.63        117.47         8.68 o                         
   1   0   2        496.28        477.07         7.80 o                         
   2   0   2       3318.04       3172.75        60.28 o                         
   3   0   2        310.99        312.20         3.23 o                         
   4   0   2        142.02        126.84         1.07 o                         
   5   0   2       1459.08       1419.83        19.69 o                         
   6   0   2       6576.42       7200.05        21.21 o                         
   7   0   2        724.37        769.39         5.97 o                         
   8   0   2        420.97        377.53         6.29 o                         
   9   0   2       2528.49       2478.07        19.24 o                         
  10   0   2        460.68        477.74         5.40 o                         
  11   0   2        344.26        350.61         5.09 o                         
  12   0   2        391.44        421.01         5.63 o                         
  13   0   2        164.83        176.21         1.97 o                         
 -14   1   2         11.76          7.59         1.55 o                         
 -13   1   2         10.61         10.02         0.70 o                         
 -12   1   2          5.15          5.23         0.69 o                         
 -11   1   2          6.41          6.08         0.67 o                         
 -10   1   2          8.34          8.24         0.50 o                         
  -9   1   2         20.61         20.55         0.88 o                         
  -8   1   2         81.13         79.62         2.41 o                         
  -7   1   2         30.84         33.87         0.78 o                         
  -6   1   2          0.30          0.91         0.28 o                         
  -5   1   2        149.04        140.66         1.32 o                         
  -4   1   2         47.61         45.70         0.65 o                         
  -3   1   2          5.00          4.56         0.26 o                         
  -2   1   2          6.08          4.29         0.26 o                         
  -1   1   2         94.10         94.55         1.16 o                         
   0   1   2          0.20          0.34         0.23 o                         
   1   1   2        670.55        658.08         4.23 o                         
   2   1   2        106.85        107.32         1.33 o                         
   3   1   2        350.34        343.82         3.61 o                         
   4   1   2          1.04          2.50         0.20 o                         
   5   1   2          0.07          1.12         0.46 o                         
   6   1   2         13.28         13.81         0.46 o                         
   7   1   2         15.07         17.60         0.61 o                         
   8   1   2          0.32          0.20         0.52 o                         
   9   1   2         83.03         76.95         1.37 o                         
  10   1   2         17.38         16.49         0.56 o                         
  11   1   2         32.81         31.89         0.69 o                         
  12   1   2          2.04          1.59         0.34 o                         
  13   1   2         12.89         10.62         1.85 o                         
 -13   2   2        148.71        156.35         2.31 o                         
 -12   2   2          2.20          2.88         0.82 o                         
 -11   2   2        162.91        169.98         4.92 o                         
 -10   2   2        632.68        598.60         4.83 o                         
  -9   2   2        633.17        643.01         9.44 o                         
  -8   2   2        649.96        630.41         6.43 o                         
  -7   2   2       1473.73       1467.74        14.28 o                         
  -6   2   2         72.61         74.15         1.11 o                         
  -5   2   2        204.26        186.18         2.49 o                         
  -4   2   2       2348.48       2316.96         6.72 o                         
  -3   2   2        290.86        297.77         2.12 o                         
  -2   2   2       2487.62       2601.57        15.42 o                         
  -1   2   2       4173.71       4300.67        32.58 o                         
   0   2   2        157.88        141.48         1.90 o                         
   1   2   2        643.73        643.95         5.26 o                         
   2   2   2        579.66        589.85         2.92 o                         
   3   2   2         28.72         27.99         0.61 o                         
   4   2   2          7.89         13.20         0.91 o                         
   5   2   2       1634.74       1535.98        10.32 o                         
   6   2   2       3393.66       3422.66        46.63 o                         
   7   2   2        775.33        789.13         5.58 o                         
   8   2   2        274.36        262.37         2.79 o                         
   9   2   2       1805.19       1736.63        16.38 o                         
  10   2   2        401.14        406.53         4.26 o                         
  11   2   2        182.08        193.76         1.66 o                         
  12   2   2        383.56        423.69         3.41 o                         
 -13   3   2         91.19         91.12         1.69 o                         
 -12   3   2         28.98         31.27         0.95 o                         
 -11   3   2         80.43         77.75         1.68 o                         
 -10   3   2          1.28          2.68         0.61 o                         
  -9   3   2          2.85          4.45         0.55 o                         
  -8   3   2        118.51        122.38         2.20 o                         
  -7   3   2          8.47         12.53         0.58 o                         
  -6   3   2         31.91         36.42         0.82 o                         
  -5   3   2        777.54        729.08         3.51 o                         
  -4   3   2        228.93        211.34         6.18 o                         
  -3   3   2          1.61          0.84         0.30 o                         
  -2   3   2        384.46        367.62         4.61 o                         
  -1   3   2         12.74         15.76         0.42 o                         
   0   3   2        917.60        899.44        11.39 o                         
   1   3   2        423.67        409.39         3.07 o                         
   2   3   2         29.94         25.66         0.70 o                         
   3   3   2        516.93        535.22         2.70 o                         
   4   3   2         91.38         92.59         1.08 o                         
   5   3   2          0.19          0.80         0.36 o                         
   6   3   2         29.70         26.04         0.83 o                         
   7   3   2        183.36        194.25         2.37 o                         
   8   3   2         74.33         65.30         0.95 o                         
   9   3   2        175.21        166.87         1.46 o                         
  10   3   2          4.04          3.93         0.41 o                         
  11   3   2         63.92         69.26         0.92 o                         
  12   3   2          0.32          0.44         0.14 o                         
 -12   4   2         12.88         13.90         0.73 o                         
 -11   4   2         22.29         24.38         1.66 o                         
 -10   4   2        283.65        295.79         2.44 o                         
  -9   4   2        176.61        171.71         2.84 o                         
  -8   4   2        301.58        283.15         4.06 o                         
  -7   4   2        372.02        390.36         5.56 o                         
  -6   4   2         51.82         54.50         1.08 o                         
  -5   4   2        214.92        237.42         5.35 o                         
  -4   4   2        183.75        192.69         2.29 o                         
  -3   4   2        341.21        346.32         2.64 o                         
  -2   4   2        242.88        280.17         2.10 o                         
  -1   4   2        805.85        910.20         5.13 o                         
   0   4   2          4.68          3.86         0.38 o                         
   1   4   2        220.46        231.72         2.62 o                         
   2   4   2        108.39        113.41         1.40 o                         
   3   4   2         33.80         31.88         0.82 o                         
   4   4   2          6.06          9.08         0.55 o                         
   5   4   2        685.98        709.08         7.04 o                         
   6   4   2        813.42        804.01         7.22 o                         
   7   4   2        341.48        331.22         7.79 o                         
   8   4   2        192.44        180.78         3.06 o                         
   9   4   2        509.65        516.35         3.44 o                         
  10   4   2        216.56        225.28         3.56 o                         
  11   4   2         53.31         52.80         1.59 o                         
 -11   5   2        126.48        125.01         7.24 o                         
 -10   5   2          1.21          1.47         0.34 o                         
  -9   5   2         13.22         12.29         0.55 o                         
  -8   5   2         22.03         22.47         1.10 o                         
  -7   5   2         22.89         19.33         0.80 o                         
  -6   5   2         78.30         77.26         1.43 o                         
  -5   5   2        757.44        712.48        16.35 o                         
  -4   5   2        229.37        223.59         2.97 o                         
  -3   5   2         21.50         22.34         1.01 o                         
  -2   5   2        326.89        341.46         9.80 o                         
  -1   5   2          5.64          5.95         0.77 o                         
   0   5   2        784.01        851.81         7.62 o                         
   1   5   2        256.77        263.88         2.51 o                         
   2   5   2        168.97        171.34         2.27 o                         
   3   5   2        283.37        300.91         2.67 o                         
   4   5   2        185.73        182.79         1.59 o                         
   5   5   2          2.88          2.48         0.42 o                         
   6   5   2         12.97         13.03         0.60 o                         
   7   5   2        256.55        238.80         7.66 o                         
   8   5   2        179.92        171.11         4.55 o                         
   9   5   2         88.60         90.49         1.41 o                         
  10   5   2         10.91         12.79         0.46 o                         
 -10   6   2         18.63         10.18         2.13 o                         
  -9   6   2         35.14         38.43         0.73 o                         
  -8   6   2         52.14         52.44         1.21 o                         
  -7   6   2         14.76         12.90         0.64 o                         
  -6   6   2         47.54         45.06         1.08 o                         
  -5   6   2         19.98         20.42         0.98 o                         
  -4   6   2         18.73         19.41         0.82 o                         
  -3   6   2         35.41         36.68         0.96 o                         
  -2   6   2         55.33         58.65         1.14 o                         
  -1   6   2         41.05         44.94         0.87 o                         
   0   6   2         27.71         31.47         0.75 o                         
   1   6   2         54.86         60.33         1.03 o                         
   2   6   2         27.51         24.65         0.71 o                         
   3   6   2          0.98          1.02         0.57 o                         
   4   6   2          6.76          9.24         0.60 o                         
   5   6   2         49.47         44.40         1.10 o                         
   6   6   2        137.82        138.97         1.95 o                         
   7   6   2         28.95         28.61         0.68 o                         
   8   6   2         88.99         99.19         1.14 o                         
   9   6   2         35.30         35.62         1.68 o                         
  -8   7   2         38.37         33.87         1.25 o                         
  -7   7   2          0.18          1.76         0.76 o                         
  -6   7   2          3.83          2.22         0.51 o                         
  -5   7   2        213.36        206.37         3.95 o                         
  -4   7   2        159.39        160.65         5.86 o                         
  -3   7   2         39.77         44.09         1.36 o                         
  -2   7   2         76.03         82.49         2.24 o                         
  -1   7   2         64.05         75.12         1.87 o                         
   0   7   2        237.11        253.52         3.04 o                         
   1   7   2        185.15        209.98         2.04 o                         
   2   7   2         68.65         78.00         1.26 o                         
   3   7   2        193.02        223.26         3.57 o                         
   4   7   2         95.60        109.88         1.94 o                         
   5   7   2          2.49          2.59         0.33 o                         
   6   7   2         22.52         22.55         0.63 o                         
  -3   8   2          8.41          7.34         0.70 o                         
  -2   8   2          0.78          0.97         0.41 o                         
   0   8   2         18.59         19.61         1.13 o                         
   1   8   2          4.80          5.86         0.78 o                         
   2   8   2          0.02          0.70         0.59 o                         
   3   8   2          1.10          0.94         0.47 o                         
 -13   1   3         92.42         95.43         1.91 o                         
 -12   1   3        814.25        783.25         7.73 o                         
 -11   1   3        296.77        268.07         1.72 o                         
 -10   1   3         97.63         91.32         1.04 o                         
  -9   1   3        454.12        451.78         3.50 o                         
  -8   1   3       1383.98       1397.52        12.51 o                         
  -7   1   3         44.15         70.48         0.91 o                         
  -6   1   3        815.29        778.63         6.97 o                         
  -5   1   3       1732.76       1671.59        13.21 o                         
  -4   1   3         67.63         53.42         0.66 o                         
  -3   1   3        747.33        627.50         5.73 o                         
  -2   1   3       1602.12       1558.86        16.71 o                         
  -1   1   3       4413.36       4305.93        76.17 o                         
   0   1   3       1704.04       1717.26         4.10 o                         
   1   1   3       1372.93       1414.25         7.05 o                         
   2   1   3        453.84        449.50         7.44 o                         
   3   1   3       1220.13       1414.02        11.20 o                         
   4   1   3        266.01        296.84         3.33 o                         
   5   1   3       1176.01       1278.32        17.31 o                         
   6   1   3          7.84          6.21         1.08 o                         
   7   1   3        535.45        525.03         6.41 o                         
   8   1   3        910.37        913.79        31.18 o                         
   9   1   3        286.82        293.25         4.57 o                         
  10   1   3        382.79        403.25         3.27 o                         
  11   1   3         73.40         75.38         0.90 o                         
  12   1   3        270.89        285.38         3.67 o                         
 -14   2   3         43.98         27.35         1.21 o                         
 -13   2   3         14.97         17.66         0.71 o                         
 -12   2   3          0.52          0.47         0.42 o                         
 -11   2   3        123.68        118.13         1.28 o                         
 -10   2   3        108.25        104.02         1.16 o                         
  -9   2   3          1.29          1.75         0.64 o                         
  -8   2   3        101.09        106.00         2.04 o                         
  -7   2   3         30.91         30.43         0.75 o                         
  -6   2   3          1.34          2.46         0.32 o                         
  -5   2   3         35.22         34.95         0.67 o                         
  -4   2   3         15.63         16.90         0.54 o                         
  -3   2   3        142.05        130.10         1.59 o                         
  -2   2   3         92.47        109.70         0.88 o                         
  -1   2   3        889.24        867.03         6.89 o                         
   0   2   3          1.14          1.88         0.26 o                         
   1   2   3          0.42          0.45         0.19 o                         
   2   2   3        825.04        827.22        10.02 o                         
   3   2   3        285.49        276.37         2.20 o                         
   4   2   3        291.38        278.01         2.82 o                         
   5   2   3        110.89        112.23         1.53 o                         
   6   2   3        311.00        317.46         2.68 o                         
   7   2   3          4.09          4.62         0.67 o                         
   8   2   3        280.35        276.87         2.82 o                         
   9   2   3        171.01        167.72         1.75 o                         
  10   2   3          7.41          7.23         0.63 o                         
  11   2   3         68.77         70.23         1.40 o                         
  12   2   3         33.00         34.42         1.08 o                         
 -13   3   3         62.66         59.14         3.15 o                         
 -12   3   3        313.38        322.98         5.64 o                         
 -11   3   3        282.90        274.78         3.54 o                         
 -10   3   3         12.80         12.66         0.55 o                         
  -9   3   3        437.65        394.35         3.66 o                         
  -8   3   3        353.95        345.59         4.55 o                         
  -7   3   3         12.89          7.45         0.51 o                         
  -6   3   3        216.49        193.19         1.88 o                         
  -5   3   3        701.56        666.42         4.43 o                         
  -4   3   3        239.67        225.10         2.03 o                         
  -3   3   3          1.68          2.30         0.38 o                         
  -2   3   3         10.64          7.54         0.37 o                         
  -1   3   3        264.30        257.19         3.70 o                         
   0   3   3       1583.11       1572.06        38.94 o                         
   1   3   3        769.45        851.68        10.57 o                         
   2   3   3         68.68         63.40         2.87 o                         
   3   3   3        481.78        512.20         2.66 o                         
   4   3   3         13.77         14.46         0.78 o                         
   5   3   3        207.26        215.73         3.46 o                         
   6   3   3        128.34        127.96         3.08 o                         
   7   3   3        100.10         88.69         1.21 o                         
   8   3   3        607.84        579.40         6.32 o                         
   9   3   3        115.13        120.51         1.29 o                         
  10   3   3        239.01        254.69         3.49 o                         
  11   3   3         32.26         36.03         0.74 o                         
 -12   4   3         31.21         29.25         1.77 o                         
 -11   4   3        155.28        158.75         1.70 o                         
 -10   4   3        241.30        249.43         2.17 o                         
  -9   4   3         11.89         11.87         0.54 o                         
  -8   4   3         37.67         37.86         1.01 o                         
  -7   4   3         18.14         18.57         0.79 o                         
  -6   4   3         95.37         86.59         1.45 o                         
  -5   4   3        329.46        336.79         6.13 o                         
  -4   4   3         79.62         76.74         1.17 o                         
  -3   4   3          5.30          3.98         0.48 o                         
  -2   4   3          1.17          0.59         0.39 o                         
  -1   4   3        728.02        718.91         6.96 o                         
   0   4   3          3.06          3.71         0.46 o                         
   1   4   3        113.20        114.44         1.87 o                         
   2   4   3        559.89        568.21         6.73 o                         
   3   4   3       1046.88       1066.26         5.07 o                         
   4   4   3        168.85        175.70         2.10 o                         
   5   4   3        518.09        522.48         7.55 o                         
   6   4   3        372.86        352.81         8.91 o                         
   7   4   3         45.78         46.38         1.14 o                         
   8   4   3        698.02        707.13         5.55 o                         
   9   4   3        184.49        192.94         2.66 o                         
  10   4   3         12.21         12.94         0.50 o                         
  11   4   3         19.46         18.94         0.82 o                         
 -11   5   3         52.34         54.59         2.53 o                         
 -10   5   3         19.19         17.82         0.58 o                         
  -9   5   3         88.09         85.78         1.26 o                         
  -8   5   3         48.27         44.75         1.51 o                         
  -7   5   3         18.09         18.33         0.85 o                         
  -6   5   3         15.13         12.13         0.60 o                         
  -5   5   3        147.14        145.35         1.82 o                         
  -4   5   3        105.87        109.98         1.87 o                         
  -3   5   3          7.04          7.89         0.74 o                         
  -2   5   3          5.03          4.75         0.64 o                         
  -1   5   3        118.54        128.27         1.39 o                         
   0   5   3         83.91         82.74         1.29 o                         
   1   5   3         33.77         36.00         1.14 o                         
   2   5   3         10.30         13.79         0.82 o                         
   3   5   3         66.12         75.28         1.49 o                         
   4   5   3          2.79          2.50         0.40 o                         
   5   5   3         37.07         39.97         0.77 o                         
   6   5   3         47.78         45.14         2.32 o                         
   7   5   3         33.67         33.38         0.78 o                         
   8   5   3         65.73         62.01         2.54 o                         
   9   5   3        102.51         89.19         7.51 o                         
 -10   6   3        191.61        181.58         3.13 o                         
  -9   6   3         23.21         25.10         0.55 o                         
  -8   6   3         25.63         26.39         0.70 o                         
  -7   6   3         15.07         15.91         0.70 o                         
  -6   6   3         29.33         24.37         0.88 o                         
  -5   6   3        118.04        108.11         2.07 o                         
  -4   6   3         33.97         33.60         1.05 o                         
  -3   6   3          1.75          2.53         0.60 o                         
  -2   6   3          8.11          6.00         0.49 o                         
  -1   6   3        251.14        250.65         5.04 o                         
   0   6   3         49.27         51.29         0.94 o                         
   1   6   3         95.42        102.84         2.86 o                         
   2   6   3        442.13        459.22         3.36 o                         
   3   6   3        605.06        629.80         8.47 o                         
   4   6   3        176.76        192.04         2.39 o                         
   5   6   3        386.87        414.98         3.20 o                         
   6   6   3        258.38        269.77         3.34 o                         
   7   6   3        100.36        106.14         2.24 o                         
   8   6   3        535.16        540.73        13.33 o                         
  -8   7   3          0.52          0.23         0.47 o                         
  -7   7   3          2.44          3.07         0.38 o                         
  -6   7   3          1.27          0.95         0.49 o                         
  -5   7   3          5.20          5.95         0.66 o                         
  -4   7   3         12.08         12.20         0.74 o                         
  -3   7   3         13.98         14.42         0.67 o                         
  -2   7   3          0.02          0.48         0.42 o                         
  -1   7   3         20.21         21.37         0.70 o                         
   0   7   3          5.30          7.28         0.56 o                         
   1   7   3          1.88          2.72         0.48 o                         
   2   7   3          2.97          3.97         0.45 o                         
   3   7   3          4.34          6.07         0.41 o                         
   4   7   3          0.03         -0.16         0.34 o                         
   5   7   3          1.10          1.07         0.26 o                         
   6   7   3          3.53          3.10         0.38 o                         
  -3   8   3          3.32          4.02         0.59 o                         
  -1   8   3         46.68         39.29         4.43 o                         
   0   8   3         40.86         44.17         1.95 o                         
   1   8   3         39.55         38.64         1.41 o                         
   2   8   3        226.55        201.45         2.82 o                         
 -14   0   4        116.51        132.78         3.21 o                         
 -13   0   4         15.33         15.13         1.12 o                         
 -12   0   4          2.34          6.00         0.69 o                         
 -11   0   4        170.76        173.11         2.45 o                         
 -10   0   4          1.17          1.80         0.52 o                         
  -9   0   4        335.67        336.16         4.33 o                         
  -8   0   4        188.38        190.41         2.22 o                         
  -7   0   4       1370.72       1479.83         9.25 o                         
  -6   0   4        301.75        349.65         3.24 o                         
  -5   0   4       1484.23       1397.57        13.07 o                         
  -4   0   4       2834.75       2854.51        91.72 o                         
  -3   0   4        278.05        194.50         5.84 o                         
  -2   0   4       5290.81       4251.96       269.30 o                         
  -1   0   4        223.91        202.01         2.08 o                         
   0   0   4         97.28         86.14         3.09 o                         
   1   0   4        373.75        321.29         7.92 o                         
   2   0   4      15070.21      16216.95        17.65 o                         
   3   0   4       2173.01       2206.08        30.31 o                         
   4   0   4          3.84          4.89         1.35 o                         
   5   0   4         34.34         56.92         1.63 o                         
   6   0   4         17.56         32.25        14.31 o                         
   7   0   4       2142.48       2476.93        84.65 o                         
   8   0   4        453.23        502.24        10.34 o                         
   9   0   4        119.11        109.00         1.70 o                         
  10   0   4        132.24        136.86         1.63 o                         
  11   0   4        142.23        150.76         2.70 o                         
  12   0   4        138.80        128.98         2.42 o                         
 -14   1   4         18.39         18.65         0.73 o                         
 -13   1   4          1.76          1.19         0.51 o                         
 -12   1   4         42.85         41.35         0.80 o                         
 -11   1   4          0.48          0.59         0.42 o                         
 -10   1   4         65.49         61.82         0.89 o                         
  -9   1   4         54.42         55.53         1.40 o                         
  -8   1   4          0.40          0.70         0.41 o                         
  -7   1   4          3.22          3.25         0.38 o                         
  -6   1   4          0.42          0.59         0.22 o                         
  -5   1   4          4.97          4.81         0.28 o                         
  -4   1   4          1.36          1.70         0.19 o                         
  -3   1   4         33.14         31.63         0.52 o                         
  -2   1   4        453.18        443.58         3.20 o                         
  -1   1   4        286.95        282.49         2.81 o                         
   0   1   4        299.36        306.95         4.27 o                         
   1   1   4        135.15        129.18         1.37 o                         
   2   1   4          0.98          1.74         0.19 o                         
   3   1   4         26.00         32.38         0.52 o                         
   4   1   4          7.51          9.02         0.39 o                         
   5   1   4        243.12        246.23         3.91 o                         
   6   1   4          3.21          4.89         0.53 o                         
   7   1   4        108.36        114.66         2.29 o                         
   8   1   4         21.10         19.39         0.65 o                         
   9   1   4         38.25         38.07         0.84 o                         
  10   1   4         28.29         29.82         0.67 o                         
  11   1   4          0.21          0.52         0.27 o                         
  12   1   4         38.19         38.66         0.96 o                         
 -14   2   4        159.82        160.28         1.69 o                         
 -13   2   4          0.92          2.07         0.69 o                         
 -12   2   4          0.14          0.89         0.44 o                         
 -11   2   4        132.91        136.22         1.31 o                         
 -10   2   4          0.35          1.09         0.47 o                         
  -9   2   4        128.23        129.05         2.14 o                         
  -8   2   4        301.58        276.05         3.29 o                         
  -7   2   4        547.73        570.20         3.43 o                         
  -6   2   4         29.32         42.11         0.83 o                         
  -5   2   4        570.67        518.83         4.06 o                         
  -4   2   4       2102.37       2008.21        18.41 o                         
  -3   2   4        229.38        187.97         1.35 o                         
  -2   2   4       1993.75       1865.34        12.67 o                         
  -1   2   4        852.96        818.18         5.87 o                         
   0   2   4        170.32        189.11         1.91 o                         
   1   2   4       1413.23       1362.26         8.67 o                         
   2   2   4       5870.58       6024.95        20.49 o                         
   3   2   4       1970.88       1966.41        12.39 o                         
   4   2   4          3.65          4.10         0.39 o                         
   5   2   4         10.55         13.04         0.79 o                         
   6   2   4         49.12         52.90         1.42 o                         
   7   2   4       1257.79       1313.65        33.57 o                         
   8   2   4        447.56        470.46         3.34 o                         
   9   2   4        153.64        147.63         1.46 o                         
  10   2   4         42.46         48.17         0.79 o                         
  11   2   4        184.15        187.07         2.48 o                         
  12   2   4         54.45         47.01         1.29 o                         
 -13   3   4         54.68         53.57         1.20 o                         
 -12   3   4        100.13        107.14         1.47 o                         
 -11   3   4         77.96         76.70         1.04 o                         
 -10   3   4        203.07        197.85         1.88 o                         
  -9   3   4        406.04        377.05         5.69 o                         
  -8   3   4          0.77          1.19         0.54 o                         
  -7   3   4          0.54          1.16         0.43 o                         
  -6   3   4         41.52         38.56         0.98 o                         
  -5   3   4         10.76         11.83         0.57 o                         
  -4   3   4        222.97        224.26         2.89 o                         
  -3   3   4         33.89         38.36         0.71 o                         
  -2   3   4        346.17        377.93         5.07 o                         
  -1   3   4        141.92        147.01         1.67 o                         
   0   3   4        435.87        445.30         7.17 o                         
   1   3   4        625.27        631.05         5.69 o                         
   2   3   4         22.09         18.37         0.57 o                         
   3   3   4        328.78        348.55         3.09 o                         
   4   3   4        311.99        315.61         4.79 o                         
   5   3   4        598.67        603.01         7.09 o                         
   6   3   4        226.89        226.62         3.11 o                         
   7   3   4        235.60        223.07         3.63 o                         
   8   3   4         21.15         21.92         0.54 o                         
   9   3   4        162.13        174.42         1.41 o                         
  10   3   4        146.63        150.28         2.46 o                         
  11   3   4          6.94          7.63         0.42 o                         
 -12   4   4          0.82          0.96         0.27 o                         
 -11   4   4         37.02         43.90         0.87 o                         
 -10   4   4          2.67          4.03         0.46 o                         
  -9   4   4         27.84         24.96         0.74 o                         
  -8   4   4        236.51        221.13         4.73 o                         
  -7   4   4         33.71         33.97         0.75 o                         
  -6   4   4         36.09         31.49         0.98 o                         
  -5   4   4         66.44         64.22         1.87 o                         
  -4   4   4        557.06        560.00         3.69 o                         
  -3   4   4        168.77        158.90         1.67 o                         
  -2   4   4        325.26        323.84         2.10 o                         
  -1   4   4        283.02        277.36         2.62 o                         
   0   4   4         14.55         17.24         0.58 o                         
   1   4   4        497.08        503.53         4.62 o                         
   2   4   4       1131.15       1199.92        10.67 o                         
   3   4   4        698.11        758.55        16.50 o                         
   4   4   4          0.94          1.84         0.67 o                         
   5   4   4          0.32          0.33         0.42 o                         
   6   4   4         70.51         68.42         1.30 o                         
   7   4   4        349.26        358.43         4.56 o                         
   8   4   4        186.25        205.31         1.92 o                         
   9   4   4         42.15         41.14         0.63 o                         
  10   4   4         23.48         24.40         1.05 o                         
 -11   5   4        202.27        189.58         9.83 o                         
 -10   5   4        179.20        176.07         1.57 o                         
  -9   5   4        544.22        528.50         5.17 o                         
  -8   5   4          3.81          3.99         0.49 o                         
  -7   5   4          2.45          2.98         0.57 o                         
  -6   5   4         87.93         78.34         1.42 o                         
  -5   5   4         12.72         10.86         0.52 o                         
  -4   5   4        306.57        320.30         7.66 o                         
  -3   5   4        150.56        162.09         2.60 o                         
  -2   5   4         73.88         84.36         1.27 o                         
  -1   5   4          1.77          2.10         0.67 o                         
   0   5   4        166.06        182.10         2.16 o                         
   1   5   4        708.05        763.42         9.97 o                         
   2   5   4          7.66          8.15         0.72 o                         
   3   5   4        194.82        193.17         2.18 o                         
   4   5   4        398.40        399.39         4.64 o                         
   5   5   4        499.90        494.81         6.53 o                         
   6   5   4        487.72        485.78         9.69 o                         
   7   5   4        102.52        105.46         2.00 o                         
   8   5   4          1.64          1.75         0.26 o                         
   9   5   4        175.35        170.62         1.87 o                         
 -10   6   4         15.70         13.14         1.42 o                         
  -9   6   4         19.57         18.13         1.26 o                         
  -8   6   4         28.50         27.23         1.05 o                         
  -7   6   4          1.94          1.61         0.44 o                         
  -6   6   4          1.61          2.07         0.57 o                         
  -5   6   4         19.45         20.07         0.89 o                         
  -4   6   4         17.30         15.90         0.71 o                         
  -3   6   4         76.90         71.88         1.13 o                         
  -2   6   4         14.11         13.16         0.71 o                         
  -1   6   4          9.10          9.73         0.54 o                         
   0   6   4         14.69         16.29         0.74 o                         
   1   6   4         18.59         17.15         0.70 o                         
   2   6   4        175.20        184.03         4.74 o                         
   3   6   4         56.15         55.26         1.35 o                         
   4   6   4         13.77         16.35         0.57 o                         
   5   6   4         10.07         10.43         0.39 o                         
   6   6   4         30.71         32.28         1.08 o                         
   7   6   4         64.39         64.75         1.67 o                         
  -7   7   4          6.29          3.86         0.36 o                         
  -6   7   4         16.19         14.67         0.68 o                         
  -5   7   4         19.40         22.67         0.91 o                         
  -4   7   4         33.44         34.50         0.86 o                         
  -3   7   4         37.43         29.47         0.85 o                         
  -2   7   4         73.44         77.67         2.36 o                         
  -1   7   4          0.27          1.04         0.52 o                         
   0   7   4        105.61        117.18         2.37 o                         
   1   7   4        306.78        320.50         3.69 o                         
   2   7   4          1.47          1.82         0.36 o                         
   3   7   4         45.21         38.49         0.79 o                         
   4   7   4        127.84        136.51         1.96 o                         
   5   7   4        426.19        336.89        29.78 o                         
  -2   8   4         12.02         10.86         0.78 o                         
  -1   8   4          2.16          1.46         0.34 o                         
   0   8   4          1.13          0.51         0.30 o                         
   1   8   4          0.24          0.23         0.39 o                         
 -14   1   5        137.10        122.91         2.96 o                         
 -13   1   5          3.29          5.64         0.47 o                         
 -12   1   5        248.34        239.43         1.93 o                         
 -11   1   5        735.85        698.30         7.89 o                         
 -10   1   5       1458.66       1466.49        18.87 o                         
  -9   1   5        178.32        204.41         2.37 o                         
  -8   1   5       1408.85       1518.00         6.47 o                         
  -7   1   5         80.91         77.75         1.18 o                         
  -6   1   5        962.46        878.31        13.95 o                         
  -5   1   5        257.77        325.41         3.71 o                         
  -4   1   5        175.71        184.36         1.71 o                         
  -3   1   5       4929.66       5223.62        26.25 o                         
  -2   1   5       3979.25       4103.72        48.91 o                         
  -1   1   5       2198.05       2223.59        31.93 o                         
   0   1   5       2448.50       2381.70        21.17 o                         
   1   1   5        750.58        698.81         6.60 o                         
   2   1   5       1368.03       1641.41        16.02 o                         
   3   1   5        599.38        578.34         3.76 o                         
   4   1   5       2688.28       2768.93        36.61 o                         
   5   1   5       2230.11       2491.11        11.22 o                         
   6   1   5        307.30        378.58         7.71 o                         
   7   1   5        930.75       1062.43         7.85 o                         
   8   1   5          1.43          1.42         0.46 o                         
   9   1   5        871.32        907.25         8.21 o                         
  10   1   5         93.93        106.34         1.16 o                         
  11   1   5         10.94          9.28         0.33 o                         
 -14   2   5          0.03          0.28         0.25 o                         
 -13   2   5         44.56         49.13         1.02 o                         
 -12   2   5         17.95         18.67         0.61 o                         
 -11   2   5         50.20         46.70         0.88 o                         
 -10   2   5          0.31          0.46         0.52 o                         
  -9   2   5         97.55         98.84         2.09 o                         
  -8   2   5        328.72        333.60         5.21 o                         
  -7   2   5        118.87        114.33         1.32 o                         
  -6   2   5          2.04          2.13         0.30 o                         
  -5   2   5        685.67        636.40         6.58 o                         
  -4   2   5         16.66         13.98         0.44 o                         
  -3   2   5         15.38         13.14         0.41 o                         
  -2   2   5        337.68        327.69         3.40 o                         
  -1   2   5         26.81         30.31         0.76 o                         
   0   2   5         57.57         56.94         1.29 o                         
   1   2   5         49.46         47.29         0.74 o                         
   2   2   5        407.61        417.03        12.34 o                         
   3   2   5        119.09        115.90         1.46 o                         
   4   2   5         19.80         19.21         1.62 o                         
   5   2   5         81.22         77.77         1.91 o                         
   6   2   5         10.29         12.13         1.12 o                         
   7   2   5        261.72        256.64         2.15 o                         
   8   2   5        338.37        340.20         2.65 o                         
   9   2   5         26.75         28.94         0.62 o                         
  10   2   5         64.62         71.64         1.13 o                         
  11   2   5         14.29         14.17         0.74 o                         
 -13   3   5          9.69          8.08         0.55 o                         
 -12   3   5         47.38         52.50         0.88 o                         
 -11   3   5        615.17        616.35         5.74 o                         
 -10   3   5        539.66        505.49         7.16 o                         
  -9   3   5         61.59         64.09         1.58 o                         
  -8   3   5        561.49        561.55         5.72 o                         
  -7   3   5        184.95        182.96         2.37 o                         
  -6   3   5         98.52         90.05         1.43 o                         
  -5   3   5          1.41          0.53         0.42 o                         
  -4   3   5          0.69          2.36         0.49 o                         
  -3   3   5       2530.47       2790.03        17.66 o                         
  -2   3   5       1063.59       1104.92         9.41 o                         
  -1   3   5        979.67       1041.99         9.19 o                         
   0   3   5       1247.96       1296.41        10.35 o                         
   1   3   5         57.58         56.35         1.05 o                         
   2   3   5         51.19         74.93         1.50 o                         
   3   3   5         38.71         32.43         0.86 o                         
   4   3   5       1809.48       1873.71        18.70 o                         
   5   3   5        856.47        872.71        23.31 o                         
   6   3   5        145.53        145.02         2.22 o                         
   7   3   5        464.73        444.69         6.04 o                         
   8   3   5          0.29          0.72         0.29 o                         
   9   3   5        466.12        498.08         6.13 o                         
  10   3   5         29.22         29.26         0.72 o                         
 -12   4   5         83.67         86.16         2.01 o                         
 -11   4   5         20.07         19.41         0.76 o                         
 -10   4   5         54.47         48.26         1.60 o                         
  -9   4   5         54.26         55.16         0.98 o                         
  -8   4   5       1130.69       1046.47        21.69 o                         
  -7   4   5         90.03         87.80         1.93 o                         
  -6   4   5         67.20         61.06         1.48 o                         
  -5   4   5        866.64        843.81        22.07 o                         
  -4   4   5         36.81         37.23         1.20 o                         
  -3   4   5        181.72        188.75         2.26 o                         
  -2   4   5        155.77        165.74         1.87 o                         
  -1   4   5         54.05         51.01         1.30 o                         
   0   4   5          9.71         12.20         0.73 o                         
   1   4   5        389.14        410.86         7.72 o                         
   2   4   5        256.05        276.72         4.75 o                         
   3   4   5         59.29         55.48         1.48 o                         
   4   4   5         54.43         56.16         1.51 o                         
   5   4   5        261.88        257.57         6.06 o                         
   6   4   5        139.66        145.28         2.04 o                         
   7   4   5        174.03        183.20         1.62 o                         
   8   4   5        276.62        271.06         3.49 o                         
   9   4   5        225.02        233.65         4.25 o                         
  10   4   5         59.72         56.86         1.54 o                         
 -11   5   5        189.27        198.18         3.63 o                         
 -10   5   5         86.64         87.92         1.25 o                         
  -9   5   5          4.16          5.55         0.51 o                         
  -8   5   5        146.08        139.53         2.57 o                         
  -7   5   5         97.87         91.83         2.24 o                         
  -6   5   5          1.79          1.50         0.47 o                         
  -5   5   5          1.38          1.22         0.47 o                         
  -4   5   5         28.27         29.25         0.70 o                         
  -3   5   5        296.18        341.36         7.05 o                         
  -2   5   5        327.29        355.58         7.21 o                         
  -1   5   5        190.44        204.45         2.74 o                         
   0   5   5        194.21        221.71         2.19 o                         
   1   5   5         20.53         22.05         0.72 o                         
   2   5   5          7.34          8.78         0.41 o                         
   3   5   5         21.17         23.35         0.63 o                         
   4   5   5        312.45        315.24         4.31 o                         
   5   5   5        311.91        306.59         9.81 o                         
   6   5   5          0.26          0.52         0.32 o                         
   7   5   5         70.90         67.61         0.92 o                         
   8   5   5          0.86          1.48         0.25 o                         
   9   5   5         73.30         66.99         1.68 o                         
 -10   6   5         25.92         17.57         3.70 o                         
  -9   6   5         90.13         91.92         1.72 o                         
  -8   6   5        818.08        821.72        13.85 o                         
  -7   6   5         98.60         96.74         1.42 o                         
  -6   6   5         71.38         70.61         1.25 o                         
  -5   6   5        398.84        391.32        12.40 o                         
  -4   6   5         88.39         88.85         4.17 o                         
  -3   6   5        148.07        137.63         5.36 o                         
  -2   6   5        129.95        128.53         2.12 o                         
  -1   6   5         24.08         23.54         0.79 o                         
   0   6   5          1.64          2.12         0.45 o                         
   1   6   5        233.19        232.19         4.34 o                         
   2   6   5        165.51        164.13         3.43 o                         
   3   6   5          5.91          5.91         0.45 o                         
   4   6   5         99.05         97.17         2.47 o                         
   5   6   5        148.15        135.48         4.07 o                         
   6   6   5        119.04        102.66         2.68 o                         
   7   6   5        117.42         91.05         1.52 o                         
  -7   7   5         30.38         31.48         0.86 o                         
  -6   7   5          0.87          0.96         0.37 o                         
  -5   7   5          0.48          0.26         0.33 o                         
  -4   7   5         18.54         18.74         0.67 o                         
  -3   7   5          0.29          0.32         0.40 o                         
  -2   7   5         52.10         48.87         4.70 o                         
  -1   7   5          7.96          7.18         0.55 o                         
   0   7   5          5.04          6.17         0.50 o                         
   1   7   5          0.36          0.45         0.29 o                         
   2   7   5          0.63          0.75         0.29 o                         
   3   7   5          2.93          3.97         0.30 o                         
   4   7   5          3.76          3.19         0.30 o                         
   5   7   5         53.14         46.30         1.25 o                         
  -2   8   5         81.22         66.45         1.52 o                         
  -1   8   5          0.43          1.29         0.47 o                         
 -14   0   6        305.39        297.68        29.55 o                         
 -13   0   6        803.34        841.56         5.43 o                         
 -12   0   6        290.93        285.75         3.34 o                         
 -11   0   6        179.08        179.38         3.55 o                         
 -10   0   6         15.54         15.79         0.89 o                         
  -9   0   6       3495.11       3964.08        21.97 o                         
  -8   0   6       2248.84       2365.66        33.37 o                         
  -7   0   6          6.80          6.75         1.09 o                         
  -6   0   6        371.24        394.25         4.36 o                         
  -5   0   6         60.85         53.59         1.04 o                         
  -4   0   6          6.42          3.09         0.35 o                         
  -3   0   6         63.20         71.49         0.94 o                         
  -2   0   6        237.08        224.93        10.68 o                         
  -1   0   6        457.26        471.35        18.03 o                         
   0   0   6        210.95        216.98         4.48 o                         
   1   0   6        108.36         90.95         1.07 o                         
   2   0   6        965.16        977.80        15.51 o                         
   3   0   6          5.61          4.28         1.07 o                         
   4   0   6       2476.75       2660.91       161.74 o                         
   5   0   6        296.15        312.29         3.66 o                         
   6   0   6        366.67        424.55        10.60 o                         
   7   0   6        197.73        200.79         3.12 o                         
   8   0   6       1494.22       1537.64        18.50 o                         
   9   0   6        304.69        349.93         6.34 o                         
  10   0   6         56.40         63.84         1.22 o                         
  11   0   6         28.78         30.19         0.68 o                         
 -14   1   6          0.37          0.49         0.45 o                         
 -13   1   6          4.34          3.77         0.39 o                         
 -12   1   6          6.76          5.93         0.52 o                         
 -11   1   6         34.32         33.66         1.11 o                         
 -10   1   6         21.50         19.72         0.75 o                         
  -9   1   6        149.97        162.34         2.25 o                         
  -8   1   6         58.37         59.53         1.54 o                         
  -7   1   6          0.09          0.33         0.37 o                         
  -6   1   6         76.35         65.11         1.24 o                         
  -5   1   6          4.31          4.59         0.35 o                         
  -4   1   6        420.78        425.26         3.10 o                         
  -3   1   6        126.70        128.81         3.11 o                         
  -2   1   6        111.44        106.53         1.28 o                         
  -1   1   6         71.98         64.25         1.37 o                         
   0   1   6          2.92          2.89         0.26 o                         
   1   1   6          1.89          0.60         0.21 o                         
   2   1   6         19.02         21.83         0.60 o                         
   3   1   6        218.79        221.19         3.94 o                         
   4   1   6         16.44         17.30         0.89 o                         
   5   1   6         34.38         37.50         1.28 o                         
   6   1   6         47.98         48.84         1.83 o                         
   7   1   6         83.94         84.50         1.24 o                         
   8   1   6         36.82         41.01         0.76 o                         
   9   1   6          3.57          3.86         0.39 o                         
  10   1   6          1.10          1.63         0.28 o                         
  11   1   6         49.29         46.58         0.67 o                         
 -14   2   6        249.93        263.04         4.47 o                         
 -13   2   6        484.26        517.33         6.46 o                         
 -12   2   6        334.38        326.01         2.62 o                         
 -11   2   6         34.61         35.11         0.92 o                         
 -10   2   6         15.47         13.78         0.70 o                         
  -9   2   6       2044.11       1928.41        18.53 o                         
  -8   2   6       1765.68       1751.35        38.47 o                         
  -7   2   6          5.51          4.60         0.62 o                         
  -6   2   6        217.46        206.68         2.09 o                         
  -5   2   6         74.49         70.03         1.23 o                         
  -4   2   6          2.53          3.14         0.32 o                         
  -3   2   6          7.06          7.23         0.53 o                         
  -2   2   6          0.08          0.91         0.96 o                         
  -1   2   6         39.20         42.09         2.32 o                         
   0   2   6        284.97        300.84         3.73 o                         
   1   2   6        121.67        105.56         4.22 o                         
   2   2   6        276.51        257.67         6.40 o                         
   3   2   6        150.82        151.10         2.22 o                         
   4   2   6       1121.59       1145.07        31.23 o                         
   5   2   6        407.70        418.83        13.95 o                         
   6   2   6        405.56        411.71         6.34 o                         
   7   2   6        238.11        233.07         2.23 o                         
   8   2   6        829.45        875.68         6.47 o                         
   9   2   6        331.78        365.44         3.15 o                         
  10   2   6         27.84         32.76         0.99 o                         
  11   2   6         16.88         11.13         0.78 o                         
 -13   3   6          2.14          1.90         0.37 o                         
 -12   3   6         17.42         18.98         0.65 o                         
 -11   3   6        196.37        195.56         2.18 o                         
 -10   3   6         73.51         71.25         1.27 o                         
  -9   3   6       1134.44       1069.25         8.44 o                         
  -8   3   6        148.50        137.91         2.44 o                         
  -7   3   6         76.49         68.66         1.33 o                         
  -6   3   6        135.45        122.10         1.83 o                         
  -5   3   6         31.90         31.21         0.89 o                         
  -4   3   6       1349.98       1463.69         6.29 o                         
  -3   3   6        817.00        847.10        10.54 o                         
  -2   3   6        553.63        550.26         7.69 o                         
  -1   3   6        147.53        157.46         2.75 o                         
   0   3   6         95.52         92.63         2.02 o                         
   1   3   6         99.77        112.65         1.49 o                         
   2   3   6         25.51         20.78         0.77 o                         
   3   3   6        446.05        442.69        10.18 o                         
   4   3   6          0.17          2.38         0.85 o                         
   5   3   6         86.72         90.53         1.58 o                         
   6   3   6        279.86        267.68         2.15 o                         
   7   3   6        333.53        317.42         3.18 o                         
   8   3   6         77.59         78.85         0.98 o                         
   9   3   6          3.72          3.81         0.29 o                         
  10   3   6         14.06         15.22         0.55 o                         
 -12   4   6        146.52        153.38         1.59 o                         
 -11   4   6          0.85          1.40         0.36 o                         
 -10   4   6         75.04         79.30         1.78 o                         
  -9   4   6        529.62        521.02         4.68 o                         
  -8   4   6        709.79        650.38         7.48 o                         
  -7   4   6          7.16          6.88         0.56 o                         
  -6   4   6         26.55         27.47         0.91 o                         
  -5   4   6         70.77         74.49         1.74 o                         
  -4   4   6          1.96          0.90         0.65 o                         
  -3   4   6         16.49         18.08         0.95 o                         
  -2   4   6         14.41         17.90         1.70 o                         
  -1   4   6          2.12          2.66         0.50 o                         
   0   4   6        123.40        134.53         2.65 o                         
   1   4   6         41.88         34.91         2.23 o                         
   2   4   6         27.54         26.56         0.92 o                         
   3   4   6        123.04        122.51         2.12 o                         
   4   4   6        341.68        333.45         4.48 o                         
   5   4   6        133.44        128.96         1.69 o                         
   6   4   6        124.09        127.59         1.36 o                         
   7   4   6         61.54         61.61         0.90 o                         
   8   4   6        254.99        270.62         1.97 o                         
   9   4   6        174.67        188.89         4.38 o                         
 -11   5   6        232.94        239.75         2.68 o                         
 -10   5   6         78.73         82.37         1.52 o                         
  -9   5   6       1432.63       1379.55        16.24 o                         
  -8   5   6        150.78        141.25         1.60 o                         
  -7   5   6        222.41        206.01         2.26 o                         
  -6   5   6         26.76         23.65         0.88 o                         
  -5   5   6        260.95        247.17         6.29 o                         
  -4   5   6        980.12        937.98        18.39 o                         
  -3   5   6       1032.24       1035.44        19.08 o                         
  -2   5   6        515.89        512.76        12.03 o                         
  -1   5   6        201.08        215.15         5.64 o                         
   0   5   6        124.06        124.04         3.88 o                         
   1   5   6         94.88         95.20         1.82 o                         
   2   5   6         77.70         78.53         1.08 o                         
   3   5   6        221.32        210.82         8.68 o                         
   4   5   6         60.13         63.80         1.24 o                         
   5   5   6         23.33         22.59         0.59 o                         
   6   5   6        330.81        309.29         6.41 o                         
   7   5   6        305.08        295.36         3.37 o                         
   8   5   6         29.52         29.09         0.63 o                         
 -10   6   6         20.15         11.56         0.66 o                         
  -9   6   6         87.35         92.76         1.34 o                         
  -8   6   6         61.41         63.53         1.63 o                         
  -7   6   6         14.74         14.80         0.75 o                         
  -6   6   6          0.97          0.92         0.46 o                         
  -5   6   6         13.27         14.50         0.65 o                         
  -4   6   6          8.45          8.17         0.58 o                         
  -3   6   6          6.36          6.89         0.55 o                         
  -2   6   6          4.18          5.27         0.44 o                         
  -1   6   6         11.90         12.97         0.69 o                         
   0   6   6          3.85          3.08         0.45 o                         
   1   6   6         19.84         22.42         0.89 o                         
   2   6   6          4.76          5.16         0.52 o                         
   3   6   6         21.48         20.75         0.76 o                         
   4   6   6         80.63         77.19         3.22 o                         
   5   6   6          0.43          0.88         0.32 o                         
   6   6   6          0.50          0.85         0.19 o                         
  -7   7   6         48.73         52.67         1.48 o                         
  -6   7   6         45.69         41.24         3.83 o                         
  -5   7   6        145.64        129.67         1.26 o                         
  -4   7   6        598.80        563.70        18.73 o                         
  -3   7   6        575.68        498.24         7.31 o                         
  -2   7   6        270.71        257.88         6.45 o                         
  -1   7   6        165.06        186.44         2.97 o                         
   0   7   6         29.37         30.43         1.96 o                         
   1   7   6         14.44         11.85         0.51 o                         
   2   7   6          8.09          9.91         0.42 o                         
   3   7   6        135.90        139.02         2.40 o                         
   4   7   6         52.24         44.74         2.01 o                         
 -14   1   7         22.00         23.34         0.64 o                         
 -13   1   7        188.18        192.91         4.65 o                         
 -12   1   7          2.32          2.12         0.44 o                         
 -11   1   7         48.85         49.32         0.87 o                         
 -10   1   7       4261.14       4176.59        22.73 o                         
  -9   1   7       2084.56       2065.21        14.71 o                         
  -8   1   7        503.17        506.85        12.83 o                         
  -7   1   7         81.78         69.05         1.08 o                         
  -6   1   7        842.21        769.80        13.29 o                         
  -5   1   7       4283.84       4469.29        30.78 o                         
  -4   1   7       3414.24       3678.46        33.04 o                         
  -3   1   7        492.23        515.42         8.45 o                         
  -2   1   7         29.16         21.83         0.70 o                         
  -1   1   7        115.36        103.87         3.91 o                         
   0   1   7       1621.90       1753.80        22.45 o                         
   1   1   7        172.52        208.84         3.18 o                         
   2   1   7        461.06        481.67         8.21 o                         
   3   1   7        545.94        557.65         4.01 o                         
   4   1   7        583.31        514.45         4.89 o                         
   5   1   7       1101.09       1045.57        12.71 o                         
   6   1   7       1517.49       1420.31        17.78 o                         
   7   1   7        141.31        146.15         1.90 o                         
   8   1   7         20.02         19.90         0.83 o                         
   9   1   7        263.57        296.62         2.62 o                         
  10   1   7        397.13        421.95         4.79 o                         
 -14   2   7         21.80         16.34         3.43 o                         
 -13   2   7         32.69         33.05         0.79 o                         
 -12   2   7         11.47         12.31         0.76 o                         
 -11   2   7          1.28          1.64         0.43 o                         
 -10   2   7         31.39         31.13         0.82 o                         
  -9   2   7        358.36        331.11         2.66 o                         
  -8   2   7          2.51          3.24         1.01 o                         
  -7   2   7         35.06         34.61         1.07 o                         
  -6   2   7         12.41         11.30         0.81 o                         
  -5   2   7        130.80        126.45         1.63 o                         
  -4   2   7         32.94         35.65         1.02 o                         
  -3   2   7        176.72        174.96         3.09 o                         
  -2   2   7         57.42         53.14         1.43 o                         
  -1   2   7        323.34        328.63         5.13 o                         
   0   2   7         29.21         25.94         1.04 o                         
   1   2   7        395.69        387.51         5.71 o                         
   2   2   7         23.15         21.44         0.85 o                         
   3   2   7          1.16          1.70         0.47 o                         
   4   2   7        627.65        625.29        13.97 o                         
   5   2   7         50.29         46.85         1.12 o                         
   6   2   7         18.20         18.75         0.61 o                         
   7   2   7          7.28          8.92         0.49 o                         
   8   2   7         21.67         24.10         0.59 o                         
   9   2   7         14.55         15.84         0.43 o                         
  10   2   7          9.83         10.27         0.48 o                         
 -13   3   7         68.10         72.51         1.87 o                         
 -12   3   7          2.91          2.86         0.39 o                         
 -11   3   7         75.83         74.65         1.33 o                         
 -10   3   7       1598.26       1615.62        11.07 o                         
  -9   3   7       1675.77       1575.70         9.58 o                         
  -8   3   7        130.48        117.38         1.30 o                         
  -7   3   7        141.29        132.36         2.73 o                         
  -6   3   7        262.20        255.25         4.57 o                         
  -5   3   7       2223.93       2397.49        29.26 o                         
  -4   3   7       1332.13       1451.78        35.15 o                         
  -3   3   7        213.29        221.60         2.50 o                         
  -2   3   7        124.31        117.65         2.22 o                         
  -1   3   7         12.48         17.66         3.96 o                         
   0   3   7        239.72        268.92         4.63 o                         
   1   3   7        213.80        243.79         3.69 o                         
   2   3   7        183.52        191.98         4.18 o                         
   3   3   7        180.03        183.69         4.22 o                         
   4   3   7        357.70        336.59         4.39 o                         
   5   3   7        541.62        498.15         4.73 o                         
   6   3   7        899.86        888.95         5.45 o                         
   7   3   7         35.54         33.35         0.94 o                         
   8   3   7         53.04         60.54         1.09 o                         
   9   3   7         53.97         63.59         1.03 o                         
 -12   4   7         86.18         91.53         0.97 o                         
 -11   4   7         31.26         31.14         0.72 o                         
 -10   4   7        161.12        160.70         2.16 o                         
  -9   4   7        589.45        570.47         4.90 o                         
  -8   4   7          4.11          3.94         0.49 o                         
  -7   4   7         17.33         15.98         0.56 o                         
  -6   4   7        148.70        134.32         2.72 o                         
  -5   4   7         22.94         21.31         0.93 o                         
  -4   4   7         19.46         13.92         0.92 o                         
  -3   4   7         70.37         81.21         2.22 o                         
  -2   4   7        382.55        404.83        12.54 o                         
  -1   4   7        316.81        317.45         4.96 o                         
   0   4   7        122.38        122.73         2.55 o                         
   1   4   7        697.45        688.87        15.25 o                         
   2   4   7          7.57          8.39         0.52 o                         
   3   4   7        110.89        113.41         2.60 o                         
   4   4   7        549.33        508.00         6.11 o                         
   5   4   7          0.61          1.17         0.41 o                         
   6   4   7          2.86          3.14         0.35 o                         
   7   4   7         54.77         58.32         1.27 o                         
   8   4   7         45.65         50.60         0.72 o                         
 -11   5   7         19.00         20.68         0.52 o                         
 -10   5   7        319.74        341.79         7.71 o                         
  -9   5   7        505.45        518.65         2.96 o                         
  -8   5   7         60.45         56.27         0.95 o                         
  -7   5   7         13.25         12.43         0.55 o                         
  -6   5   7        106.27         96.17         3.01 o                         
  -5   5   7        403.87        394.42        13.21 o                         
  -4   5   7        309.75        296.77         3.12 o                         
  -3   5   7         72.80         73.98         1.61 o                         
  -2   5   7         24.31         25.79         0.88 o                         
  -1   5   7          1.96          1.78         0.43 o                         
   0   5   7         82.83         83.28         2.46 o                         
   1   5   7         14.23         15.38         0.74 o                         
   2   5   7          0.15          0.44         0.48 o                         
   3   5   7          5.37          5.34         0.42 o                         
   4   5   7         99.01        104.29         1.90 o                         
   5   5   7        219.83        213.93         4.73 o                         
   6   5   7        138.84        132.89         2.24 o                         
   7   5   7         36.16         36.90         1.29 o                         
  -9   6   7        410.26        399.87        20.87 o                         
  -8   6   7          1.54          2.78         0.39 o                         
  -7   6   7         32.12         30.28         0.87 o                         
  -6   6   7         90.70         80.29         1.26 o                         
  -5   6   7          9.33          9.19         0.67 o                         
  -4   6   7         22.33         19.17         0.89 o                         
  -3   6   7         62.52         63.05         1.75 o                         
  -2   6   7        314.07        311.71         9.87 o                         
  -1   6   7        196.94        195.94         3.69 o                         
   0   6   7        152.17        161.48         3.55 o                         
   1   6   7        315.44        325.61         5.65 o                         
   2   6   7         29.35         31.46         0.85 o                         
   3   6   7        126.51        127.26         2.13 o                         
   4   6   7        335.85        339.80         7.50 o                         
   5   6   7          1.37          1.35         0.24 o                         
   6   6   7         12.27          9.53         0.62 o                         
  -6   7   7         25.05         24.33         0.76 o                         
  -5   7   7          6.91          6.16         0.38 o                         
  -4   7   7         26.21         27.66         0.92 o                         
  -3   7   7          7.66          6.86         0.44 o                         
  -2   7   7          0.76          0.89         0.24 o                         
  -1   7   7          1.69          1.44         0.25 o                         
   0   7   7         14.62         15.41         1.05 o                         
   1   7   7          2.73          3.20         0.41 o                         
   2   7   7         20.76         21.74         0.54 o                         
   3   7   7         10.37          9.18         0.62 o                         
 -14   0   8         73.71         64.08         2.40 o                         
 -13   0   8         17.57         20.97         0.82 o                         
 -12   0   8         31.24         30.77         0.84 o                         
 -11   0   8         17.19         18.22         0.94 o                         
 -10   0   8        353.84        370.66         4.13 o                         
  -9   0   8        139.07        142.07         1.99 o                         
  -8   0   8        283.87        314.96         5.78 o                         
  -7   0   8        912.98        993.65        14.70 o                         
  -6   0   8        670.51        622.65         7.41 o                         
  -5   0   8        358.23        299.28         3.04 o                         
  -4   0   8        138.56        127.85         2.54 o                         
  -3   0   8       2364.56       2198.59         9.80 o                         
  -2   0   8       2339.79       2236.14         9.64 o                         
  -1   0   8        138.75        122.50         2.31 o                         
   0   0   8       2058.68       2049.17        27.40 o                         
   1   0   8         96.06         73.93         1.28 o                         
   2   0   8         13.59         18.28         1.03 o                         
   3   0   8        571.68        645.22        42.45 o                         
   4   0   8        173.74        186.53         3.08 o                         
   5   0   8        135.57        112.89         2.34 o                         
   6   0   8        196.92        198.70         5.36 o                         
   7   0   8        128.16        105.92         2.05 o                         
   8   0   8          8.10          8.15         0.95 o                         
   9   0   8          0.64          1.27         0.37 o                         
  10   0   8        200.62        188.89         2.90 o                         
 -14   1   8          9.66          9.95         0.43 o                         
 -13   1   8         19.00         21.33         0.48 o                         
 -12   1   8          9.99         10.38         0.50 o                         
 -11   1   8         26.40         27.90         0.70 o                         
 -10   1   8         83.98         78.27         1.22 o                         
  -9   1   8          0.21          0.56         0.35 o                         
  -8   1   8         47.81         49.41         1.10 o                         
  -7   1   8          0.82          0.53         0.43 o                         
  -6   1   8         52.06         52.89         1.46 o                         
  -5   1   8         67.60         74.93         1.21 o                         
  -4   1   8         12.66         12.37         0.60 o                         
  -3   1   8          6.88          6.73         0.55 o                         
  -2   1   8         13.60         14.85         0.75 o                         
  -1   1   8          1.84          2.48         0.56 o                         
   0   1   8        320.32        329.57         2.80 o                         
   1   1   8         10.42         11.93         0.56 o                         
   2   1   8         64.90         62.23         1.12 o                         
   3   1   8        104.10        104.26         2.28 o                         
   4   1   8          7.03          6.01         1.25 o                         
   5   1   8        143.44        138.02         1.75 o                         
   6   1   8          2.34          3.14         0.47 o                         
   7   1   8         50.01         55.10         1.05 o                         
   8   1   8          3.10          4.08         0.42 o                         
   9   1   8         18.70         20.13         0.48 o                         
  10   1   8          0.35          0.31         0.24 o                         
 -13   2   8          0.24         -0.01         0.31 o                         
 -12   2   8          3.14          3.61         0.39 o                         
 -11   2   8          8.37          8.55         0.51 o                         
 -10   2   8        217.82        222.33         2.52 o                         
  -9   2   8         49.75         46.06         0.76 o                         
  -8   2   8        289.83        299.92         4.40 o                         
  -7   2   8        490.14        507.43         4.12 o                         
  -6   2   8        634.73        594.75         6.42 o                         
  -5   2   8        131.72        102.84         2.00 o                         
  -4   2   8        272.94        257.74         2.35 o                         
  -3   2   8       1230.12       1186.30        22.58 o                         
  -2   2   8       1529.66       1561.32        22.50 o                         
  -1   2   8        253.67        245.60         7.08 o                         
   0   2   8        826.99        762.28        42.89 o                         
   1   2   8        269.66        246.21         2.54 o                         
   2   2   8         71.76         71.55         1.89 o                         
   3   2   8        575.59        631.20        16.49 o                         
   4   2   8         60.99         65.93         1.06 o                         
   5   2   8         62.88         60.43         1.20 o                         
   6   2   8        184.34        180.03         1.86 o                         
   7   2   8         88.52         86.39         1.20 o                         
   8   2   8         16.78         18.45         0.90 o                         
   9   2   8          5.23          5.64         0.38 o                         
 -13   3   8        154.83        150.07         2.58 o                         
 -12   3   8         18.98         20.89         0.54 o                         
 -11   3   8        312.13        318.43         3.88 o                         
 -10   3   8        261.87        265.12         1.89 o                         
  -9   3   8         67.10         64.23         1.26 o                         
  -8   3   8        130.60        121.76         1.27 o                         
  -7   3   8          0.99          1.06         0.33 o                         
  -6   3   8        265.83        281.21         2.74 o                         
  -5   3   8        257.58        283.60         2.66 o                         
  -4   3   8          9.27         10.09         0.70 o                         
  -3   3   8        136.36        129.94         2.05 o                         
  -2   3   8          0.06          0.38         0.65 o                         
  -1   3   8         69.54         78.13         1.95 o                         
   0   3   8        949.13        968.30        10.54 o                         
   1   3   8          0.45          1.80         0.90 o                         
   2   3   8        329.12        332.62         3.15 o                         
   3   3   8        385.77        381.94         4.53 o                         
   4   3   8        200.78        192.23         7.28 o                         
   5   3   8        441.33        410.97         7.79 o                         
   6   3   8         23.94         24.23         0.68 o                         
   7   3   8        104.35        113.37         1.24 o                         
   8   3   8         94.20        102.41         2.00 o                         
   9   3   8         46.81         46.87         0.91 o                         
 -12   4   8          1.14          1.36         0.27 o                         
 -11   4   8          5.39          5.20         0.38 o                         
 -10   4   8         58.99         65.22         0.96 o                         
  -9   4   8          1.39          1.04         0.37 o                         
  -8   4   8        140.69        126.89         1.40 o                         
  -7   4   8        117.74        107.71         1.35 o                         
  -6   4   8        279.15        240.39         3.23 o                         
  -5   4   8         22.22         18.22         0.67 o                         
  -4   4   8        185.19        178.17         3.79 o                         
  -3   4   8        314.84        315.78        11.17 o                         
  -2   4   8        412.74        443.22         4.76 o                         
  -1   4   8        183.46        191.32         4.22 o                         
   0   4   8        192.52        185.84         1.81 o                         
   1   4   8         86.42         79.71         0.91 o                         
   2   4   8          6.63          7.04         0.49 o                         
   3   4   8        160.22        157.88         4.89 o                         
   4   4   8         15.84         16.44         0.84 o                         
   5   4   8         14.73         15.79         0.62 o                         
   6   4   8        117.67        115.89         4.96 o                         
   7   4   8         17.89         18.80         0.81 o                         
   8   4   8          8.91          7.21         0.33 o                         
 -11   5   8        434.91        433.62         4.30 o                         
 -10   5   8        251.80        270.59         3.26 o                         
  -9   5   8        213.31        220.21         2.69 o                         
  -8   5   8         61.96         62.54         0.94 o                         
  -7   5   8         20.36         19.79         0.56 o                         
  -6   5   8        263.04        256.84         5.56 o                         
  -5   5   8        211.19        221.89         5.44 o                         
  -4   5   8          1.64          1.07         0.62 o                         
  -3   5   8        202.44        183.91         3.57 o                         
  -2   5   8          6.36          6.56         0.45 o                         
  -1   5   8        249.05        248.39         6.09 o                         
   0   5   8        651.71        654.32        16.59 o                         
   1   5   8         70.60         84.32         1.17 o                         
   2   5   8        227.51        233.89         4.54 o                         
   3   5   8        448.38        454.98        11.80 o                         
   4   5   8        378.43        377.88         3.60 o                         
   5   5   8        383.41        388.29         4.36 o                         
   6   5   8        112.93        108.07         3.15 o                         
  -9   6   8          2.58          1.89         0.48 o                         
  -8   6   8          9.82         10.30         0.45 o                         
  -7   6   8         41.26         40.54         1.45 o                         
  -6   6   8          4.85          5.12         0.40 o                         
  -5   6   8         23.02         22.38         0.68 o                         
  -4   6   8          6.52          6.32         0.64 o                         
  -3   6   8         61.08         64.83         1.44 o                         
  -2   6   8         22.52         22.67         0.63 o                         
  -1   6   8         58.46         63.71         1.00 o                         
   0   6   8         25.37         25.53         0.80 o                         
   1   6   8          1.16          2.03         0.30 o                         
   2   6   8         20.66         22.85         0.49 o                         
   3   6   8          0.52          1.18         0.22 o                         
   4   6   8         26.45         20.43         3.89 o                         
   5   6   8         11.35          6.87         1.69 o                         
  -6   7   8        124.57        116.06         1.96 o                         
  -5   7   8        159.09        123.36         3.81 o                         
  -4   7   8          0.50          1.63         0.28 o                         
  -3   7   8         38.25         35.75         0.78 o                         
  -2   7   8          5.74          6.23         0.32 o                         
  -1   7   8        130.35        118.48         5.47 o                         
   0   7   8        399.14        400.04         6.06 o                         
   1   7   8         74.23         62.91         0.79 o                         
 -13   1   9        217.81        240.60         1.82 o                         
 -12   1   9        240.14        252.60         2.25 o                         
 -11   1   9          1.11          1.78         0.37 o                         
 -10   1   9         18.30         16.63         0.61 o                         
  -9   1   9        361.98        366.42         2.78 o                         
  -8   1   9          7.71         10.55         0.79 o                         
  -7   1   9        105.03         89.68         1.77 o                         
  -6   1   9          5.62          3.83         0.80 o                         
  -5   1   9         58.22         56.99         1.93 o                         
  -4   1   9       1896.49       1884.58         8.57 o                         
  -3   1   9        340.02        343.27         3.59 o                         
  -2   1   9        202.84        220.52         3.79 o                         
  -1   1   9       3512.82       3729.01        47.11 o                         
   0   1   9       1943.48       1913.48        15.72 o                         
   1   1   9       1380.92       1424.68        39.40 o                         
   2   1   9       1027.98       1124.95        77.61 o                         
   3   1   9        526.95        575.75        54.67 o                         
   4   1   9        886.56        794.09        13.38 o                         
   5   1   9        238.32        223.86         2.81 o                         
   6   1   9         36.52         46.11         1.05 o                         
   7   1   9        388.59        452.55         4.04 o                         
   8   1   9         38.77         44.63         1.12 o                         
   9   1   9        285.76        324.07        14.16 o                         
 -13   2   9          1.51          1.86         0.26 o                         
 -12   2   9         17.80         20.42         0.56 o                         
 -11   2   9          4.83          5.21         0.45 o                         
 -10   2   9         69.48         64.73         0.84 o                         
  -9   2   9        135.53        127.77         1.26 o                         
  -8   2   9         11.77         10.23         0.50 o                         
  -7   2   9        112.08        114.28         4.49 o                         
  -6   2   9         75.07         64.31         1.91 o                         
  -5   2   9        127.12        120.98         4.32 o                         
  -4   2   9         12.80         11.51         0.97 o                         
  -3   2   9        129.67        123.17         1.94 o                         
  -2   2   9          0.10          1.00         0.46 o                         
  -1   2   9          0.28          1.33         0.66 o                         
   0   2   9        212.77        217.07         3.99 o                         
   1   2   9        191.18        196.94         2.95 o                         
   2   2   9         54.94         65.30         1.72 o                         
   3   2   9         62.62         56.82         1.15 o                         
   4   2   9         41.60         42.59         1.02 o                         
   5   2   9         29.31         30.16         0.75 o                         
   6   2   9        119.27        126.19         2.24 o                         
   7   2   9          4.03          4.09         0.36 o                         
   8   2   9         18.09         20.44         0.61 o                         
 -13   3   9        248.81        235.14        17.56 o                         
 -12   3   9         39.47         47.44         0.78 o                         
 -11   3   9         24.90         25.72         0.61 o                         
 -10   3   9          2.12          2.46         0.38 o                         
  -9   3   9        222.66        226.29         1.93 o                         
  -8   3   9          0.60          2.11         0.36 o                         
  -7   3   9         46.61         38.54         0.76 o                         
  -6   3   9          0.30          0.42         0.51 o                         
  -5   3   9        105.18        106.14         1.72 o                         
  -4   3   9        519.09        526.93         5.26 o                         
  -3   3   9        403.63        402.23         4.80 o                         
  -2   3   9         63.63         64.06         2.20 o                         
  -1   3   9       1741.60       1778.80        52.44 o                         
   0   3   9       1087.56       1046.70         6.90 o                         
   1   3   9        595.59        590.16         8.45 o                         
   2   3   9        623.49        644.25        11.96 o                         
   3   3   9        207.38        193.75         2.41 o                         
   4   3   9        667.34        615.35         8.07 o                         
   5   3   9         47.04         42.16         0.89 o                         
   6   3   9         81.30         94.60         1.43 o                         
   7   3   9        116.43        130.22         2.69 o                         
   8   3   9         35.66         35.90         1.09 o                         
 -12   4   9         21.69         23.97         0.59 o                         
 -11   4   9         13.91         14.29         0.51 o                         
 -10   4   9        217.17        219.61         1.66 o                         
  -9   4   9        110.91        108.63         1.54 o                         
  -8   4   9          9.74          9.27         0.45 o                         
  -7   4   9         66.04         66.95         1.03 o                         
  -6   4   9        349.79        316.93         6.69 o                         
  -5   4   9        172.61        163.78         3.63 o                         
  -4   4   9         45.75         45.25         0.86 o                         
  -3   4   9        217.53        197.76         4.36 o                         
  -2   4   9          8.69          8.12         0.59 o                         
  -1   4   9         64.45         65.03         0.99 o                         
   0   4   9         97.57         92.83         1.20 o                         
   1   4   9         63.20         63.06         1.08 o                         
   2   4   9          0.14          0.61         0.34 o                         
   3   4   9         28.51         26.62         0.88 o                         
   4   4   9        135.65        141.46         2.96 o                         
   5   4   9         78.93         81.40         0.98 o                         
   6   4   9        166.22        167.50         2.34 o                         
   7   4   9         56.41         56.74         1.04 o                         
 -10   5   9         13.06         14.55         0.68 o                         
  -9   5   9         34.51         32.09         1.38 o                         
  -8   5   9          0.54          0.58         0.27 o                         
  -7   5   9          5.65          5.10         0.47 o                         
  -6   5   9          0.17          0.11         0.42 o                         
  -5   5   9         22.71         20.24         0.75 o                         
  -4   5   9        116.16        118.60         1.94 o                         
  -3   5   9         66.91         67.34         1.30 o                         
  -2   5   9         78.67         72.60         1.23 o                         
  -1   5   9        252.57        267.85         6.76 o                         
   0   5   9        368.03        400.89         2.38 o                         
   1   5   9        178.01        183.60         3.98 o                         
   2   5   9         68.11         67.41         1.70 o                         
   3   5   9        143.56        156.36         1.67 o                         
   4   5   9         98.26         92.36         1.85 o                         
   5   5   9         29.91         33.47         0.56 o                         
   6   5   9         15.05          7.58         2.28 o                         
  -8   6   9          8.43          9.29         0.68 o                         
  -7   6   9         46.27         48.11         1.69 o                         
  -6   6   9        313.49        305.44         7.29 o                         
  -5   6   9        139.19        128.55         5.43 o                         
  -4   6   9         49.92         60.53         1.15 o                         
  -3   6   9         79.69         75.20         1.13 o                         
  -2   6   9          0.19          0.90         0.28 o                         
  -1   6   9         65.63         63.09         3.51 o                         
   0   6   9         60.80         64.52         1.20 o                         
   1   6   9         23.94         24.36         1.07 o                         
   2   6   9         10.61         11.17         0.43 o                         
   3   6   9         16.11         17.12         0.63 o                         
  -4   7   9          9.09          5.92         1.44 o                         
  -3   7   9          0.03         -0.01         0.18 o                         
  -2   7   9         27.36         17.74        10.08 o                         
  -1   7   9          0.11          0.41         0.29 o                         
 -13   0  10        252.55        276.28         6.29 o                         
 -12   0  10          8.17          7.32         0.73 o                         
 -11   0  10        281.70        250.81         4.97 o                         
 -10   0  10        365.05        348.61         4.29 o                         
  -9   0  10         24.20         19.01         1.02 o                         
  -8   0  10        365.29        329.66         3.43 o                         
  -7   0  10        588.18        561.57         7.56 o                         
  -6   0  10       1320.28       1311.34        11.60 o                         
  -5   0  10          1.36          0.66         1.05 o                         
  -4   0  10        262.72        303.65         5.44 o                         
  -3   0  10        885.71       1061.42         9.81 o                         
  -2   0  10          0.97          1.84         0.82 o                         
  -1   0  10        259.32        280.22         4.97 o                         
   0   0  10        271.82        327.17         5.12 o                         
   2   0  10        500.01        509.68         7.56 o                         
   3   0  10       1255.75       1083.64         8.83 o                         
   4   0  10        399.75        414.00        40.41 o                         
   5   0  10        161.64        149.57        17.73 o                         
   6   0  10        337.88        286.23        48.05 o                         
   7   0  10         86.77         93.49         2.44 o                         
   8   0  10         54.78         60.32         1.27 o                         
 -13   1  10          1.65          0.93         0.22 o                         
 -12   1  10          1.16          0.91         0.27 o                         
 -11   1  10         49.17         49.30         0.70 o                         
 -10   1  10          2.08          2.47         0.48 o                         
  -9   1  10          0.67          1.00         0.42 o                         
  -8   1  10         39.50         37.48         0.77 o                         
  -7   1  10         32.58         30.03         1.44 o                         
  -6   1  10         33.01         32.93         2.03 o                         
  -5   1  10          2.19          2.09         0.77 o                         
  -4   1  10         86.00         85.07         4.04 o                         
  -3   1  10          0.22          0.11         0.64 o                         
  -2   1  10        166.63        172.15         2.15 o                         
  -1   1  10         53.51         55.93         1.61 o                         
   0   1  10          4.45          4.49         0.65 o                         
   1   1  10         98.27        103.31         2.85 o                         
   2   1  10         28.38         31.89         1.20 o                         
   3   1  10         49.96         47.92         1.30 o                         
   4   1  10          0.98          2.18         0.52 o                         
   5   1  10          3.06          3.60         0.50 o                         
   6   1  10          4.13          3.96         0.42 o                         
   7   1  10          0.12          0.30         0.31 o                         
   8   1  10          8.14          9.08         0.53 o                         
 -13   2  10        139.25        150.82         5.74 o                         
 -12   2  10          1.52          1.79         0.29 o                         
 -11   2  10        113.28        105.77         1.04 o                         
 -10   2  10        375.09        359.83         4.54 o                         
  -9   2  10         59.33         54.52         0.89 o                         
  -8   2  10        148.30        128.12         1.86 o                         
  -7   2  10        299.93        254.26         1.83 o                         
  -6   2  10       1069.94        922.00         9.62 o                         
  -5   2  10          0.31          5.58         1.25 o                         
  -4   2  10        245.10        264.12         3.44 o                         
  -3   2  10        446.14        479.47         5.32 o                         
  -2   2  10         11.32         13.28         1.01 o                         
  -1   2  10        310.58        320.49         3.73 o                         
   0   2  10        305.14        325.75         6.20 o                         
   1   2  10        263.52        241.90         4.93 o                         
   2   2  10        407.45        351.64         3.11 o                         
   3   2  10        907.83        875.34        15.61 o                         
   4   2  10        224.49        242.13         4.18 o                         
   5   2  10        195.21        208.42         3.82 o                         
   6   2  10        152.64        153.68         1.99 o                         
   7   2  10        125.35        136.19         2.04 o                         
   8   2  10         11.95         13.98         0.82 o                         
 -12   3  10          3.81          3.63         0.29 o                         
 -11   3  10        178.83        190.32         2.01 o                         
 -10   3  10          3.01          3.51         0.44 o                         
  -9   3  10          0.57          1.07         0.35 o                         
  -8   3  10        141.36        135.07         1.37 o                         
  -7   3  10        311.95        290.40         3.11 o                         
  -6   3  10         88.76         88.02         1.88 o                         
  -5   3  10         80.62         76.34         1.44 o                         
  -4   3  10        278.27        276.34         2.26 o                         
  -3   3  10         28.85         28.75         0.75 o                         
  -2   3  10        747.47        739.12         7.82 o                         
  -1   3  10        277.76        269.06         3.26 o                         
   0   3  10        109.37        106.65         2.24 o                         
   1   3  10        234.43        216.89         2.06 o                         
   2   3  10          7.64          6.42         0.48 o                         
   3   3  10         78.10         72.75         2.44 o                         
   4   3  10         17.34         14.56         0.56 o                         
   5   3  10          0.28          0.30         0.30 o                         
   6   3  10          5.17          6.04         0.35 o                         
   7   3  10          0.23          0.19         0.16 o                         
 -11   4  10         21.14         19.46         1.60 o                         
 -10   4  10        134.83        131.51         3.00 o                         
  -9   4  10         36.65         37.07         0.74 o                         
  -8   4  10         24.76         23.08         0.64 o                         
  -7   4  10         74.73         69.60         1.24 o                         
  -6   4  10        402.55        374.21         6.36 o                         
  -5   4  10          3.46          4.11         0.94 o                         
  -4   4  10        163.64        172.31         5.90 o                         
  -3   4  10         99.35        107.01         4.25 o                         
  -2   4  10          0.70          2.98         0.68 o                         
  -1   4  10         87.74         92.74         1.20 o                         
   0   4  10         90.08         91.09         1.13 o                         
   1   4  10         98.74        100.54         2.34 o                         
   2   4  10        218.18        218.72         3.64 o                         
   3   4  10        224.93        239.32         3.19 o                         
   4   4  10        100.70        116.17         1.86 o                         
   5   4  10         77.44         83.05         1.55 o                         
   6   4  10         44.30         39.15         1.25 o                         
 -10   5  10          0.40          0.70         0.47 o                         
  -9   5  10          0.82          0.90         0.30 o                         
  -8   5  10        132.36        138.27         1.29 o                         
  -7   5  10        456.07        440.52         3.63 o                         
  -6   5  10         55.17         58.64         0.93 o                         
  -5   5  10        203.28        194.85         2.54 o                         
  -4   5  10        187.23        183.47         1.90 o                         
  -3   5  10        144.56        149.07         3.98 o                         
  -2   5  10        687.92        704.29        11.00 o                         
  -1   5  10        382.30        410.27         5.30 o                         
   0   5  10        187.41        200.75         1.86 o                         
   1   5  10        160.81        176.33         1.96 o                         
   2   5  10          9.71         10.93         0.54 o                         
   3   5  10         30.12         29.33         0.72 o                         
   4   5  10         72.40         69.28         2.40 o                         
   5   5  10         15.29          9.80         0.62 o                         
  -7   6  10         23.23         24.94         1.02 o                         
  -6   6  10         38.39         33.96         1.18 o                         
  -5   6  10          5.10          5.35         0.34 o                         
  -4   6  10         36.87         42.49         0.98 o                         
  -3   6  10         23.09         23.56         0.54 o                         
  -2   6  10         25.62         28.01         0.80 o                         
  -1   6  10          2.76          3.19         0.25 o                         
   0   6  10          2.63          3.23         0.24 o                         
   1   6  10         42.97         46.08         0.99 o                         
   2   6  10         30.42         28.17         1.41 o                         
 -13   1  11         72.81         68.22         2.20 o                         
 -12   1  11        515.66        556.63         6.19 o                         
 -11   1  11        371.30        404.68         3.35 o                         
 -10   1  11         98.34         98.88         1.04 o                         
  -9   1  11        211.85        208.47         2.09 o                         
  -8   1  11       1250.34       1219.29         6.03 o                         
  -7   1  11        474.88        476.02         8.33 o                         
  -6   1  11        129.58        135.43         2.62 o                         
  -5   1  11        129.62        132.24         3.83 o                         
  -4   1  11        111.13         97.84         3.28 o                         
  -3   1  11       1270.89       1273.68        10.58 o                         
  -2   1  11        582.79        605.09         5.17 o                         
  -1   1  11          2.89          4.93         0.77 o                         
   0   1  11         52.65         51.30         1.57 o                         
   1   1  11         32.06         26.85         0.94 o                         
   2   1  11        130.44        139.70         7.16 o                         
   3   1  11          1.53          0.92         0.52 o                         
   4   1  11         85.33         90.55         4.94 o                         
   5   1  11        273.64        284.54         4.74 o                         
   6   1  11        236.33        235.73         2.04 o                         
   7   1  11        301.31        375.43         4.39 o                         
 -12   2  11         18.14         20.70         0.44 o                         
 -11   2  11         15.93         13.42         0.44 o                         
 -10   2  11         44.41         44.53         0.74 o                         
  -9   2  11         43.35         39.41         0.82 o                         
  -8   2  11         20.77         23.50         0.64 o                         
  -7   2  11         97.60         83.19         1.46 o                         
  -6   2  11          0.45          1.07         0.61 o                         
  -5   2  11        191.13        201.63         4.61 o                         
  -4   2  11        208.57        215.08         3.51 o                         
  -3   2  11        198.13        205.40         3.17 o                         
  -2   2  11        318.25        321.11         5.25 o                         
  -1   2  11         69.86         66.88         1.70 o                         
   0   2  11        140.86        138.98         1.70 o                         
   1   2  11         80.78         75.45         1.71 o                         
   2   2  11        138.79        122.73         1.52 o                         
   3   2  11          5.41          6.53         0.57 o                         
   4   2  11         20.79         22.75         1.21 o                         
   5   2  11          6.49          7.69         0.48 o                         
   6   2  11         67.41         36.50        12.98 o                         
   7   2  11          1.33          1.76         0.47 o                         
 -11   3  11        218.31        233.64         1.92 o                         
 -10   3  11         33.67         35.48         0.78 o                         
  -9   3  11        178.37        178.67         1.42 o                         
  -8   3  11        427.12        446.08         4.92 o                         
  -7   3  11        421.65        424.39         6.01 o                         
  -6   3  11         25.47         26.02         0.94 o                         
  -5   3  11        125.95        116.85         2.53 o                         
  -4   3  11         49.91         47.29         1.99 o                         
  -3   3  11        599.62        597.08         7.70 o                         
  -2   3  11        318.39        315.98         9.39 o                         
  -1   3  11          1.60          2.38         0.38 o                         
   0   3  11         65.83         62.80         1.44 o                         
   1   3  11         66.53         63.21         1.55 o                         
   2   3  11         11.33         13.48         0.58 o                         
   3   3  11         11.47         17.48         0.60 o                         
   4   3  11         20.87         20.75         0.78 o                         
   5   3  11        162.30        165.80         1.58 o                         
   6   3  11        126.09        120.49         1.88 o                         
 -11   4  11          0.15          0.62         0.39 o                         
 -10   4  11         23.91         23.82         0.68 o                         
  -9   4  11        187.52        172.80         1.40 o                         
  -8   4  11         19.03         20.45         0.52 o                         
  -7   4  11        191.83        177.72         1.91 o                         
  -6   4  11          6.21          6.40         0.60 o                         
  -5   4  11        264.00        274.42         3.37 o                         
  -4   4  11        741.84        803.63        14.05 o                         
  -3   4  11        130.67        140.58         4.51 o                         
  -2   4  11        286.69        305.90         3.23 o                         
  -1   4  11         28.81         28.30         0.59 o                         
   0   4  11        437.66        450.75         7.55 o                         
   1   4  11        182.69        178.62         4.15 o                         
   2   4  11        204.70        190.77         3.17 o                         
   3   4  11         53.81         54.93         2.87 o                         
   4   4  11          1.30          1.04         0.24 o                         
   5   4  11          8.68          3.58         1.39 o                         
  -9   5  11         31.06         27.77         1.09 o                         
  -8   5  11         98.57         97.56         2.87 o                         
  -7   5  11         89.60         94.17         1.93 o                         
  -6   5  11         23.58         24.72         1.19 o                         
  -5   5  11         10.15         11.36         0.45 o                         
  -4   5  11         44.57         45.44         0.85 o                         
  -3   5  11        101.48        108.16         1.25 o                         
  -2   5  11         53.77         55.56         1.21 o                         
  -1   5  11         24.19         25.82         1.09 o                         
   0   5  11          0.02          0.29         0.27 o                         
   1   5  11          1.40          1.19         0.24 o                         
   2   5  11          6.91          8.27         0.33 o                         
   3   5  11          1.82          2.08         0.23 o                         
  -6   6  11          0.33          0.45         0.13 o                         
  -5   6  11        263.81        271.11         2.02 o                         
  -4   6  11        625.66        640.73         5.51 o                         
  -3   6  11         56.38         59.72         1.48 o                         
  -2   6  11        187.86        173.01         8.64 o                         
  -1   6  11          7.44          7.44         1.19 o                         
   0   6  11        378.75        381.92         2.45 o                         
 -12   0  12        459.53        502.59         6.44 o                         
 -11   0  12        370.44        387.69         3.19 o                         
 -10   0  12        486.26        471.00         3.70 o                         
  -9   0  12        267.09        273.44         3.08 o                         
  -8   0  12          6.78          2.61         0.61 o                         
  -7   0  12        110.36        137.71         2.72 o                         
  -6   0  12        582.38        645.52        11.44 o                         
  -5   0  12       2032.80       2306.03        66.82 o                         
  -4   0  12       1049.14       1165.12        18.02 o                         
  -3   0  12        697.53        791.79        35.57 o                         
  -2   0  12        509.38        605.60         7.56 o                         
  -1   0  12       1059.86       1022.47        46.97 o                         
   0   0  12        813.53        722.61         6.94 o                         
   1   0  12         91.76         74.08         2.05 o                         
   2   0  12          7.80          3.55         0.57 o                         
   3   0  12        108.06         83.35         2.11 o                         
   4   0  12         23.63         31.13         1.95 o                         
   5   0  12          2.55          4.73         1.17 o                         
   6   0  12          5.16          5.47         0.82 o                         
 -12   1  12         17.77         18.59         0.58 o                         
 -11   1  12          5.06          5.83         0.30 o                         
 -10   1  12         19.53         18.96         0.51 o                         
  -9   1  12          0.07          0.10         0.35 o                         
  -8   1  12         13.17         13.89         0.70 o                         
  -7   1  12          7.59          7.60         0.81 o                         
  -6   1  12         15.77         16.49         0.81 o                         
  -5   1  12         10.90         11.55         0.70 o                         
  -4   1  12          0.33          0.22         0.41 o                         
  -3   1  12         27.33         29.12         0.80 o                         
  -2   1  12         75.48         83.46         2.04 o                         
  -1   1  12          1.01          1.64         0.66 o                         
   0   1  12         29.98         29.31         2.03 o                         
   1   1  12          0.15         -0.08         0.41 o                         
   2   1  12         22.60         26.56         1.01 o                         
   3   1  12          6.93          7.93         0.90 o                         
   4   1  12          9.94          9.21         0.70 o                         
   5   1  12         26.12         28.46         2.87 o                         
   6   1  12          0.04          0.00         0.51 o                         
 -12   2  12        263.59        274.68        10.23 o                         
 -11   2  12        347.29        350.79         5.27 o                         
 -10   2  12        321.54        325.37         2.20 o                         
  -9   2  12        193.43        209.76         1.61 o                         
  -8   2  12          1.39          3.22         0.44 o                         
  -7   2  12         39.26         52.62         2.19 o                         
  -6   2  12        539.46        598.88         4.00 o                         
  -5   2  12       1274.54       1414.13        11.03 o                         
  -4   2  12        906.47        971.60        14.52 o                         
  -3   2  12        645.39        706.85        12.54 o                         
  -2   2  12        263.52        294.17         5.04 o                         
  -1   2  12        649.90        643.57         7.21 o                         
   0   2  12        576.67        575.19        20.97 o                         
   1   2  12        111.15         94.48         1.82 o                         
   2   2  12         35.28         31.21         0.87 o                         
   3   2  12         29.99         24.35         0.88 o                         
   4   2  12         52.10         50.26         9.00 o                         
 -11   3  12         74.65         48.18        10.85 o                         
 -10   3  12         40.32         42.54         0.82 o                         
  -9   3  12         29.13         28.72         0.72 o                         
  -8   3  12         18.07         23.00         0.74 o                         
  -7   3  12          5.63          5.75         0.50 o                         
  -6   3  12         43.75         46.60         1.61 o                         
  -5   3  12         44.73         51.85         1.66 o                         
  -4   3  12          5.77          5.17         0.62 o                         
  -3   3  12         69.60         66.03         2.02 o                         
  -2   3  12        207.72        208.24         3.76 o                         
  -1   3  12         20.15         21.17         0.61 o                         
   0   3  12         46.96         45.90         1.11 o                         
   1   3  12         37.43         35.86         0.82 o                         
   2   3  12         71.96         82.58         1.61 o                         
   3   3  12         56.24         62.99         1.46 o                         
   4   3  12         79.84         83.23         3.28 o                         
   5   3  12         87.17         77.43         1.45 o                         
 -10   4  12        112.01         98.45         1.34 o                         
  -9   4  12         70.71         75.46         1.79 o                         
  -8   4  12          1.24          2.76         0.34 o                         
  -7   4  12          1.84          2.34         0.35 o                         
  -6   4  12        229.36        235.36         3.73 o                         
  -5   4  12        483.61        532.97         9.65 o                         
  -4   4  12        281.44        307.78         3.33 o                         
  -3   4  12        240.59        267.20         3.90 o                         
  -2   4  12         81.42         97.65         1.69 o                         
  -1   4  12        151.14        156.09         2.07 o                         
   0   4  12        281.28        283.20         6.00 o                         
   1   4  12         33.25         32.65         1.01 o                         
   2   4  12         18.71         18.33         0.58 o                         
   3   4  12          8.24          7.71         0.38 o                         
   4   4  12         28.52         12.73         4.24 o                         
  -8   5  12          3.34          2.57         0.63 o                         
  -7   5  12          2.01          3.65         0.34 o                         
  -6   5  12         16.32         15.24         0.59 o                         
  -5   5  12         31.08         32.61         0.85 o                         
  -4   5  12         11.04         10.20         0.42 o                         
  -3   5  12         30.75         35.61         0.81 o                         
  -2   5  12        106.42        117.64         1.34 o                         
  -1   5  12         82.09         75.66        12.89 o                         
   0   5  12         14.70         12.63         0.65 o                         
   1   5  12        104.01         98.06         3.32 o                         
   2   5  12         47.71         41.88         0.98 o                         
 -12   1  13        121.12        113.91         2.26 o                         
 -11   1  13         51.89         46.19         1.48 o                         
 -10   1  13          2.19          2.88         0.27 o                         
  -9   1  13        269.73        270.90         1.88 o                         
  -8   1  13        395.46        400.48         2.40 o                         
  -7   1  13         24.77         23.15         0.78 o                         
  -6   1  13         66.43         76.78         2.04 o                         
  -5   1  13        591.51        678.27         6.29 o                         
  -4   1  13        121.94        147.36         2.23 o                         
  -3   1  13        355.47        364.31         7.36 o                         
  -2   1  13        401.63        397.09         5.44 o                         
  -1   1  13        160.62        172.63        22.77 o                         
   0   1  13        291.00        310.38         3.42 o                         
   1   1  13        144.30        160.03         2.16 o                         
   2   1  13        252.02        262.39         3.56 o                         
   3   1  13        202.15        217.17         2.93 o                         
   4   1  13         92.46         87.46         1.64 o                         
 -11   2  13         32.76         29.92         1.28 o                         
 -10   2  13         34.03         37.54         1.44 o                         
  -9   2  13          2.58          4.64         0.36 o                         
  -8   2  13         16.98         21.16         0.68 o                         
  -7   2  13        125.57        135.90         1.56 o                         
  -6   2  13          3.21          2.93         0.53 o                         
  -5   2  13        123.20        124.58         3.52 o                         
  -4   2  13         39.97         46.60         1.70 o                         
  -3   2  13         99.57        111.20         2.21 o                         
  -2   2  13          4.85          3.85         0.68 o                         
  -1   2  13          0.42          0.15         0.40 o                         
   0   2  13          5.24          5.16         0.45 o                         
   1   2  13         91.93         90.10         2.08 o                         
   2   2  13          8.61          7.26         0.52 o                         
   3   2  13         66.85         60.00         3.13 o                         
 -10   3  13          3.44          3.64         0.34 o                         
  -9   3  13        102.45         96.28         3.10 o                         
  -8   3  13        218.40        208.26         8.19 o                         
  -7   3  13         10.13          9.80         0.83 o                         
  -6   3  13         29.00         34.84         1.34 o                         
  -5   3  13        325.23        362.90         4.15 o                         
  -4   3  13         52.50         63.57         1.64 o                         
  -3   3  13        251.76        263.08         4.08 o                         
  -2   3  13         96.74        102.64         1.62 o                         
  -1   3  13        191.89        183.14         7.36 o                         
   0   3  13         83.09         86.67         1.28 o                         
   1   3  13        112.91        108.35        13.97 o                         
   2   3  13        124.89        138.66        11.67 o                         
   3   3  13         92.62         94.68         4.63 o                         
   4   3  13         66.28         36.54         0.90 o                         
  -9   4  13          0.65          2.01         0.43 o                         
  -8   4  13         87.02         87.29         1.89 o                         
  -7   4  13        113.90        120.86         2.46 o                         
  -6   4  13         16.26         18.29         0.56 o                         
  -5   4  13        119.50        126.70         3.75 o                         
  -4   4  13         37.75         39.09         0.74 o                         
  -3   4  13        250.24        269.93         5.99 o                         
  -2   4  13          1.11          1.07         0.25 o                         
  -1   4  13         16.30         17.26         0.59 o                         
   0   4  13          1.56          2.34         0.70 o                         
   1   4  13         68.44         63.29         1.04 o                         
   2   4  13        108.54        102.23        10.93 o                         
  -6   5  13          5.61          7.69         0.62 o                         
  -5   5  13         45.16         51.05         0.80 o                         
  -4   5  13         54.72         54.25         0.85 o                         
  -3   5  13         16.52         16.36         0.81 o                         
  -2   5  13         34.82         37.09         0.81 o                         
  -1   5  13         38.67         40.24         1.02 o                         
 -11   0  14        168.27        164.70         1.81 o                         
 -10   0  14          1.27          0.40         0.43 o                         
  -9   0  14         34.06         43.25         0.90 o                         
  -8   0  14        129.10        144.64         2.55 o                         
  -7   0  14         82.14         88.51         1.89 o                         
  -6   0  14        162.97        179.77         2.18 o                         
  -5   0  14        116.43        149.42         2.00 o                         
  -4   0  14        585.34        600.15        86.55 o                         
  -3   0  14        214.84        252.97         4.07 o                         
  -2   0  14        315.50        313.60         4.26 o                         
  -1   0  14        481.26        443.52         8.81 o                         
   0   0  14        219.02        173.44         2.05 o                         
   1   0  14        329.15        186.46         2.62 o                         
 -11   1  14          8.95          7.96         0.28 o                         
 -10   1  14          0.54          0.70         0.22 o                         
  -9   1  14         68.27         72.71         1.11 o                         
  -8   1  14          4.89          6.23         0.38 o                         
  -7   1  14          0.54          0.64         0.32 o                         
  -6   1  14         59.90         65.18         1.26 o                         
  -5   1  14          3.33          3.73         0.45 o                         
  -4   1  14         46.58         49.07         2.01 o                         
  -3   1  14          0.56          0.55         0.74 o                         
  -2   1  14          5.88          5.74         1.09 o                         
  -1   1  14          6.59          6.63         0.82 o                         
   0   1  14          5.95          5.78         0.54 o                         
   1   1  14          1.01          1.05         0.51 o                         
   2   1  14          5.90          6.80         0.62 o                         
   3   1  14         11.90          2.54         0.27 o                         
 -10   2  14          2.98          4.49         0.27 o                         
  -9   2  14          7.10         10.88         0.51 o                         
  -8   2  14        126.24        136.92         2.12 o                         
  -7   2  14         89.12         93.10         1.64 o                         
  -6   2  14         79.10         83.79         6.33 o                         
  -5   2  14        128.09        142.83         1.89 o                         
  -4   2  14        390.53        459.39         6.65 o                         
  -3   2  14        164.18        167.60         2.32 o                         
  -2   2  14        301.09        332.76        13.15 o                         
  -1   2  14        237.71        246.80         9.29 o                         
   0   2  14        256.36        245.75         3.92 o                         
   1   2  14        159.84        142.51        13.41 o                         
   3   2  14         91.74         86.22         1.45 o                         
  -9   3  14        356.36        339.88         3.22 o                         
  -8   3  14         27.66         32.97         0.66 o                         
  -7   3  14          1.01          1.81         0.31 o                         
  -6   3  14        224.67        237.14         3.22 o                         
  -5   3  14         82.20         86.32         2.52 o                         
  -4   3  14        141.74        154.14         2.58 o                         
  -3   3  14          6.98          6.35         0.36 o                         
  -2   3  14          7.48          7.99         0.39 o                         
  -1   3  14         69.15         70.71         2.86 o                         
   0   3  14         35.27         37.69         1.25 o                         
   1   3  14          0.18          0.25         0.31 o                         
   2   3  14          5.73          5.08         0.43 o                         
  -7   4  14         26.62         26.31         1.59 o                         
  -6   4  14         25.09         19.11         2.61 o                         
  -5   4  14         74.41         73.96         0.92 o                         
  -4   4  14        118.65        129.00         1.63 o                         
  -3   4  14        101.73        112.67         0.98 o                         
  -2   4  14        117.65         97.88        22.01 o                         
  -1   4  14         68.51         71.00         1.45 o                         
   0   4  14        113.90        100.59         1.52 o                         
 -10   1  15        585.13        591.80         6.74 o                         
  -9   1  15        579.65        652.63        22.98 o                         
  -8   1  15         48.86         61.48         0.81 o                         
  -7   1  15        156.14        159.42         1.85 o                         
  -6   1  15        221.84        240.29         4.75 o                         
  -5   1  15        184.36        199.54         1.90 o                         
  -4   1  15          9.38          8.23         0.63 o                         
  -3   1  15        159.31        149.29        21.11 o                         
  -2   1  15         33.68         33.23         9.63 o                         
  -1   1  15        112.55        131.01         3.48 o                         
   0   1  15         74.83         75.72         1.56 o                         
   1   1  15        560.37        450.44         3.37 o                         
  -9   2  15          7.86          7.39         0.31 o                         
  -8   2  15         75.97         77.37         0.81 o                         
  -7   2  15         49.68         49.33         1.08 o                         
  -6   2  15         41.77         46.96         1.00 o                         
  -5   2  15        108.64        119.93         1.44 o                         
  -4   2  15          9.17          9.88         1.43 o                         
  -3   2  15        117.47        121.99         3.79 o                         
  -2   2  15         95.77         95.91         2.01 o                         
  -1   2  15         95.94         85.94         1.03 o                         
   0   2  15          6.70          7.58         0.62 o                         
  -8   3  15         21.85         17.33         3.07 o                         
  -7   3  15         97.63         88.11         1.43 o                         
  -6   3  15         78.84         80.36         1.35 o                         
  -5   3  15        175.54        179.64         4.19 o                         
  -4   3  15          1.75          1.58         0.24 o                         
  -3   3  15         39.56         39.50         0.73 o                         
  -2   3  15         10.21         13.94         0.43 o                         
  -1   3  15         55.31         53.33         1.25 o                         
   0   3  15         30.83         29.34         0.86 o                         
  -8   0  16        560.57        614.54         4.48 o                         
  -7   0  16        199.71        198.39        38.20 o                         
  -6   0  16        511.23        434.26        21.56 o                         
  -5   0  16        360.67        261.71         2.86 o                         
  -4   0  16        151.62        142.78        11.08 o                         
  -2   0  16        302.19        110.31         1.60 o                         
  -8   1  16         12.52          9.14         0.59 o                         
  -7   1  16          7.21          4.95         1.53 o                         
  -6   1  16          0.07          0.19         0.17 o                         
  -5   1  16          0.53          0.26         0.29 o                         
  -4   1  16          3.71          4.12         0.41 o                         
  -3   1  16          3.29          3.63         0.51 o                         
  -2   1  16          1.46          0.96         0.27 o                         
  -7   2  16        156.81        147.58         1.96 o                         
  -6   2  16        411.00        402.51         2.44 o                         
  -5   2  16        210.29        192.92         5.62 o                         
  -4   2  16        179.29        146.97         8.03 o                         
  -3   2  16        366.20        325.97         7.21 o                         
  -2   2  16        302.52        301.77         2.70 o                         
                                                                                
